# Supplementary material for: New insights into the wheat chromosome 4D structure and virtual gene order, revealed by survey pyrosequencing
Source: Plant Sci. 2015 Apr;233:200–12. doi: 10.1016/j.plantsci.2014.12.004 (PMC4352925; doi:10.1016/j.plantsci.2014.12.004)
Supplement: Supplementary Table S4 — dn/ds ratios obtained from pairwise comparison of 136 orthologous genes considering wheat, Ae. tauschii and B. distachyon. [file mmc3.xls]

## Sheet: 4DS
Supplementary Table 3. 4DS and 4DL Genome Zipper-based gene orders
marker	cM	syntenic Bd genes	syntenic Os genes	syntenic Sb genes	wheat flcDNAs matching marker	wheat flcDNAs matching Bd	wheat flcDNAs matching Os	wheat flcDNAs matching Sb	contigs matching marker stringent	contigs matching marker	contigs matching Bd stringent	contigs matching Bd	contigs matching Os stringent	contigs matching Os	contigs matching Sb stringent	contigs matching Sb	contigs matching flcDNAs_marker stringent	contigs matching flcDNAs_marker	contigs matching flcDNAs_Bd stringent	contigs matching flcDNAs_Bd	contigs matching flcDNAs_Os stringent	contigs matching flcDNAs_Os	contigs matching flcDNAs_Sb stringent	contigs matching flcDNAs_Sb	all non red. contigs stringent	all non red. contigs	ESTs matching markers	all non red. ESTs stringent	all non red. ESTs	predicted Genes
-	-	Bradi1g12760.1	-	-	-	-	-	-	-	-	contig70034	contig70034	-	-	-	-	-	-	-	-	-	-	-	-	contig70034	contig70034	-	-	-	-
-	-	Bradi1g12750.1	Os03g0672300	Sb01g012240.1	-	tplb0014k12	-	-	-	-	-	contig02364	-	contig02364	-	contig02364	-	-	-	contig02364	-	-	-	-	-	contig02364	-	-	-	scaffold00979_NIAS_6
-	-	Bradi1g12720.1	-	Sb01g012220.1	-	-	-	-	-	-	-	contig00682	-	-	contig00682	contig00682	-	-	-	-	-	-	-	-	contig00682	contig00682	-	-	-	scaffold00223_FGENESH_3
-	-	Bradi1g12710.1	Os03g0672900	Sb01g012210.1	-	-	-	-	-	-	contig57348	contig29786;contig127810;contig32645	contig57348	contig29786;contig127810;contig32645	contig57348	contig29786;contig57348;contig127810;contig32645	-	-	-	-	-	-	-	-	contig57348	contig127810;contig29786;contig57348;contig32645	-	-	-	-
-	-	-	Os03g0673000	-	-	-	-	-	-	-	-	-	-	contig00746;contig00547	-	-	-	-	-	-	-	-	-	-	-	contig00746;contig00547	-	-	-	-
-	-	-	Os03g0673100	-	-	-	-	-	-	-	-	-	-	contig05129	-	-	-	-	-	-	-	-	-	-	-	contig05129	-	-	-	-
-	-	-	Os03g0673800	-	-	-	-	-	-	-	-	-	contig05129	contig05129	-	-	-	-	-	-	-	-	-	-	contig05129	contig05129	-	-	-	-
-	-	-	-	Sb01g012150.1	-	-	-	-	-	-	-	-	-	-	-	contig05324	-	-	-	-	-	-	-	-	-	contig05324	-	-	-	-
-	-	-	Os03g0674700	Sb01g012170.1	-	-	-	-	-	-	-	-	-	contig02868;contig01484	-	contig01484	-	-	-	-	-	-	-	-	-	contig01484;contig02868	-	-	-	scaffold00556_FGENESH_3;scaffold01254_FGENESH_3
-	-	Bradi1g12690.1	-	Sb01g012200.1	-	-	-	-	-	-	-	contig00547	-	-	-	contig00746;contig42997;contig00547	-	-	-	-	-	-	-	-	-	contig42997;contig00746;contig00547	-	-	-	-
-	-	Bradi1g12677.1	-	-	-	-	-	-	-	-	-	contig00548	-	-	-	-	-	-	-	-	-	-	-	-	-	contig00548	-	-	-	-
-	-	Bradi1g12670.1	-	-	-	-	-	-	-	-	contig05129	contig06588;contig49350;contig05129	-	-	-	-	-	-	-	-	-	-	-	-	contig05129	contig05129;contig49350;contig06588	-	-	-	-
-	-	-	-	Sb01g012190.1	-	-	-	-	-	-	-	-	-	-	contig06588	contig06588;contig29753;contig49350;contig05129	-	-	-	-	-	-	-	-	contig06588	contig05129;contig49350;contig06588;contig29753	-	-	-	-
-	-	Bradi1g12660.1	-	Sb01g012180.1	-	RFL_Contig4570	-	-	-	-	-	contig00622	-	-	-	contig00622	-	-	-	contig14319	-	-	-	-	-	contig00622;contig14319	-	-	-	scaffold00201_AUGUSTUS_wheat_3
-	-	Bradi1g12560.1	Os03g0678800	Sb01g012060.1	-	-	-	-	-	-	-	contig15013;contig43424	-	contig15013;contig43424	-	contig15013;contig43424	-	-	-	-	-	-	-	-	-	contig15013;contig43424	-	-	-	-
-	-	Bradi1g12550.2	Os03g0679700	Sb01g012050.1	-	tplb0002c17	-	-	-	-	-	contig00062;contig06430;contig06431	-	contig00062;contig06430;contig06431	-	contig00062;contig06430;contig06431	-	-	-	contig00062;contig06431;contig06430	-	-	-	-	-	contig06431;contig06430;contig00062	-	-	WHE0326_E03_I06ZS;WHE0940_C09_F18ZS	-
-	-	-	Os03g0679800	Sb01g012010.1	-	-	-	-	-	-	-	-	-	contig12373	-	contig02307;contig01246;contig18766	-	-	-	-	-	-	-	-	-	contig02307;contig01246;contig18766;contig12373	-	-	-	-
-	-	-	Os03g0680100	-	-	-	-	-	-	-	-	-	-	contig12373	-	-	-	-	-	-	-	-	-	-	-	contig12373	-	-	-	-
-	-	Bradi1g12540.1	Os03g0680200	Sb01g012040.1	-	tplb0035d20	-	-	-	-	contig29517	contig10173;contig12373;contig07604;contig02307	contig01245	contig29517	contig03635	contig10173;contig01245;contig29517;contig44921;contig04593;contig12373;contig07604	-	-	contig01245	contig01245	-	-	-	-	contig29517;contig03635;contig01245	contig10173;contig01245;contig12373;contig07604;contig02307;contig29517;contig04593;contig44921	-	WHE1797_C07_F13ZY;WHE2328_B01_D02ZT	WHE1797_C07_F13ZY;WHE0365_A10_B19ZY;WHE2328_B01_D02ZT	scaffold00449_FGENESH_3
-	-	-	Os03g0680400	Sb01g012000.1	-	-	-	-	-	-	-	-	-	contig01245;contig00063;contig44921;contig01246;contig18766	-	contig34619	-	-	-	-	-	-	-	-	-	contig00063;contig34619;contig01245;contig01246;contig44921;contig18766	-	-	WHE1797_C07_F13ZY	-
-	-	Bradi1g12530.1	-	-	-	-	-	-	-	-	-	contig01245;contig34619;contig29517;contig04593	-	-	-	-	-	-	-	-	-	-	-	-	-	contig34619;contig01245;contig04593;contig29517	-	-	WHE1797_C07_F13ZY;WHE0365_A10_B19ZY;WHE2328_B01_D02ZT	-
-	-	Bradi1g12520.1	-	Sb01g011970.1	-	-	-	-	-	-	contig12212	contig06387;contig12212	-	-	contig12212	contig01223	-	-	-	-	-	-	-	-	contig12212	contig12212;contig06387;contig01223	-	-	-	scaffold00440_FGENESH_3
-	-	-	Os03g0680500	-	-	-	-	-	-	-	-	-	-	contig02307	-	-	-	-	-	-	-	-	-	-	-	contig02307	-	-	-	-
-	-	-	Os03g0680566	-	-	-	-	-	-	-	-	-	-	contig34619	-	-	-	-	-	-	-	-	-	-	-	contig34619	-	-	-	-
-	-	Bradi1g12510.1	Os03g0680800	Sb01g011960.1	-	-	-	-	-	-	-	contig06387;contig28954	-	contig28954	-	contig06387	-	-	-	-	-	-	-	-	-	contig06387;contig28954	-	-	-	-
-	-	Bradi1g12497.1	-	-	-	-	-	-	-	-	contig19366	contig19366	-	-	-	-	-	-	-	-	-	-	-	-	contig19366	contig19366	-	-	WHE3020_D04_H08ZS	-
-	-	Bradi1g12490.2	-	Sb01g011950.1	-	-	-	-	-	-	-	contig64871;contig00193;contig00191;contig00200;contig00192	-	-	-	contig64871;contig00193;contig00191;contig07330;contig00200;contig00192	-	-	-	-	-	-	-	-	-	contig64871;contig00191;contig07330;contig00200;contig00192;contig00193	-	-	-	scaffold00053_FGENESH_6
-	-	Bradi1g12470.1	-	Sb01g011920.1	-	-	-	-	-	-	contig47259	contig01578	-	-	-	contig01578	-	-	-	-	-	-	-	-	contig47259	contig01578	-	-	-	scaffold00597_FGENESH_3
-	-	-	Os03g0681700	-	-	-	-	-	-	-	-	-	-	contig01578	-	-	-	-	-	-	-	-	-	-	-	contig01578	-	-	-	-
-	-	-	Os03g0681800	-	-	-	-	-	-	-	-	-	-	contig01578	-	-	-	-	-	-	-	-	-	-	-	contig01578	-	-	-	-
-	-	Bradi1g12460.1	Os03g0681900	Sb01g011910.1	-	-	-	-	-	-	contig14217	contig12389;contig14217	contig14217	contig12389	contig14217	contig12389	-	-	-	-	-	-	-	-	contig14217	contig14217;contig12389	-	-	-	-
-	-	-	Os03g0682200	-	-	-	-	-	-	-	-	-	-	contig78447	-	-	-	-	-	-	-	-	-	-	-	contig78447	-	-	-	-
-	-	-	-	Sb01g011870.1	-	-	-	-	-	-	-	-	-	-	-	contig06724;contig49542	-	-	-	-	-	-	-	-	-	contig49542;contig06724	-	-	-	-
-	-	-	Os03g0682600	Sb01g011880.1	-	-	-	-	-	-	-	-	contig78447	contig06724;contig49542	contig78447	contig05026;contig27917;contig78447	-	-	-	-	-	-	-	-	contig78447	contig78447;contig05026;contig49542;contig06724;contig27917	-	-	-	-
-	-	Bradi1g12440.1	-	Sb01g011890.1	-	-	-	-	-	-	contig26141	contig26141;contig35999;contig35683	-	-	contig26141	contig26141;contig35683	-	-	-	-	-	-	-	-	contig26141	contig26141;contig35683;contig35999	-	-	-	-
-	-	Bradi1g12430.1	-	-	-	-	-	-	-	-	contig49542	contig27917;contig78447	-	-	-	-	-	-	-	-	-	-	-	-	contig49542	contig78447;contig27917	-	-	-	-
-	-	Bradi1g12420.1	-	-	-	-	-	-	-	-	-	contig01810	-	-	-	-	-	-	-	-	-	-	-	-	-	contig01810	-	-	-	-
-	-	Bradi1g12350.1	Os03g0683800	Sb01g011850.1	-	-	-	-	-	-	contig29058	contig11572;contig29058	contig29058	contig11572;contig29058	contig29058	contig11572;contig29058	-	-	-	-	-	-	-	-	contig29058	contig29058;contig11572	-	-	WHE1771_H04_O07ZS;WHE2496_H11_O22ZS	-
-	-	Bradi1g12340.2	-	Sb01g011845.1	-	-	-	-	-	-	contig04889	contig04889;contig28284;contig79867;contig77550;contig17974	-	-	contig04889	contig04889;contig28284;contig79867;contig77550;contig17974	-	-	-	-	-	-	-	-	contig04889	contig79867;contig04889;contig77550;contig17974;contig28284	-	-	-	-
-	-	Bradi1g12330.1	-	Sb01g011840.1	-	tplb0006h22	-	-	-	-	-	contig02997;contig02596	-	-	-	contig02997;contig02596	-	-	-	contig02997	-	-	-	-	-	contig02596;contig02997	-	-	WHE4104_A05_B10ZS;WHE4119_F03_L05ZS	scaffold01326_FGENESH_3;scaffold01101_FGENESH_3
-	-	-	Os03g0683900	-	-	-	-	-	-	-	-	-	contig04889	contig04889	-	-	-	-	-	-	-	-	-	-	contig04889	contig04889	-	-	-	-
-	-	Bradi1g12320.1	Os03g0684100	Sb01g011830.1	-	-	-	-	-	-	contig23979	contig23478	-	contig28386;contig56182	-	contig07981;contig23478;contig28386	-	-	-	-	-	-	-	-	contig23979	contig28386;contig07981;contig56182;contig23478	-	-	-	-
-	-	Bradi1g12300.4	Os03g0684400	Sb01g011810.1	-	RFL_Contig2076	-	-	-	-	contig37237	contig37237	-	contig97408;contig37237	-	contig97408;contig37237	-	-	-	contig15150;contig37237;contig19761	-	-	-	-	contig37237	contig19761;contig37237;contig15150;contig97408	-	-	-	-
-	-	Bradi1g12290.1	Os03g0684500	Sb01g011790.1	-	-	-	-	-	-	contig112826	contig112826;contig130548;contig91456	contig130548	contig130548	contig112826	contig112826;contig130548	-	-	-	-	-	-	-	-	contig130548;contig112826	contig130548;contig112826;contig91456	-	-	-	-
-	-	-	Os03g0684800	-	-	-	-	-	-	-	-	-	-	contig00171	-	-	-	-	-	-	-	-	-	-	-	contig00171	-	-	-	scaffold00048_FGENESH_3
-	-	Bradi1g12267.1	-	-	-	-	-	-	-	-	-	contig00930;contig02050	-	-	-	-	-	-	-	-	-	-	-	-	-	contig00930;contig02050	-	-	-	-
-	-	Bradi1g12250.1	Os03g0685100	Sb01g011760.1	-	-	-	-	-	-	contig00482	contig00482	contig00482	contig00482	contig00482	contig00482	-	-	-	-	-	-	-	-	contig00482	contig00482	-	-	-	-
-	-	Bradi1g12240.1	Os03g0685300	Sb01g011750.1	-	-	-	-	-	-	contig09402	contig09402	contig09402	contig09402	contig09402	contig09402	-	-	-	-	-	-	-	-	contig09402	contig09402	-	-	-	-
-	-	Bradi1g12230.1	-	Sb01g011740.1	-	RFL_Contig4107	-	-	-	-	-	contig03882	-	-	-	contig03882	-	-	contig53728	contig53728;contig03882	-	-	-	-	contig53728	contig03882;contig53728	-	WHE3558_H09_P18ZS	WHE3558_H09_P18ZS;WHE2015_F06_L11ZS	-
-	-	-	Os03g0685700	-	-	-	-	-	-	-	-	-	-	contig44368;contig24983;contig57458;contig47772	-	-	-	-	-	-	-	-	-	-	-	contig57458;contig24983;contig44368;contig47772	-	-	-	-
-	-	Bradi1g12217.1	Os03g0685750	-	-	-	-	-	-	-	contig04109	contig04109	contig04109	contig04109	-	-	-	-	-	-	-	-	-	-	contig04109	contig04109	-	0405_C02_E03ZS5_006	0405_C02_E03ZS5_006	-
-	-	Bradi1g12210.1	Os03g0685900	Sb01g011720.1	-	-	-	-	-	-	-	contig04109	-	contig04109	contig04109	contig04109	-	-	-	-	-	-	-	-	contig04109	contig04109	-	0405_C02_E03ZS5_006	0405_C02_E03ZS5_006	-
-	-	-	-	Sb01g011710.1	-	-	-	-	-	-	-	-	-	-	contig04260	contig04260	-	-	-	-	-	-	-	-	contig04260	contig04260	-	-	-	-
-	-	Bradi1g12190.1	-	Sb01g011700.1	-	tplb0013m13	-	-	-	-	contig04115	contig04115	-	-	contig04115	contig04115	-	-	contig04115	contig04115	-	-	-	-	contig04115	contig04115	-	-	-	-
-	-	Bradi1g12180.1	-	Sb01g011560.1	-	tplb0013m10	-	-	-	-	contig18408	contig18408;contig08057	-	-	contig18408	contig18408;contig08057	-	-	-	contig18408;contig20412	-	-	-	-	contig18408	contig20412;contig08057;contig18408	-	-	-	-
-	-	Bradi1g12170.1	-	-	-	tplb0019g05	-	-	-	-	-	contig08057	-	-	-	-	-	-	contig08057	contig08057	-	-	-	-	contig08057	contig08057	-	-	-	-
-	-	Bradi1g12157.2	Os03g0688200	Sb01g011640.1	-	-	-	-	-	-	-	contig50311;contig62834;contig06068	-	contig62834;contig06068;contig40555	-	contig50311;contig06068;contig06069;contig40555	-	-	-	-	-	-	-	-	-	contig40555;contig62834;contig06069;contig50311;contig06068	-	-	-	-
-	-	Bradi1g12150.1	Os03g0688300	Sb01g011630.1	-	-	-	-	-	-	contig24840	contig24840;contig58575	contig24840	contig24840;contig58575	contig24840	contig24840	-	-	-	-	-	-	-	-	contig24840	contig24840;contig58575	-	-	-	-
-	-	Bradi1g12140.1	Os03g0689100	Sb01g011620.1	-	-	-	-	-	-	-	contig11480;contig00232;contig00231	-	contig11480;contig00232;contig00231	-	contig00232;contig00231	-	-	-	-	-	-	-	-	-	contig00232;contig11480;contig00231	-	-	-	scaffold00068_FGENESH_3
-	-	-	-	Sb01g011610.1	-	-	-	-	-	-	-	-	-	-	contig03491	contig03490	-	-	-	-	-	-	-	-	contig03491	contig03490	-	WHE3315_H05_P09ZS	-	scaffold01604_FGENESH_3
-	-	-	Os03g0689300	-	-	-	tplb0039e05	-	-	-	-	-	contig03491	contig03490	-	-	-	-	-	-	contig16137	contig16137;contig03490;contig03491	-	-	contig03491;contig16137	contig16137;contig03491;contig03490	-	WHE3315_H05_P09ZS	WHE3315_H05_P09ZS	-
-	-	-	Os03g0689400	-	-	-	-	-	-	-	-	-	-	contig108188	-	-	-	-	-	-	-	-	-	-	-	contig108188	-	-	-	-
-	-	Bradi1g12110.1	Os03g0689900	Sb01g011540.1	-	-	-	-	-	-	contig68000	contig68000;contig05192	-	contig68000;contig05192;contig11602	-	contig68000;contig11602	-	-	-	-	-	-	-	-	contig68000	contig11602;contig05192;contig68000	-	-	WHE0281_E11_J22ZS	-
-	-	Bradi1g12100.1	Os03g0690000	Sb01g011530.1	-	-	-	-	-	-	-	contig12285;contig54572	-	contig12285;contig54572	-	contig12285;contig54572	-	-	-	-	-	-	-	-	-	contig12285;contig54572	-	-	WHE0415_E03_J05ZT	-
-	-	-	Os03g0690600	-	-	-	-	-	-	-	-	-	-	contig08844	-	-	-	-	-	-	-	-	-	-	-	contig08844	-	-	-	-
-	-	Bradi1g12080.1	Os03g0691400	Sb01g011520.1	-	RFL_Contig2434	-	-	-	-	contig05462	contig56066;contig47991;contig05462	contig05462	contig56066;contig47991;contig05462	contig05462	contig56066;contig47991;contig05462	-	-	contig05462	contig05462	-	-	-	-	contig05462	contig47991;contig56066;contig05462	-	WHE0366_E05_J10ZT	WHE0366_E05_J10ZT	-
-	-	Bradi1g12067.1	Os03g0691500	Sb01g011510.1	-	-	-	-	-	-	-	contig129107;contig16628;contig32007;contig81576;contig77246	-	contig16628;contig32007;contig77246	-	contig129107;contig32007;contig81576;contig77246	-	-	-	-	-	-	-	-	-	contig77246;contig129107;contig81576;contig16628;contig32007	-	-	BRY_713	-
-	-	-	-	Sb01g011500.1	-	-	-	-	-	-	-	-	-	-	contig38913	contig38913	-	-	-	-	-	-	-	-	contig38913	contig38913	-	-	-	-
-	-	Bradi1g12050.1	-	-	-	-	-	-	-	-	-	contig10270;contig00823	-	-	-	-	-	-	-	-	-	-	-	-	-	contig10270;contig00823	-	-	-	-
-	-	Bradi1g12040.1	Os03g0691800	Sb01g011490.1	-	-	-	-	-	-	contig12410	contig125044;contig87149;contig12410;contig35191;contig46022;contig79478	-	contig125044;contig87149;contig12410;contig35191;contig46022;contig79478	contig12410	contig125044;contig35191	-	-	-	-	-	-	-	-	contig12410	contig87149;contig35191;contig79478;contig125044;contig12410;contig46022	-	-	-	-
-	-	Bradi1g12030.1	Os03g0692000	Sb01g011480.1	-	-	-	-	-	-	contig22986	contig22986;contig27666	contig22986	contig27666	contig22986	contig22986	-	-	-	-	-	-	-	-	contig22986	contig27666;contig22986	-	-	-	-
-	-	-	-	Sb01g011470.1	-	-	-	-	-	-	-	-	-	-	-	contig01064	-	-	-	-	-	-	-	-	-	contig01064	-	-	-	-
-	-	-	Os03g0692400	-	-	-	-	-	-	-	-	-	-	contig10373	-	-	-	-	-	-	-	-	-	-	-	contig10373	-	-	-	-
-	-	Bradi1g12000.1	Os03g0692500	Sb01g011450.1	-	-	-	-	-	-	contig49861	contig49861;contig100937;contig01559	contig49861	contig49861;contig01559	contig49861	contig49861;contig01559	-	-	-	-	-	-	-	-	contig49861	contig01559;contig100937;contig49861	-	-	-	scaffold00588_FGENESH_3
-	-	Bradi1g11992.1	-	Sb01g011440.1	-	RFL_Contig1864	-	-	-	-	contig00338	contig00338	-	-	contig00338	contig19488;contig00338	-	-	contig00338	contig00338	-	-	-	-	contig00338	contig00338;contig19488	-	-	WHE2104_F07_L14ZS	scaffold00102_AUGUSTUS_wheat_3
-	-	Bradi1g11986.1	Os03g0692700	-	-	-	-	-	-	-	contig19488	contig19488	contig00338	contig19488;contig00338	-	-	-	-	-	-	-	-	-	-	contig00338;contig19488	contig00338;contig19488	-	WHE2104_F07_L14ZS	WHE2104_F07_L14ZS	-
-	-	Bradi1g11980.1	-	Sb01g011420.1	-	-	-	-	-	-	contig90404	contig31085;contig93669;contig90404	-	-	contig31085	contig93669;contig90404	-	-	-	-	-	-	-	-	contig31085;contig90404	contig31085;contig90404;contig93669	-	WHE2319_F03_L05ZS	WHE2319_F03_L05ZS	-
-	-	Bradi1g11960.1	-	Sb01g011410.1	-	-	-	-	-	-	-	contig37623;contig26342;contig63259	-	-	-	contig26342;contig63259	-	-	-	-	-	-	-	-	-	contig63259;contig37623;contig26342	-	-	1860_H12_O24ZS5_096	-
-	-	Bradi1g11950.1	-	Sb01g011400.1	-	-	-	-	-	-	contig37566	contig37566	-	-	contig37566	contig37566	-	-	-	-	-	-	-	-	contig37566	contig37566	-	0311_B03_D05ZS5_025	0311_B03_D05ZS5_025	-
-	-	Bradi1g11940.1	Os03g0693600	Sb01g011390.1	-	-	-	-	-	-	-	contig121766	-	contig26070;contig121766	-	contig121766	-	-	-	-	-	-	-	-	-	contig121766;contig26070	-	-	-	-
-	-	-	Os03g0693800	-	-	-	-	-	-	-	-	-	-	contig27284;contig111527	-	-	-	-	-	-	-	-	-	-	-	contig27284;contig111527	-	-	1903_D04_H07ZS5_031	-
-	-	-	Os03g0693900	-	-	-	-	-	-	-	-	-	-	contig106220;contig80842;contig87422;contig11643;contig47261;contig134884;contig98720;contig103855;contig04858;contig67839;contig58819	-	-	-	-	-	-	-	-	-	-	-	contig87422;contig11643;contig04858;contig98720;contig58819;contig47261;contig103855;contig67839;contig80842;contig106220;contig134884	-	-	WHE2853_D06_H11ZS;0406_E11_I22ZS5_083;WHE0840_C09_F18ZT;WHE0311_B06_B06ZS	-
-	-	Bradi1g11920.1	-	Sb01g011370.1	-	-	-	-	-	-	contig67839	contig106220;contig80842;contig27284;contig111527;contig87422;contig92126;contig11643;contig47261;contig134884;contig03189;contig98720;contig103855;contig04858;contig67839;contig58819	-	-	contig67839	contig106220;contig80842;contig27284;contig111527;contig87422;contig92126;contig11643;contig47261;contig134884;contig03189;contig98720;contig103855;contig04858;contig67839	-	-	-	-	-	-	-	-	contig67839	contig27284;contig92126;contig87422;contig111527;contig03189;contig11643;contig04858;contig98720;contig58819;contig47261;contig103855;contig67839;contig80842;contig106220;contig134884	-	0406_E11_I22ZS5_083	WHE2853_D06_H11ZS;0406_E11_I22ZS5_083;1903_D04_H07ZS5_031;WHE0821-0824_J11_J11ZS;WHE0840_C09_F18ZT;WHE0311_B06_B06ZS	scaffold01438_FGENESH_3
-	-	Bradi1g11910.1	Os03g0694500	Sb01g011360.1	-	-	-	-	-	-	contig62029	contig62029;contig71661	contig22028	contig62029;contig71661	contig22028	contig62029;contig71661	-	-	-	-	-	-	-	-	contig62029;contig22028	contig71661;contig62029	-	-	-	-
-	-	Bradi1g11890.1	Os03g0694700	Sb01g011340.1	-	-	-	-	-	-	contig06655	contig06655	contig06655	contig06655	contig06655	contig06655	-	-	-	-	-	-	-	-	contig06655	contig06655	-	WHE0071_B01_C01ZS	WHE0071_B01_C01ZS	-
-	-	Bradi1g11882.2	Os03g0694800	Sb01g011330.1	-	RFL_Contig113	-	-	-	-	contig52738	contig52738;contig20986	contig52738	contig52738;contig20986	contig52738	contig52738;contig20986	-	-	contig52738	contig52738;contig15218	-	-	-	-	contig52738	contig15218;contig52738;contig20986	-	-	-	-
-	-	Bradi1g11876.1	-	-	-	-	-	-	-	-	contig84933	contig10361;contig13307	-	-	-	-	-	-	-	-	-	-	-	-	contig84933	contig13307;contig10361	-	-	-	-
-	-	Bradi1g11860.1	-	-	-	-	-	-	-	-	-	contig97748	-	-	-	-	-	-	-	-	-	-	-	-	-	contig97748	-	-	-	-
-	-	Bradi1g11850.1	-	-	-	-	-	-	-	-	contig41968	contig95821	-	-	-	-	-	-	-	-	-	-	-	-	contig41968	contig95821	-	-	-	-
-	-	Bradi1g11837.1	Os03g0695500	Sb01g011280.1	-	-	-	-	-	-	contig10161	contig10161;contig00788	-	contig10161;contig00788	-	contig00788	-	-	-	-	-	-	-	-	contig10161	contig10161;contig00788	-	-	-	scaffold00262_FGENESH_9;scaffold00262_FGENESH_12
-	-	Bradi1g11830.1	Os03g0695600	Sb01g011260.1	-	-	-	-	-	-	-	contig00787;contig00788	contig00787	contig00787;contig00788	-	contig00787;contig00788	-	-	-	-	-	-	-	-	contig00787	contig00787;contig00788	-	WHE2344_G08_N16ZS	WHE2344_G08_N16ZS	scaffold00262_FGENESH_3
-	-	Bradi1g11817.3	-	-	-	-	-	-	-	-	contig06790	contig06790	-	-	-	-	-	-	-	-	-	-	-	-	contig06790	contig06790	-	-	-	-
-	-	Bradi1g11800.1	Os03g0696300	Sb01g011220.1	-	-	-	-	-	-	-	contig25910	-	contig25910	-	contig25910	-	-	-	-	-	-	-	-	-	contig25910	-	-	WHE4165_D03_H05ZS	-
-	-	Bradi1g11780.1	Os03g0698350	Sb01g011170.1	-	-	-	-	-	-	contig44526	contig29872;contig14820;contig33273;contig41236;contig44526	contig44526	contig14820;contig33273;contig41236;contig44526	contig44526	contig14820;contig33273;contig41236;contig44526	-	-	-	-	-	-	-	-	contig44526	contig33273;contig44526;contig29872;contig41236;contig14820	-	-	-	-
-	-	Bradi1g11770.1	Os03g0698500	Sb01g011160.1	-	-	-	-	-	-	contig16533	contig16533	contig16533	contig16533	contig16533	contig16533	-	-	-	-	-	-	-	-	contig16533	contig16533	-	-	-	-
-	-	-	Os03g0698900	Sb01g011140.1	-	-	tplb0030k15	-	-	-	-	-	contig33641	contig33641;contig15237;contig118046	contig33641	contig33641;contig15237;contig118046	-	-	-	-	-	contig134123;contig33641;contig118046	-	-	contig33641	contig33641;contig134123;contig118046;contig15237	-	WHE3301_B09_C17ZS	WHE3301_B09_C17ZS	-
-	-	Bradi1g11740.1	Os03g0699100	Sb01g011110.1	-	-	-	-	-	-	contig00479	contig18957	contig18957	contig18957	contig00479	contig00479;contig18957	-	-	-	-	-	-	-	-	contig00479;contig18957	contig00479;contig18957	-	-	-	-
-	-	Bradi1g11730.1	-	-	-	-	-	-	-	-	contig00480	contig00480	-	-	-	-	-	-	-	-	-	-	-	-	contig00480	contig00480	-	WHE0330_G06_M12ZS	WHE0330_G06_M12ZS	scaffold00150_FGENESH_3
-	-	Bradi1g11720.1	Os03g0699300	Sb01g011080.1	-	-	-	-	-	-	contig02458	contig16524;contig02458;contig20056;contig07344	contig02458	contig16524;contig02458;contig20056;contig07344	contig02458	contig16524;contig02458;contig20056;contig07344	-	-	-	-	-	-	-	-	contig02458	contig02458;contig07344;contig20056;contig16524	-	-	-	scaffold01026_FGENESH_6
-	-	Bradi1g11700.1	Os03g0699400	Sb01g011070.1	-	-	-	-	-	-	-	contig13668;contig02457	-	contig13668	-	contig13668;contig02457	-	-	-	-	-	-	-	-	-	contig02457;contig13668	-	-	-	scaffold01026_FGENESH_3
-	-	Bradi1g11687.1	Os03g0699600	Sb01g011060.1	-	-	-	-	-	-	contig99507	contig78708;contig39666	contig99507	contig99507;contig78708;contig39666	contig99507	contig99507;contig78708;contig39666	-	-	-	-	-	-	-	-	contig99507	contig39666;contig78708;contig99507	-	-	WHE1112_A07_B14ZT	-
-	-	-	Os03g0699700	-	-	-	-	-	-	-	-	-	-	contig136800	-	-	-	-	-	-	-	-	-	-	-	contig136800	-	-	WHE0938_F10_K20ZS	-
-	-	Bradi1g11680.1	Os03g0700400	Sb01g011050.1	-	-	-	-	-	-	contig02732	contig02732;contig136800	-	contig02732;contig26032	contig02732	contig02732;contig39899;contig26032	-	-	-	-	-	-	-	-	contig02732	contig136800;contig02732;contig26032;contig39899	-	-	WHE0938_F10_K20ZS	scaffold01182_AUGUSTUS_wheat_3
-	-	Bradi1g11670.1	Os03g0700700	Sb01g011040.1	-	-	-	-	-	-	-	contig05418;contig57817;contig39899;contig05417;contig26032	-	contig57817;contig39899;contig26032	-	contig05418;contig05417;contig26032	-	-	-	-	-	-	-	-	-	contig05417;contig26032;contig39899;contig57817;contig05418	-	-	WHE1205_B06_C11ZS	-
-	-	-	-	Sb01g011030.1	-	-	-	-	-	-	-	-	-	-	-	contig57817	-	-	-	-	-	-	-	-	-	contig57817	-	-	WHE1205_B06_C11ZS	-
-	-	-	Os03g0700800	Sb01g011025.1	-	-	-	-	-	-	-	-	-	contig10593;contig42325;contig56634	-	contig10593;contig42325;contig29955;contig56634	-	-	-	-	-	-	-	-	-	contig29955;contig56634;contig10593;contig42325	-	-	WHE1659-1662_F17_F17ZT	-
-	-	-	-	Sb01g011020.1	-	-	-	-	-	-	-	-	-	-	-	contig09846	-	-	-	-	-	-	-	-	-	contig09846	-	-	-	-
-	-	Bradi1g11660.1	-	-	-	-	-	-	-	-	-	contig09846	-	-	-	-	-	-	-	-	-	-	-	-	-	contig09846	-	-	-	-
-	-	Bradi1g11650.1	-	-	-	-	-	-	-	-	-	contig10593;contig29955	-	-	-	-	-	-	-	-	-	-	-	-	-	contig29955;contig10593	-	-	-	-
-	-	Bradi1g11640.1	-	Sb01g011010.1	-	-	-	-	-	-	-	contig25666;contig43379;contig07062;contig14916	-	-	contig51292	contig25666;contig07062;contig14916	-	-	-	-	-	-	-	-	contig51292	contig14916;contig25666;contig07062;contig43379	-	WHE0441_E03_I05ZS	WHE0441_E03_I05ZT;BRY_1259	-
-	-	Bradi1g11630.1	-	-	-	-	-	-	-	-	contig61219	contig47111	-	-	-	-	-	-	-	-	-	-	-	-	contig61219	contig47111	-	-	-	-
-	-	-	Os03g0701000	-	-	-	-	-	-	-	-	-	contig51292	contig25666;contig07062;contig14916	-	-	-	-	-	-	-	-	-	-	contig51292	contig14916;contig25666;contig07062	-	WHE0441_E03_I05ZS	WHE0441_E03_I05ZT;BRY_1259	-
-	-	Bradi1g11610.1	Os03g0701300	Sb01g010980.1	-	-	-	-	-	-	-	contig11165;contig31702	-	contig31702	-	contig11165	-	-	-	-	-	-	-	-	-	contig31702;contig11165	-	-	-	-
-	-	Bradi1g11600.1	-	Sb01g010975.1	-	-	-	-	-	-	-	contig04511;contig04358	-	-	-	contig04511	-	-	-	-	-	-	-	-	-	contig04511;contig04358	-	-	-	-
-	-	Bradi1g11590.1	-	-	-	-	-	-	-	-	-	contig04358	-	-	-	-	-	-	-	-	-	-	-	-	-	contig04358	-	-	-	-
-	-	Bradi1g11580.1	Os03g0701500	Sb01g010960.1	-	-	-	-	-	-	-	contig84688	-	contig84688	-	contig84688	-	-	-	-	-	-	-	-	-	contig84688	-	-	-	-
-	-	Bradi1g11557.1	Os03g0701550	Sb01g010950.1	-	-	-	-	-	-	-	contig01319	contig01533	contig01319	-	contig01533;contig01319	-	-	-	-	-	-	-	-	contig01533	contig01533;contig01319	-	-	-	scaffold00575_FGENESH_3
-	-	Bradi1g11550.2	Os03g0701600	Sb01g010940.1	-	RFL_Contig2678	-	-	-	-	contig01533	contig01533	-	contig01533	contig01533	contig01533	-	-	contig01533	contig01533	-	-	-	-	contig01533	contig01533	-	-	-	-
-	-	Bradi1g11540.1	Os03g0701700	Sb01g010930.1	-	-	-	-	-	-	contig01935	contig01935	contig01935	contig01935	contig01935	contig01935	-	-	-	-	-	-	-	-	contig01935	contig01935	-	-	-	scaffold00762_FGENESH_3
-	-	Bradi1g11530.1	Os03g0701800	Sb01g010920.1	-	RFL_Contig901	-	-	-	-	-	contig01357;contig01358;contig18155;contig01359	-	contig01357;contig06183;contig01358;contig18155;contig01359	-	contig40391;contig01358;contig01359	-	-	-	contig01357;contig01358;contig01359	-	-	-	-	-	contig01357;contig06183;contig01359;contig18155;contig01358;contig40391	-	-	WHE2986_F06_L12ZS	scaffold00498_FGENESH_3
-	-	-	-	Sb01g010180.1	-	-	-	-	-	-	-	-	-	-	-	contig61100;contig03395	-	-	-	-	-	-	-	-	-	contig03395;contig61100	-	-	-	scaffold01549_FGENESH_3
-	-	Bradi1g11525.1	-	Sb01g010200.1	-	-	-	-	-	-	-	contig44501	-	-	-	contig44501	-	-	-	-	-	-	-	-	-	contig44501	-	-	-	-
-	-	Bradi1g11520.2	Os03g0713400	Sb01g010210.1	-	-	-	-	-	-	-	contig19070;contig00442;contig36904	-	contig19070;contig00442;contig36904	-	contig19070;contig00442;contig36904	-	-	-	-	-	-	-	-	-	contig00442;contig19070;contig36904	-	-	WHE4101_A06_A11ZS;WHE2804_D01_H02ZS	scaffold00135_NIAS_6
-	-	Bradi1g11510.1	Os03g0713200	Sb01g010220.1	-	-	-	-	-	-	-	contig00442	-	contig00442	-	contig00442	-	-	-	-	-	-	-	-	-	contig00442	-	-	WHE4101_A06_A11ZS	-
-	-	-	Os03g0713100	-	-	-	-	-	-	-	-	-	-	contig00442	-	-	-	-	-	-	-	-	-	-	-	contig00442	-	-	WHE4101_A06_A11ZS	-
-	-	-	Os03g0713000	-	-	-	-	-	-	-	-	-	contig19749	contig19749;contig43381	-	-	-	-	-	-	-	-	-	-	contig19749	contig19749;contig43381	-	-	WHE0971_C11_E21ZS	-
-	-	Bradi1g11500.1	-	Sb01g010240.1	-	-	-	-	-	-	-	contig00442	-	-	-	contig00442	-	-	-	-	-	-	-	-	-	contig00442	-	-	WHE4101_A06_A11ZS	scaffold00135_FGENESH_3
-	-	Bradi1g11490.1	-	Sb01g010250.1	-	-	-	-	-	-	contig43381	contig38678	-	-	contig43381	contig19749;contig38678;contig43381	-	-	-	-	-	-	-	-	contig43381	contig19749;contig43381;contig38678	-	WHE0971_C11_E21ZS	WHE0971_C11_E21ZS	-
-	-	Bradi1g11480.1	-	Sb01g010260.1	-	-	-	-	-	-	contig92083	contig92083;contig28389	-	-	contig92083	contig92083;contig39698;contig28389	-	-	-	-	-	-	-	-	contig92083	contig28389;contig92083;contig39698	-	-	-	-
-	-	-	Os03g0712800	-	-	-	-	-	-	-	-	-	-	contig01074	-	-	-	-	-	-	-	-	-	-	-	contig01074	-	-	-	scaffold00377_FGENESH_6
-	-	Bradi1g11440.1	Os03g0712700	Sb01g010280.1	-	-	-	-	-	-	-	contig01074;contig18122	-	contig01074;contig18122;contig13592	-	contig01074;contig18122;contig13592	-	-	-	-	-	-	-	-	-	contig13592;contig18122;contig01074	-	-	WHE2974_B01_D02ZS	scaffold00377_FGENESH_3
-	-	Bradi1g11410.1	-	-	-	tplb0018c21	-	-	-	-	contig00710	contig00710	-	-	-	-	-	-	-	contig00709	-	-	-	-	contig00710	contig00710;contig00709	-	WHE2306_G09_M18ZS	WHE2306_G09_M18ZS	scaffold00234_FGENESH_6;scaffold00234_NIAS_3
-	-	Bradi1g11397.1	Os03g0712200	Sb01g010310.1	-	-	-	-	-	-	contig39630	contig39630	contig39630	contig39630;contig12577	contig39630	contig39630;contig12577	-	-	-	-	-	-	-	-	contig39630	contig39630;contig12577	-	-	-	-
-	-	Bradi1g11380.1	Os03g0711800	Sb01g010330.1	-	-	-	-	-	-	contig18962	contig05953;contig18962;contig14099;contig32578	contig18962	contig05953;contig18962;contig32578	contig18962	contig05953;contig18962;contig32578	-	-	-	-	-	-	-	-	contig18962	contig18962;contig05953;contig14099;contig32578	-	WHE1784_G09_M18ZS	WHE1784_G09_M18ZS;WHE0837_F01_K01ZS	-
-	-	Bradi1g11340.1	Os03g0711300	-	-	-	-	-	-	-	-	contig04777	-	contig04777	-	-	-	-	-	-	-	-	-	-	-	contig04777	-	-	-	-
-	-	-	-	Sb01g010400.1	-	-	-	-	-	-	-	-	-	-	-	contig04777;contig01803	-	-	-	-	-	-	-	-	-	contig01803;contig04777	-	-	-	scaffold00699_FGENESH_3
-	-	Bradi1g11317.2	Os03g0711200	Sb01g010410.1	-	-	-	-	-	-	-	contig00060	-	contig39476	-	contig00060	-	-	-	-	-	-	-	-	-	contig00060;contig39476	-	-	-	scaffold00012_NIAS_3
-	-	Bradi1g11300.1	Os03g0710900	Sb01g010430.1	-	-	-	-	-	-	-	contig08419;contig04265;contig17432	-	contig08419;contig04265;contig17432	-	contig08419;contig04265;contig17432	-	-	-	-	-	-	-	-	-	contig17432;contig08419;contig04265	-	-	WHE2828_G02_N04ZS	-
-	-	Bradi1g11290.1	Os03g0710800	-	-	-	-	-	-	-	contig02657	contig02657	contig02657	contig02657	-	-	-	-	-	-	-	-	-	-	contig02657	contig02657	-	WHE0956_E03_I06ZS	WHE0956_E03_I06ZS	scaffold01138_AUGUSTUS_wheat_3
-	-	Bradi1g11280.1	Os03g0710700	Sb01g010440.1	-	-	-	-	-	-	contig78098	contig78098	contig03005	contig03005;contig78098	contig78098	contig78098	-	-	-	-	-	-	-	-	contig03005;contig78098	contig03005;contig78098	-	-	-	-
-	-	Bradi1g11260.1	-	Sb01g010480.1	-	-	-	-	-	-	contig15484	contig15484	-	-	contig15484	contig15484	-	-	-	-	-	-	-	-	contig15484	contig15484	-	WHE0416_b07_d14zY	WHE0416_b07_d14zY	-
-	-	-	Os03g0710100	-	-	-	-	-	-	-	-	-	-	contig47079	-	-	-	-	-	-	-	-	-	-	-	contig47079	-	-	-	-
-	-	Bradi1g11250.1	Os03g0710000	Sb01g010490.1	-	-	-	-	-	-	-	contig90772;contig37679	-	contig90772;contig37679	-	contig37679	-	-	-	-	-	-	-	-	-	contig90772;contig37679	-	-	-	-
-	-	Bradi1g11240.1	Os03g0709300	-	-	-	-	-	-	-	contig11159	contig69480;contig11159	contig11159	contig69480;contig11159	-	-	-	-	-	-	-	-	-	-	contig11159	contig69480;contig11159	-	WHE0962_C10_F20ZT	WHE0962_C10_F20ZT	-
-	-	Bradi1g11230.1	Os03g0709100	-	-	-	-	-	-	-	-	contig06637	-	contig06637	-	-	-	-	-	-	-	-	-	-	-	contig06637	-	-	-	-
-	-	Bradi1g11220.1	Os03g0709000	Sb01g010540.1	-	-	-	-	-	-	contig35389	contig41794;contig03144;contig35389	contig35389	contig41794;contig03144;contig35389	-	contig41794;contig03144;contig35389	-	-	-	-	-	-	-	-	contig35389	contig41794;contig03144;contig35389	-	WHE0753_G09_N17ZS	WHE1129_A01_A01ZS;WHE3505_E12_I23ZS;WHE0753_G09_N17ZS	scaffold01412_EUGENE_6
-	-	Bradi1g11210.1	Os03g0708900	-	-	-	-	-	-	-	-	contig02734;contig03143	-	contig02734	-	-	-	-	-	-	-	-	-	-	-	contig03143;contig02734	-	-	-	scaffold01412_FGENESH_3
-	-	Bradi1g11200.1	-	Sb01g010570.1	-	-	-	-	-	-	contig24816	contig24816	-	-	-	contig24816	-	-	-	-	-	-	-	-	contig24816	contig24816	-	-	-	-
-	-	Bradi1g11187.1	Os03g0708700	Sb01g010580.1	-	-	-	-	-	-	contig12862	contig44082	contig12862	contig44082;contig98873	contig12862	contig44082;contig98873	-	-	-	-	-	-	-	-	contig12862	contig98873;contig44082	-	-	-	-
-	-	Bradi1g11180.1	Os03g0708600	Sb01g010590.1	-	-	-	-	-	-	-	contig57786	-	contig57786	-	contig57786	-	-	-	-	-	-	-	-	-	contig57786	-	-	WHE3020_H11_P22ZS	-
-	-	Bradi1g11150.1	Os03g0708400	Sb01g010610.1	-	RFL_Contig943	-	-	-	-	contig31487	contig31487	contig31487	contig31487	contig31487	contig31487	-	-	-	contig31487;contig16159;contig39435	-	-	-	-	contig31487	contig31487;contig39435;contig16159	-	-	WHE0809_E10_I19ZS;WHE0809_E10_I19ZY	-
-	-	-	Os03g0708100	-	-	-	-	-	-	-	-	-	-	contig01557;contig70674	-	-	-	-	-	-	-	-	-	-	-	contig01557;contig70674	-	-	-	scaffold00587_EUGENE_3
-	-	Bradi1g11130.1	-	Sb01g010630.1	-	tplb0010g22	-	-	-	-	contig01557	contig01557;contig91913;contig70674	-	-	contig01557	contig91913;contig70674	-	-	contig03459	contig01557;contig91913;contig03459	-	-	-	-	contig01557;contig03459	contig01557;contig03459;contig91913;contig70674	-	WHE0942_G01_M02ZT	WHE0942_G01_M02ZT	scaffold00587_FGENESH_6
-	-	Bradi1g11080.1	Os03g0707200	Sb01g010670.1	-	-	-	-	-	-	contig03561	contig03561;contig109561	contig03561	contig03561	contig03561	contig109561	-	-	-	-	-	-	-	-	contig03561	contig03561;contig109561	-	-	-	-
-	-	Bradi1g11070.1	Os03g0706900	Sb01g010680.1	-	-	-	-	-	-	-	contig05294	-	contig05294	-	contig05294	-	-	-	-	-	-	-	-	-	contig05294	-	-	WHE4109_C10_E19ZS	-
-	-	Bradi1g11040.1	Os03g0705300	Sb01g010710.1	-	-	-	-	-	-	contig08648	contig08648;contig21375	contig08648	contig08648;contig21375	contig08648	contig08648;contig06183;contig21375	-	-	-	-	-	-	-	-	contig08648	contig08648;contig06183;contig21375	-	-	-	-
-	-	Bradi1g11027.1	Os03g0704700	Sb01g010720.1	-	-	-	-	-	-	contig09145	contig09145;contig91455;contig29200;contig57250;contig14851	contig14851	contig91455;contig29200;contig57250;contig14851	contig09145	contig09145;contig91455;contig29200;contig57250;contig14851	-	-	-	-	-	-	-	-	contig09145;contig14851	contig91455;contig57250;contig09145;contig29200;contig14851	-	-	WHE2821_F11_K21ZS;WHE2313_A08_A15ZS	-
-	-	Bradi1g11020.1	Os03g0704400	Sb01g010730.1	-	-	-	-	-	-	contig70342	contig70342;contig04949	contig70342	contig70342	-	contig70342	-	-	-	-	-	-	-	-	contig70342	contig04949;contig70342	-	-	-	-
-	-	Bradi1g11010.1	Os03g0704200	Sb01g010740.1	-	-	-	-	-	-	-	contig00819;contig40021;contig45126;contig113719;contig00821	contig17252	contig17252;contig45126	-	contig00819;contig40021;contig45126;contig113719;contig00821	-	-	-	-	-	-	-	-	contig17252	contig00821;contig40021;contig17252;contig00819;contig45126;contig113719	-	-	WHE2333_H01_O01ZS;WHE3020_E11_J22ZS	scaffold00275_FGENESH_6
-	-	Bradi1g10990.1	Os03g0704000	Sb01g010760.1	-	-	-	-	-	-	-	contig00819	-	contig00819	-	contig00819	-	-	-	-	-	-	-	-	-	contig00819	-	-	-	scaffold00275_FGENESH_3
-	-	Bradi1g10980.1	Os03g0703900	Sb01g010770.1	-	-	-	-	-	-	contig70823	contig00819	contig70823	contig00819	contig70823	contig00819	-	-	-	-	-	-	-	-	contig70823	contig00819	-	-	-	-
-	-	Bradi1g10970.1	Os03g0703400	Sb01g010800.1	-	-	-	-	-	-	contig38551	contig38551;contig83906	contig83906	contig38551;contig83906	contig83906	contig38551;contig83906	-	-	-	-	-	-	-	-	contig83906;contig38551	contig83906;contig38551	-	-	-	-
-	-	Bradi1g10960.1	Os03g0703300	Sb01g010810.1	-	-	-	-	-	-	contig51283	contig55772;contig51283;contig65351	contig51283	contig55772;contig51283;contig65351	contig51283	contig55772;contig51283;contig65351	-	-	-	-	-	-	-	-	contig51283	contig65351;contig55772;contig51283	-	WHE0284_D09_G18ZS	WHE0284_D09_G18ZS	-
-	-	Bradi1g10940.1	Os03g0703100	Sb01g010825.1	-	tplb0008n03	-	-	-	-	contig38443	contig38443	contig38443	contig38443	-	contig38443	-	-	contig38443	contig38443;contig49088	-	-	-	-	contig38443	contig38443;contig49088	-	-	WHE1791_D05_G09ZS	-
-	-	Bradi1g10917.1	-	-	-	tplb0005g02	-	-	-	-	-	contig35198	-	-	-	-	-	-	contig35198	contig35198	-	-	-	-	contig35198	contig35198	-	WHE0966_D04_H08ZS	WHE0966_D04_H08ZS	-
-	-	Bradi1g10890.1	-	-	-	-	-	-	-	-	-	contig49088	-	-	-	-	-	-	-	-	-	-	-	-	-	contig49088	-	-	WHE1791_D05_G09ZS	-
-	-	-	Os03g0703000	Sb01g010840.1	-	-	-	-	-	-	-	-	contig35198	contig35198	-	contig35198	-	-	-	-	-	-	-	-	contig35198	contig35198	-	WHE0966_D04_H08ZS	WHE0966_D04_H08ZS	-
-	-	Bradi1g10880.1	Os03g0702800	Sb01g010860.1	-	-	-	-	-	-	contig17208	contig17208	contig17208	contig17208	contig17208	contig17208	-	-	-	-	-	-	-	-	contig17208	contig17208	-	WHE2961_A03_B05ZS	WHE2961_A03_B05ZS	-
-	-	Bradi1g10870.1	Os03g0702700	Sb01g010870.1	-	-	-	-	-	-	contig04191	contig04191	-	contig13260	-	contig04191	-	-	-	-	-	-	-	-	contig04191	contig13260;contig04191	-	-	-	-
-	-	-	Os03g0702500	Sb01g010900.1	-	-	-	-	-	-	-	-	contig43058	contig43058	-	contig63194	-	-	-	-	-	-	-	-	contig43058	contig43058;contig63194	-	-	WHE1452_G06_M12ZT	-
-	-	Bradi1g10860.1	-	-	-	-	-	-	-	-	contig18413	contig18413;contig43058	-	-	-	-	-	-	-	-	-	-	-	-	contig18413	contig43058;contig18413	-	-	-	-
-	-	Bradi1g10840.1	-	-	-	-	-	-	-	-	contig63194	contig63194	-	-	-	-	-	-	-	-	-	-	-	-	contig63194	contig63194	-	-	WHE1452_G06_M12ZT	-
-	-	Bradi1g10810.1	Os03g0701900	Sb01g010910.1	-	-	-	-	-	-	contig31660	contig31660;contig05068	-	contig05068	contig31660	contig31660;contig05068	-	-	-	-	-	-	-	-	contig31660	contig31660;contig05068	-	-	WHE1208_H05_P10ZS	-
-	-	-	Os03g0702000	-	-	-	-	-	-	-	-	-	contig63194	contig18413;contig63194	-	-	-	-	-	-	-	-	-	-	contig63194	contig18413;contig63194	-	-	WHE1452_G06_M12ZT	-
-	-	Bradi1g10760.1	Os03g0713600	Sb01g010170.1	-	-	-	-	-	-	contig64541	contig64541;contig137852	contig64541	contig64541;contig137852	contig64541	contig64541;contig137852	-	-	-	-	-	-	-	-	contig64541	contig137852;contig64541	-	-	-	-
-	-	-	Os03g0714400	-	-	-	-	-	-	-	-	-	-	contig03016	-	-	-	-	-	-	-	-	-	-	-	contig03016	-	-	-	scaffold01336_FGENESH_3
-	-	Bradi1g10750.1	-	-	-	-	-	-	-	-	-	contig00539;contig40549	-	-	-	-	-	-	-	-	-	-	-	-	-	contig00539;contig40549	-	-	-	-
wsnp_Ex_c9440_15657149_4D	0	Bradi1g10720.1	-	Sb01g010150.1	-	-	-	-	contig26509	contig26509	-	contig03016	-	-	-	contig03016	-	-	-	-	-	-	-	-	contig26509	contig26509;contig03016	-	-	-	-
-	-	-	Os03g0714800	-	-	-	-	-	-	-	-	-	-	contig53478;contig20997;contig52899;contig12970;contig16229;contig94433;contig09676	-	-	-	-	-	-	-	-	-	-	-	contig12970;contig52899;contig94433;contig20997;contig53478;contig09676;contig16229	-	-	-	-
-	-	Bradi1g10710.1	Os03g0715400	Sb01g010136.1	-	-	-	-	-	-	-	contig34906;contig60251	-	contig00221;contig34906;contig60251	-	contig00221;contig34906;contig60251	-	-	-	-	-	-	-	-	-	contig00221;contig60251;contig34906	-	-	-	scaffold00063_FGENESH_3
-	-	Bradi1g10697.1	Os03g0715500	Sb01g010130.1	-	-	-	-	-	-	contig00221	contig00221	contig00221	contig00221	contig00221	contig00221	-	-	-	-	-	-	-	-	contig00221	contig00221	-	-	-	-
-	-	Bradi1g10690.1	-	-	-	-	-	-	-	-	-	contig25632;contig32262	-	-	-	-	-	-	-	-	-	-	-	-	-	contig25632;contig32262	-	-	-	-
-	-	Bradi1g10680.1	Os03g0716200	Sb01g010120.1	-	-	-	-	-	-	contig38081	contig15764;contig19584;contig74653;contig38081;contig89600	contig38081	contig15764;contig19584;contig74653;contig38081;contig89600	contig38081	contig15764;contig19584;contig38081;contig89600	-	-	-	-	-	-	-	-	contig38081	contig89600;contig19584;contig15764;contig74653;contig38081	-	-	-	-
-	-	-	Os03g0717000	Sb01g010110.1	-	-	-	-	-	-	-	-	contig13544	contig13544	contig13544	contig13544	-	-	-	-	-	-	-	-	contig13544	contig13544	-	-	-	-
-	-	Bradi1g10670.1	Os03g0717200	Sb01g010100.1	-	-	-	-	-	-	contig11697	contig11697;contig21440	contig11697	contig21440	contig11697	contig11697;contig21440	-	-	-	-	-	-	-	-	contig11697	contig21440;contig11697	-	-	-	-
-	-	Bradi1g10660.1	-	Sb01g010070.1	-	-	-	-	-	-	-	contig25884;contig52857;contig11239;contig23040;contig73635	-	-	-	contig25884;contig52857;contig11239;contig23040;contig73635	-	-	-	-	-	-	-	-	-	contig11239;contig25884;contig23040;contig73635;contig52857	-	-	WHE3310_G02_M04ZS	-
-	-	-	Os03g0717700	-	-	-	-	-	-	-	-	-	contig25884	contig25884;contig73635	-	-	-	-	-	-	-	-	-	-	contig25884	contig25884;contig73635	-	-	-	-
-	-	Bradi1g10640.1	Os03g0717900	Sb01g010050.1	-	-	-	-	-	-	contig44994	contig49866;contig44994	contig44994	contig49866;contig44994	contig44994	contig49866;contig44994	-	-	-	-	-	-	-	-	contig44994	contig49866;contig44994	-	-	-	-
-	-	-	Os03g0718200	-	-	-	-	-	-	-	-	-	-	contig28429	-	-	-	-	-	-	-	-	-	-	-	contig28429	-	-	-	-
-	-	Bradi1g08357.1	-	Sb01g007820.1	-	-	-	-	-	-	-	contig14666	-	-	-	contig14666	-	-	-	-	-	-	-	-	-	contig14666	-	-	-	-
-	-	-	-	Sb01g007855.1	-	-	-	-	-	-	-	-	-	-	-	contig95814	-	-	-	-	-	-	-	-	-	contig95814	-	-	-	-
-	-	Bradi1g08380.3	-	-	-	-	-	-	-	-	-	contig37170	-	-	-	-	-	-	-	-	-	-	-	-	-	contig37170	-	-	-	-
-	-	-	-	Sb01g008270.1	-	-	-	RFL_Contig182	-	-	-	-	-	-	-	contig02645;contig09417	-	-	-	-	-	-	contig02645	contig02645;contig09417	contig02645	contig02645;contig09417	-	WHE3516_H11_P22ZS	WHE3516_H11_P22ZS	-
-	-	-	-	Sb01g008425.1	-	-	-	-	-	-	-	-	-	-	-	contig07590	-	-	-	-	-	-	-	-	-	contig07590	-	-	-	-
-	-	Bradi1g09100.1	Os03g0742800	Sb01g008490.1	-	-	-	-	-	-	-	contig04682	-	contig04682	-	contig04682	-	-	-	-	-	-	-	-	-	contig04682	-	-	-	-
-	-	Bradi1g09160.1	-	-	-	-	-	-	-	-	-	contig41968;contig03171	-	-	-	-	-	-	-	-	-	-	-	-	-	contig03171;contig41968	-	-	-	-
-	-	Bradi1g09260.1	-	-	-	-	-	-	-	-	-	contig26032	-	-	-	-	-	-	-	-	-	-	-	-	-	contig26032	-	-	-	-
-	-	-	Os03g0738600	-	-	-	-	-	-	-	-	-	-	contig05417	-	-	-	-	-	-	-	-	-	-	-	contig05417	-	-	-	-
-	-	-	Os03g0738400	Sb01g008690.1	-	-	-	-	-	-	-	-	contig01353	contig01354	contig01354	contig01354	-	-	-	-	-	-	-	-	contig01353;contig01354	contig01354	-	-	-	scaffold00495_FGENESH_3
-	-	-	-	Sb01g008695.1	-	-	-	-	-	-	-	-	-	-	-	contig01352	-	-	-	-	-	-	-	-	-	contig01352	-	-	-	-
-	-	Bradi1g09310.1	Os03g0738100	Sb01g008700.1	-	-	-	-	-	-	-	contig01113;contig41504;contig01352;contig01112;contig57164;contig01115;contig31405;contig01114	-	contig01113;contig41504;contig01112;contig57164;contig01115;contig31405;contig01114	contig01112	contig01113;contig41504;contig01112;contig57164;contig01115;contig31405;contig01114	-	-	-	-	-	-	-	-	contig01112	contig01114;contig01352;contig31405;contig01113;contig01115;contig01112;contig57164;contig41504	-	-	WHE3453_B01_D01ZS	scaffold00394_FGENESH_3
-	-	Bradi1g09320.1	Os03g0738000	Sb01g008710.1	-	-	-	-	-	-	-	contig00160	contig16869	contig00160;contig09503	-	contig00160;contig09503	-	-	-	-	-	-	-	-	contig16869	contig00160;contig09503	-	-	-	scaffold00042_NIAS_3
-	-	-	-	Sb01g008720.1	-	-	-	tplb0012i16	-	-	-	-	-	-	-	contig00160	-	-	-	-	-	-	-	contig00160	-	contig00160	-	-	-	-
-	-	Bradi1g09340.1	Os03g0737800	Sb01g008740.1	-	-	-	-	-	-	-	contig00160	-	contig00160	-	contig00160	-	-	-	-	-	-	-	-	-	contig00160	-	-	-	-
-	-	Bradi1g09350.1	Os03g0737701	Sb01g008750.1	-	-	-	-	-	-	contig53857	contig53857	contig53857	contig53857	contig53857	contig53857	-	-	-	-	-	-	-	-	contig53857	contig53857	-	-	-	-
-	-	Bradi1g09357.1	-	-	-	-	-	-	-	-	contig14308	contig11933;contig14308;contig86375	-	-	-	-	-	-	-	-	-	-	-	-	contig14308	contig86375;contig14308;contig11933	-	-	-	-
-	-	Bradi1g09370.1	Os03g0737600	Sb01g008760.1	-	tplb0022d14	-	-	-	-	-	contig12966	-	contig12966	contig04870	contig12966	-	-	contig22781	contig22781	-	-	-	-	contig22781;contig04870	contig12966;contig22781	-	WHE2344_B04_D08ZT	WHE2344_B04_D08ZT	-
-	-	Bradi1g09380.1	Os03g0737400	Sb01g008770.1	-	RFL_Contig760	-	-	-	-	contig04870	contig04870	contig04870	contig04870	-	contig04870	-	-	contig04870	contig04870	-	-	-	-	contig04870	contig04870	-	-	-	-
-	-	Bradi1g09390.1	-	Sb01g008790.1	-	-	-	-	-	-	-	contig01572;contig74782;contig01573	-	-	-	contig01573	-	-	-	-	-	-	-	-	-	contig74782;contig01573;contig01572	-	-	-	scaffold00593_FGENESH_3
-	-	Bradi1g09400.1	Os03g0737000	Sb01g008800.1	-	-	-	-	-	-	-	contig01356	-	contig01356	-	contig01356	-	-	-	-	-	-	-	-	-	contig01356	-	-	WHE1451_G12_M23ZS	scaffold00497_NIAS_3
-	-	Bradi1g09440.1	-	Sb01g008840.1	-	-	-	-	-	-	-	contig01056;contig41162	-	-	-	contig01056;contig41162	-	-	-	-	-	-	-	-	-	contig01056;contig41162	-	-	-	scaffold00369_AUGUSTUS_wheat_3
-	-	Bradi1g09450.2	Os03g0736400	Sb01g008850.1	-	-	-	-	-	-	-	contig04012	-	contig04012	-	contig04012	-	-	-	-	-	-	-	-	-	contig04012	-	-	-	-
-	-	Bradi1g09460.1	Os03g0736300	Sb01g008860.1	-	-	-	-	-	-	-	contig02777	-	contig02777	-	contig02777	-	-	-	-	-	-	-	-	-	contig02777	-	-	-	scaffold01207_FGENESH_3
-	-	Bradi1g09470.1	Os03g0736200	Sb01g008870.1	-	-	-	-	-	-	contig97606	contig97606;contig131468;contig38330;contig75206	-	contig97606;contig131468;contig26380;contig38330	-	contig97606;contig131468;contig26380;contig38330;contig75206	-	-	-	-	-	-	-	-	contig97606	contig26380;contig38330;contig97606;contig131468;contig75206	-	-	-	-
-	-	Bradi1g09480.1	Os03g0735900	Sb01g008880.1	-	-	-	-	-	-	contig14940	contig14940	contig14940	contig14940	contig14940	contig14940	-	-	-	-	-	-	-	-	contig14940	contig14940	-	-	-	-
-	-	-	Os03g0735600	-	-	-	-	-	-	-	-	-	contig12392	contig12392	-	-	-	-	-	-	-	-	-	-	contig12392	contig12392	-	-	-	-
-	-	Bradi1g09500.1	-	Sb01g008910.1	-	-	-	-	-	-	contig02301	contig02300;contig02301	-	-	-	contig12392;contig02301	-	-	-	-	-	-	-	-	contig02301	contig02300;contig12392;contig02301	-	-	-	scaffold00947_FGENESH_3
-	-	Bradi1g09507.1	Os03g0735300	Sb01g008920.1	-	tplb0003i19	-	-	-	-	contig05584	contig05584;contig01426	contig05584	contig05584;contig01426	contig05584	contig05584	-	-	-	contig138424;contig70430;contig05584	-	-	-	-	contig05584	contig138424;contig01426;contig05584;contig70430	-	WHE0603_H02_P03ZA	WHE0603_H02_P03ZA	scaffold00532_NIAS_6
-	-	Bradi1g09520.1	-	-	-	-	-	-	-	-	-	contig02339	-	-	-	-	-	-	-	-	-	-	-	-	-	contig02339	-	-	-	scaffold00967_FGENESH_3
-	-	-	Os03g0735200	-	-	-	-	-	-	-	-	-	-	contig04209	-	-	-	-	-	-	-	-	-	-	-	contig04209	-	-	-	-
-	-	Bradi1g09530.1	Os03g0735100	Sb01g008930.1	-	-	-	-	-	-	contig08019	contig07781;contig08019;contig134733	contig08019	contig07781;contig08019	contig08019	contig07781;contig08019	-	-	-	-	-	-	-	-	contig08019	contig08019;contig07781;contig134733	-	WHE3302_E11_I22ZS	WHE3302_E11_I22ZS;WHE2954_B04_D08ZT	-
-	-	Bradi1g09550.1	Os03g0734900	Sb01g008950.1	-	tplb0007f11	-	-	-	-	-	contig02997;contig02596	-	contig02596	-	contig02596	-	-	contig63495	contig63495;contig02596	-	-	-	-	contig63495	contig02596;contig02997;contig63495	-	WHE4119_F03_L05ZS	WHE4104_A05_B10ZS;WHE4119_F03_L05ZS	-
-	-	Bradi1g09560.1	Os03g0734700	-	-	-	-	-	-	-	contig06768	contig07243;contig06768	contig06768	contig06768	-	-	-	-	-	-	-	-	-	-	contig06768	contig07243;contig06768	-	-	-	-
-	-	Bradi1g09570.1	-	-	-	-	-	-	-	-	-	contig54691	-	-	-	-	-	-	-	-	-	-	-	-	-	contig54691	-	-	-	-
-	-	Bradi1g09577.1	Os03g0734400	Sb01g008970.1	-	RFL_Contig573	-	-	-	-	-	contig02195	-	contig02195	-	contig02195	-	-	-	contig02195	-	-	-	-	-	contig02195	-	-	-	scaffold00894_FGENESH_3
-	-	-	-	Sb01g009010.1	-	-	-	-	-	-	-	-	-	-	-	contig06768	-	-	-	-	-	-	-	-	-	contig06768	-	-	-	-
-	-	Bradi1g09600.1	Os03g0734200	-	-	-	-	-	-	-	contig01646	contig02196;contig01646	contig01646	contig01646	-	-	-	-	-	-	-	-	-	-	contig01646	contig01646;contig02196	-	1910_H11_O22Z5S_092	1910_H11_O22Z5S_092	scaffold00894_FGENESH_6;scaffold00626_FGENESH_3
-	-	-	Os03g0734100	-	-	-	-	-	-	-	-	-	-	contig03440;contig02196	-	-	-	-	-	-	-	-	-	-	-	contig03440;contig02196	-	-	-	-
-	-	-	-	Sb01g009090.1	-	-	-	-	-	-	-	-	-	-	contig00242	contig00241;contig03098;contig00242	-	-	-	-	-	-	-	-	contig00242	contig00242;contig00241;contig03098	-	-	WHE1755-1758_C07_C07ZS;WHE0957_G02_N03ZS	-
-	-	-	-	Sb01g009100.1	-	-	-	-	-	-	-	-	-	-	contig25133	contig25133	-	-	-	-	-	-	-	-	contig25133	contig25133	-	-	-	-
-	-	Bradi1g09615.1	Os03g0732100	Sb01g009130.1	-	-	-	-	-	-	-	contig01223	-	contig01223;contig06387	-	contig06387	-	-	-	-	-	-	-	-	-	contig06387;contig01223	-	-	-	-
-	-	-	Os03g0732800	-	-	-	-	-	-	-	-	-	-	contig06387;contig06310	-	-	-	-	-	-	-	-	-	-	-	contig06387;contig06310	-	-	-	-
-	-	Bradi1g09630.1	-	-	-	-	-	-	-	-	contig03434	contig03434	-	-	-	-	-	-	-	-	-	-	-	-	contig03434	contig03434	-	-	-	scaffold01572_FGENESH_3
-	-	Bradi1g09650.1	-	-	-	-	-	-	-	-	-	contig00241	-	-	-	-	-	-	-	-	-	-	-	-	-	contig00241	-	-	-	-
-	-	Bradi1g09660.1	Os03g0733400	-	-	RFL_Contig3625	-	-	-	-	contig03098	contig03098	contig00242	contig03098	-	-	-	-	contig03098	contig20905;contig03098	-	-	-	-	contig03098;contig00242	contig20905;contig03098	-	WHE0957_G02_N03ZS	WHE0957_G02_N03ZS	-
-	-	Bradi1g09670.1	Os03g0733600	-	-	-	-	-	-	-	contig11515	contig04226	contig11515	contig04226	-	-	-	-	-	-	-	-	-	-	contig11515	contig04226	-	-	-	-
-	-	Bradi1g09680.1	Os03g0733800	-	-	RFL_Contig3015	-	-	-	-	contig02078	contig31831	contig02078	contig31831	-	-	-	-	-	contig02078	-	-	-	-	contig02078	contig02078;contig31831	-	WHE2491_A09_A17ZS	WHE2491_A09_A17ZS	scaffold00831_FGENESH_3
-	-	-	Os03g0732000	-	-	-	-	-	-	-	-	-	-	contig01028	-	-	-	-	-	-	-	-	-	-	-	contig01028	-	-	WHE2340_A10_B20ZS	scaffold00359_AUGUSTUS_wheat_3
-	-	Bradi1g09710.1	Os03g0731900	Sb01g009140.1	-	tplb0015p17	-	-	-	-	-	contig01028;contig01029	-	contig01028;contig01029	-	contig01028;contig01029	-	-	contig01029	contig01028;contig01029	-	-	-	-	contig01029	contig01028;contig01029	-	WHE2340_A10_B20ZT	WHE2340_A10_B20ZS;WHE2340_A10_B20ZT	-
-	-	Bradi1g09720.1	-	Sb01g009150.1	-	-	-	-	-	-	contig05335	contig05335	-	-	contig05335	contig05335	-	-	-	-	-	-	-	-	contig05335	contig05335	-	-	-	-
-	-	Bradi1g09730.1	-	-	-	-	-	-	-	-	-	contig03100;contig03101;contig01000	-	-	-	-	-	-	-	-	-	-	-	-	-	contig03101;contig01000;contig03100	-	-	0408_E08_J16ZS5_055	scaffold01383_FGENESH_6;scaffold00350_FGENESH_3
-	-	Bradi1g09737.1	-	-	-	-	-	-	-	-	-	contig114797;contig69100	-	-	-	-	-	-	-	-	-	-	-	-	-	contig69100;contig114797	-	-	-	-
-	-	Bradi1g09750.2	Os03g0731500	Sb01g009170.1	-	-	-	-	-	-	-	contig03100;contig12848;contig20357;contig07415	-	contig03100;contig12848;contig20357;contig07415	-	contig03100;contig12848;contig20357;contig07415	-	-	-	-	-	-	-	-	-	contig20357;contig03100;contig07415;contig12848	-	-	-	scaffold01383_FGENESH_3
-	-	Bradi1g09760.1	-	-	-	-	-	-	-	-	contig38180	contig38180;contig04268	-	-	-	-	-	-	-	-	-	-	-	-	contig38180	contig38180;contig04268	-	-	WHE0363_A07_A13ZS	scaffold02053_FGENESH_6;scaffold02053_NIAS_3
-	-	Bradi1g09790.1	Os03g0731100	-	-	-	-	-	-	-	-	contig04267;contig111703	-	contig04267;contig38180;contig111703;contig04268	-	-	-	-	-	-	-	-	-	-	-	contig38180;contig04267;contig04268;contig111703	-	-	WHE2011_G02_N03ZT;WHE0363_A07_A13ZS	-
-	-	-	-	Sb01g009190.1	-	-	-	-	-	-	-	-	-	-	-	contig04267	-	-	-	-	-	-	-	-	-	contig04267	-	-	WHE2011_G02_N03ZT	-
-	-	Bradi1g09800.1	Os03g0731050	Sb01g009220.1	-	-	-	-	-	-	contig04268	contig04268	contig04268	contig04268	contig04268	contig04268	-	-	-	-	-	-	-	-	contig04268	contig04268	-	-	-	-
-	-	Bradi1g09810.1	Os03g0730800	Sb01g009225.1	-	-	-	-	-	-	contig00439	contig00439;contig00440	contig00439	contig00439	contig00439	contig00439	-	-	-	-	-	-	-	-	contig00439	contig00439;contig00440	-	-	-	scaffold00134_FGENESH_3
-	-	-	Os03g0730500	-	-	-	-	-	-	-	-	-	-	contig30011;contig106230;contig81293	-	-	-	-	-	-	-	-	-	-	-	contig81293;contig30011;contig106230	-	-	-	-
-	-	Bradi1g09820.1	-	-	-	tplb0027d06	-	-	-	-	contig18561	contig22492;contig112517;contig18828;contig106230;contig07208;contig81293	-	-	-	-	-	-	contig30011	contig112285;contig22492;contig30011;contig18828;contig81293;contig106230	-	-	-	-	contig30011;contig18561	contig81293;contig30011;contig18828;contig112517;contig112285;contig106230;contig07208;contig22492	-	-	-	-
-	-	-	Os03g0730400	-	-	-	-	-	-	-	-	-	contig43933	contig22492;contig112517	-	-	-	-	-	-	-	-	-	-	contig43933	contig112517;contig22492	-	-	-	-
-	-	Bradi1g09840.1	Os03g0730000	Sb01g009270.1	-	-	-	-	-	-	contig05740	contig05740	contig05740	contig05740	contig05740	contig05740	-	-	-	-	-	-	-	-	contig05740	contig05740	-	-	-	-
-	-	Bradi1g09847.1	Os03g0729900	-	-	-	-	-	-	-	-	contig03338	-	contig03338;contig66476;contig04641	-	-	-	-	-	-	-	-	-	-	-	contig03338;contig04641;contig66476	-	-	-	scaffold01517_FGENESH_3
-	-	Bradi1g09870.1	Os03g0729700	Sb01g009310.1	-	-	-	-	-	-	-	contig05484	-	contig05484	-	contig05484	-	-	-	-	-	-	-	-	-	contig05484	-	-	-	-
-	-	Bradi1g09890.1	-	-	-	-	-	-	-	-	-	contig10109;contig80777	-	-	-	-	-	-	-	-	-	-	-	-	-	contig10109;contig80777	-	-	-	-
-	-	Bradi1g09900.1	Os03g0729500	-	-	-	-	-	-	-	contig02868	contig01484	contig02868	contig01484	-	-	-	-	-	-	-	-	-	-	contig02868	contig01484	-	-	-	-
-	-	Bradi1g09910.1	Os03g0729300	Sb01g009340.1	-	-	-	-	-	-	-	contig10341	-	contig10341	-	contig10341;contig10342;contig99020	-	-	-	-	-	-	-	-	-	contig10341;contig99020;contig10342	-	-	-	-
-	-	Bradi1g09930.1	Os03g0729200	Sb01g009350.1	-	tplb0038k22	-	-	-	-	-	contig99020	-	contig99020	-	contig10341	-	-	contig38726	contig38726	-	-	-	-	contig38726	contig38726;contig10341;contig99020	-	-	-	-
-	-	Bradi1g09940.1	Os03g0729100	Sb01g009360.1	-	-	-	-	-	-	-	contig19705	-	contig19705	-	contig19705	-	-	-	-	-	-	-	-	-	contig19705	-	-	-	-
-	-	Bradi1g09950.1	Os03g0729000	Sb01g009370.1	-	-	-	-	-	-	contig16955	contig16955	contig16955	contig28711;contig16955	contig16955	contig28711;contig16955	-	-	-	-	-	-	-	-	contig16955	contig28711;contig16955	-	00090007028.D04_01070623EK	00090007028.D04_01070623EK	-
-	-	Bradi1g09970.1	Os03g0728800	Sb01g009400.1	-	-	-	-	-	-	-	contig00410;contig00411	-	contig00411	-	contig00410	-	-	-	-	-	-	-	-	-	contig00410;contig00411	-	-	WHE1755-1758_D21_D21ZS	scaffold00124_FGENESH_6
-	-	-	-	Sb01g009410.1	-	-	-	RFL_Contig1046	-	-	-	-	-	-	-	contig00409	-	-	-	-	-	-	-	-	-	contig00409	-	-	WHE3582_H07_P14ZS	scaffold00124_FGENESH_3
-	-	Bradi1g09990.1	Os03g0728200	Sb01g009420.1	-	-	-	-	-	-	contig32233	contig32233	contig32233	contig29029;contig32233	contig32233	contig32233	-	-	-	-	-	-	-	-	contig32233	contig29029;contig32233	-	-	WHE0987-0990_K13_K13ZS	-
-	-	Bradi1g10000.1	Os03g0728100	Sb01g009430.1	-	RFL_Contig6134	-	-	-	-	contig06756	contig06756	contig06756	contig06756	contig06756	contig06756	-	-	contig06756	contig06756	-	-	-	-	contig06756	contig06756	-	-	-	-
-	-	Bradi1g10007.1	Os03g0727900	Sb01g009434.1	-	-	-	-	-	-	contig37443	contig22190	contig37443	contig22190	contig37443	contig22190	-	-	-	-	-	-	-	-	contig37443	contig22190	-	WHE0970_C11_F22ZS	-	-
-	-	Bradi1g10040.1	Os03g0727100	Sb01g009470.1	-	-	-	-	-	-	contig00117	contig00117	contig00117	contig00117	contig00117	contig00117	-	-	-	-	-	-	-	-	contig00117	contig00117	-	-	-	scaffold00029_FGENESH_3
-	-	Bradi1g10047.1	Os03g0727000	Sb01g009480.1	-	-	-	-	-	-	contig00746	contig00748;contig00746	contig00746	contig00746;contig104166	contig00746	contig00748	-	-	-	-	-	-	-	-	contig00746	contig00748;contig00746;contig104166	-	-	WHE2339_G09_N17ZS	scaffold00248_FGENESH_3
-	-	Bradi1g10070.1	Os03g0726800	Sb01g009500.1	-	-	-	-	-	-	contig02611	contig02611	contig02611	contig02611	contig02611	contig02611	-	-	-	-	-	-	-	-	contig02611	contig02611	-	-	-	scaffold01112_NIAS_3
-	-	Bradi1g10080.1	-	-	-	-	-	-	-	-	-	contig01132	-	-	-	-	-	-	-	-	-	-	-	-	-	contig01132	-	-	WHE0930_D10_G20ZT	scaffold00403_FGENESH_3
-	-	Bradi1g10110.1	Os03g0726500	Sb01g009520.1	-	tplb0038a13	-	-	-	-	contig49718	contig19236;contig01108;contig24776;contig49718	contig24776	contig19236;contig01108;contig24776;contig49718	contig24776	contig19236;contig01108;contig24776;contig49718	-	-	-	contig24776;contig49718;contig19236	-	-	-	-	contig49718;contig24776	contig24776;contig49718;contig19236;contig01108	-	-	-	scaffold00392_FGENESH_6;scaffold00392_FGENESH_3
-	-	-	Os03g0726300	-	-	-	-	-	-	-	-	-	contig16919	contig16919	-	-	-	-	-	-	-	-	-	-	contig16919	contig16919	-	-	-	-
-	-	Bradi1g10140.1	Os03g0726200	Sb01g009550.1	-	-	-	-	-	-	-	contig88744	-	contig88744;contig01257	-	contig88744	-	-	-	-	-	-	-	-	-	contig88744;contig01257	-	-	WHE3510_C02_E04ZS	scaffold00455_FGENESH_3
-	-	Bradi1g10150.1	Os03g0726100	-	-	-	-	-	-	-	contig48694	contig48694	contig48694	contig48694;contig89415	-	-	-	-	-	-	-	-	-	-	contig48694	contig48694;contig89415	-	WHE2342_A07_A14ZS	WHE2342_A07_A14ZS;WHE0763_B09_C17ZY	-
-	-	-	Os03g0725800	Sb01g009590.1	-	-	-	-	-	-	-	-	contig00853	contig10340	contig00853	contig10340	-	-	-	-	-	-	-	-	contig00853	contig10340	-	WHE3509_H02_O03ZS	-	-
-	-	-	-	Sb01g009570.1	-	-	-	-	-	-	-	-	-	-	contig48694	contig48694	-	-	-	-	-	-	-	-	contig48694	contig48694	-	WHE2342_A07_A14ZS	WHE2342_A07_A14ZS	-
-	-	Bradi1g10180.2	Os03g0725400	Sb01g009580.1	-	-	-	-	-	-	-	contig01348;contig26449	-	contig01348;contig26449	-	contig01348;contig26449	-	-	-	-	-	-	-	-	-	contig26449;contig01348	-	-	-	scaffold00493_FGENESH_3
-	-	Bradi1g10190.1	Os03g0725300	Sb01g009610.1	-	-	-	-	-	-	contig05771	contig27670;contig05771	-	contig05771	contig05771	contig27670;contig05771	-	-	-	-	-	-	-	-	contig05771	contig27670;contig05771	-	WHE2316_H04_P08ZS	WHE2316_H04_P08ZS	-
-	-	Bradi1g10210.1	Os03g0725100	Sb01g009630.1	-	-	-	-	-	-	-	contig19254;contig07431;contig94890;contig07430	-	contig07431;contig07430	contig07431	contig19254;contig07431	-	-	-	-	-	-	-	-	contig07431	contig19254;contig07431;contig94890;contig07430	-	-	WHE2984_B09_C18ZS	-
-	-	-	-	Sb01g009640.1	-	-	-	-	-	-	-	-	-	-	-	contig48084	-	-	-	-	-	-	-	-	-	contig48084	-	-	-	-
-	-	-	Os03g0724600	-	-	-	RFL_Contig4515	-	-	-	-	-	-	contig08203	-	-	-	-	-	-	-	contig08203	-	-	-	contig08203	-	-	-	-
-	-	Bradi1g10230.1	-	-	-	-	-	-	-	-	-	contig07298	-	-	-	-	-	-	-	-	-	-	-	-	-	contig07298	-	-	-	-
-	-	Bradi1g10260.1	-	Sb01g009670.1	-	-	-	-	-	-	contig01026	contig01026	-	-	contig01026	contig48415;contig01026	-	-	-	-	-	-	-	-	contig01026	contig48415;contig01026	-	-	-	scaffold00358_FGENESH_3
-	-	-	Os03g0724300	-	-	-	-	-	-	-	-	-	contig01026	contig01026	-	-	-	-	-	-	-	-	-	-	contig01026	contig01026	-	-	-	-
-	-	Bradi1g10270.1	Os03g0724100	Sb01g009680.1	-	-	-	-	-	-	contig27376	contig10275;contig48727;contig04508;contig09091;contig32510	-	contig10275;contig48727;contig04508;contig09091;contig32510	-	contig10275;contig48727;contig32510	-	-	-	-	-	-	-	-	contig27376	contig48727;contig04508;contig32510;contig09091;contig10275	-	-	WHE2058_G02_N04ZT	-
-	-	-	-	Sb01g009690.1	-	-	-	-	-	-	-	-	-	-	-	contig27376;contig04508;contig09091	-	-	-	-	-	-	-	-	-	contig04508;contig27376;contig09091	-	-	-	-
-	-	Bradi1g10300.1	Os03g0723600	Sb01g009710.1	-	-	-	-	-	-	contig39590	contig03971;contig39590	contig39590	contig39590	contig39590	contig03971;contig39590	-	-	-	-	-	-	-	-	contig39590	contig03971;contig39590	-	-	-	-
-	-	Bradi1g10340.1	-	-	-	-	-	-	-	-	-	contig65779	-	-	-	-	-	-	-	-	-	-	-	-	-	contig65779	-	-	-	-
-	-	-	Os03g0722700	-	-	-	-	-	-	-	-	-	-	contig00161	-	-	-	-	-	-	-	-	-	-	-	contig00161	-	-	-	scaffold00043_FGENESH_3
-	-	-	Os03g0722600	-	-	-	-	-	-	-	-	-	-	contig65779	-	-	-	-	-	-	-	-	-	-	-	contig65779	-	-	-	-
-	-	-	-	Sb01g009760.1	-	-	-	-	-	-	-	-	-	-	-	contig07943	-	-	-	-	-	-	-	-	-	contig07943	-	-	WHE1121_B12_C23ZS	-
-	-	Bradi1g10347.1	Os03g0722500	Sb01g009770.1	-	-	-	-	-	-	contig30174	contig30174;contig78551	contig30174	contig30174;contig78551	contig30174	contig30174;contig78551	-	-	-	-	-	-	-	-	contig30174	contig78551;contig30174	-	-	-	-
-	-	-	Os03g0722400	-	-	-	-	-	-	-	-	-	-	contig00161	-	-	-	-	-	-	-	-	-	-	-	contig00161	-	-	-	-
-	-	Bradi1g10360.1	-	-	-	tplb0005g12	-	-	-	-	-	contig05980;contig00161	-	-	-	-	-	-	-	-	-	-	-	-	-	contig05980;contig00161	-	-	WHE0963_H05_O09ZS	-
-	-	-	-	Sb01g009800.1	-	-	-	-	-	-	-	-	-	-	-	contig02009;contig29143	-	-	-	-	-	-	-	-	-	contig29143;contig02009	-	-	WHE2310_C07_E14ZY	scaffold00797_FGENESH_3
-	-	Bradi1g10390.1	Os03g0721900	Sb01g009820.1	-	-	-	-	-	-	contig70805	contig70805;contig120868	contig70805	contig70805;contig120868	-	contig70805;contig120868	-	-	-	-	-	-	-	-	contig70805	contig120868;contig70805	-	WHE0016_H10_H10ZS	WHE0016_H10_H10ZS	-
-	-	Bradi1g10410.1	-	-	-	-	-	-	-	-	-	contig76927	-	-	-	-	-	-	-	-	-	-	-	-	-	contig76927	-	-	-	-
-	-	Bradi1g10420.1	-	Sb01g009840.1	-	-	-	-	-	-	-	contig15259	-	-	-	contig15259	-	-	-	-	-	-	-	-	-	contig15259	-	-	-	-
-	-	Bradi1g10440.1	-	-	-	RFL_Contig5642	-	-	-	-	contig78703	contig78703	-	-	-	-	-	-	contig78703	contig78703	-	-	-	-	contig78703	contig78703	-	-	-	-
-	-	Bradi1g10447.1	Os03g0721200	Sb01g009860.1	-	-	-	-	-	-	-	contig00036;contig00037	-	contig00037	-	contig00036;contig00037	-	-	-	-	-	-	-	-	-	contig00037;contig00036	-	-	WHE2309_F06_K11ZT	scaffold00006_NIAS_3
-	-	Bradi1g10470.1	Os03g0720800	-	-	-	-	-	-	-	-	contig00907	-	contig00907	-	-	-	-	-	-	-	-	-	-	-	contig00907	-	-	WHE2909_E11_I21ZS	scaffold00312_FGENESH_3
-	-	-	Os03g0720400	-	-	-	-	-	-	-	-	-	-	contig58890	-	-	-	-	-	-	-	-	-	-	-	contig58890	-	-	-	-
-	-	Bradi1g10480.1	Os03g0720300	Sb01g009880.1	-	-	-	-	-	-	-	contig08056;contig09428	-	contig08056;contig76637	-	contig08056;contig09428	-	-	-	-	-	-	-	-	-	contig09428;contig76637;contig08056	-	-	WHE2867_C08_E15ZS	-
-	-	Bradi1g10490.1	Os03g0719900	Sb01g009900.1	-	-	-	-	-	-	contig21036	contig21036	contig21036	contig21036	contig21036	contig21036	-	-	-	-	-	-	-	-	contig21036	contig21036	-	WHE3351_E06_I11ZS	WHE3351_E06_I11ZS	-
-	-	Bradi1g10500.1	Os03g0719850	Sb01g009910.1	-	-	-	-	-	-	contig10139	contig10139	contig10139	contig10139	contig10139	contig10139	-	-	-	-	-	-	-	-	contig10139	contig10139	-	-	-	-
-	-	-	Os03g0719700	-	-	-	-	-	-	-	-	-	-	contig01485	-	-	-	-	-	-	-	-	-	-	-	contig01485	-	-	-	scaffold00557_FGENESH_3
-	-	Bradi1g10520.1	Os03g0719800	Sb01g009930.1	-	-	-	-	-	-	-	contig01485	-	contig01485	-	contig01485	-	-	-	-	-	-	-	-	-	contig01485	-	-	-	-
-	-	-	-	Sb01g009933.1	-	-	-	-	-	-	-	-	-	-	-	contig19064	-	-	-	-	-	-	-	-	-	contig19064	-	-	-	-
-	-	-	-	Sb01g009936.1	-	-	-	-	-	-	-	-	-	-	-	contig100215;contig19064	-	-	-	-	-	-	-	-	-	contig19064;contig100215	-	-	-	-
wsnp_Ex_rep_c107564_91144523_4D	0.5	-	-	-	-	-	-	-	-	-	-	-	-	-	-	-	-	-	-	-	-	-	-	-	-	-	-	-	-	-
wsnp_CAP11_c356_280910_4D	7.78	-	-	-	-	-	-	-	-	-	-	-	-	-	-	-	-	-	-	-	-	-	-	-	-	-	WHE2014_C11_E22ZT	WHE2014_C11_E22ZT	WHE2014_C11_E22ZT	-
wsnp_RFL_Contig2216_1587922_4D	7.78	Bradi1g10530.1	Os03g0719500	Sb01g009940.1	RFL_Contig2216	-	-	-	contig19064	contig100215;contig16419;contig19064;contig32439;contig31196;contig30951	contig16419	contig30951;contig16419;contig31196;contig100215;contig19064	contig16419	contig30951;contig16419;contig31196	contig16419	contig30951;contig16419;contig31196	contig19064	contig100215;contig16419;contig19064;contig32439	-	-	-	-	-	-	contig16419;contig19064	contig30951;contig19064;contig31196;contig32439;contig16419;contig100215	WHE619_F02_L03ZA	WHE619_F02_L03ZA	WHE619_F02_L03ZA	-
-	-	-	Os03g0719400	Sb01g009950.1	-	-	-	-	-	-	-	-	-	contig40636	-	contig40636	-	-	-	-	-	-	-	-	-	contig40636	-	-	0402_A03_A06ZS5_017	-
-	-	-	Os03g0719100	-	-	-	-	-	-	-	-	-	contig01464	contig01464;contig01465	-	-	-	-	-	-	-	-	-	-	contig01464	contig01464;contig01465	-	-	-	-
-	-	Bradi1g10560.1	Os03g0719000	Sb01g009980.1	-	RFL_Contig4172	-	-	-	-	-	contig17788	-	contig17788;contig62411	-	contig36498	-	-	-	contig02968;contig17788	-	-	-	-	-	contig36498;contig02968;contig62411;contig17788	-	-	-	-
-	-	Bradi1g10590.1	Os03g0718600	Sb01g010010.1	-	-	-	-	-	-	contig02404	contig02404;contig89264;contig09195	contig02404	contig02404;contig89264;contig09195	-	contig89264;contig09195	-	-	-	-	-	-	-	-	contig02404	contig02404;contig09195;contig89264	-	-	-	scaffold00998_FGENESH_3
-	-	Bradi4g19470.1	-	-	-	-	-	-	-	-	-	contig01353	-	-	-	-	-	-	-	-	-	-	-	-	-	contig01353	-	-	WHE0871_E08_I15ZT	-
-	-	Bradi4g19480.1	-	-	-	-	-	-	-	-	-	contig03659	-	-	-	-	-	-	-	-	-	-	-	-	-	contig03659	-	-	-	scaffold01702_EUGENE_3
-	-	Bradi4g19570.1	-	-	-	-	-	-	-	-	contig50153	contig17901;contig50153;contig47247;contig04682	-	-	-	-	-	-	-	-	-	-	-	-	contig50153	contig50153;contig17901;contig47247;contig04682	-	WHE0077_F06_L11ZS	WHE2252_A03_A06ZE;WHE0077_F06_L11ZS	-
-	-	Bradi4g19707.1	Os11g0255300	-	-	tplb0007e01	-	-	-	-	contig44349	contig44349	contig44349	contig44349;contig30141;contig14666	-	-	-	-	contig44349	contig44349	-	-	-	-	contig44349	contig44349;contig30141;contig14666	-	-	-	-
-	-	Bradi4g19937.1	-	-	-	tplb0058f21	-	-	-	-	contig42574	contig19129;contig42574	-	-	-	-	-	-	contig42574	contig49667;contig42574	-	-	-	-	contig42574	contig19129;contig42574;contig49667	-	-	-	-
-	-	Bradi4g19947.1	-	-	-	-	-	-	-	-	contig03082	contig76847	-	-	-	-	-	-	-	-	-	-	-	-	contig03082	contig76847	-	-	-	-
-	-	Bradi4g19975.1	Os11g0311300	-	-	-	-	-	-	-	contig04119	contig04119;contig04120	contig04119	contig04119	-	-	-	-	-	-	-	-	-	-	contig04119	contig04120;contig04119	-	-	-	-
-	-	Bradi4g19990.1	Os11g0310800	-	-	RFL_Contig1065	-	-	-	-	-	contig00506;contig05005	-	contig00506;contig05005	-	-	-	-	-	contig05005;contig00506	-	-	-	-	-	contig05005;contig00506	-	-	-	scaffold00159_FGENESH_3
-	-	-	Os11g0308800	-	-	-	-	-	-	-	-	-	-	contig04457	-	-	-	-	-	-	-	-	-	-	-	contig04457	-	-	-	-
-	-	Bradi4g20000.1	-	Sb05g008040.1	-	RFL_Contig869	-	-	-	-	contig10224	contig10224	-	-	contig04457	contig10224;contig04457	-	-	contig10224	contig04457;contig10224	-	-	-	-	contig04457;contig10224	contig04457;contig10224	-	-	-	-
-	-	Bradi4g20090.1	-	-	-	-	-	-	-	-	-	contig40343	-	-	-	-	-	-	-	-	-	-	-	-	-	contig40343	-	-	-	-
-	-	Bradi4g20127.1	Os11g0306400	-	-	-	-	-	-	-	contig39887	contig20320;contig05120;contig39887;contig117974;contig05024	contig39887	contig20320;contig18493;contig05120;contig103561;contig39887;contig117974;contig05024	-	-	-	-	-	-	-	-	-	-	contig39887	contig05024;contig39887;contig117974;contig103561;contig18493;contig05120;contig20320	-	-	-	-
-	-	-	Os11g0304050	-	-	-	-	-	-	-	-	-	-	contig70655	-	-	-	-	-	-	-	-	-	-	-	contig70655	-	-	WHE0332_D12_H24ZT	-
-	-	Bradi4g20160.1	Os11g0302500	-	-	-	-	-	-	-	contig43900	contig41511;contig43900;contig09399;contig03625	-	contig41511	-	-	-	-	-	-	-	-	-	-	contig43900	contig09399;contig03625;contig43900;contig41511	-	-	-	scaffold01682_EUGENE_3
-	-	Bradi4g20190.1	Os11g0300400	-	-	-	-	-	-	-	contig04502	contig04502;contig04501	contig04502	contig04502	-	-	-	-	-	-	-	-	-	-	contig04502	contig04501;contig04502	-	-	WHE1132_B07_D14ZS	-
-	-	Bradi4g20197.1	-	-	-	-	-	-	-	-	-	contig41431	-	-	-	-	-	-	-	-	-	-	-	-	-	contig41431	-	-	-	-
-	-	Bradi4g20210.1	-	-	-	-	-	-	-	-	-	contig00104	-	-	-	-	-	-	-	-	-	-	-	-	-	contig00104	-	-	WHE2322_B06_C12ZS	scaffold00023_FGENESH_9
-	-	Bradi4g20220.1	Os11g0299300	-	-	-	-	-	-	-	contig00942	contig00942	contig00942	contig05985;contig00942;contig00941	-	-	-	-	-	-	-	-	-	-	contig00942	contig00942;contig05985;contig00941	-	-	-	scaffold00327_FGENESH_3
-	-	-	Os11g0297300	-	-	-	-	-	-	-	-	-	-	contig49337;contig05966	-	-	-	-	-	-	-	-	-	-	-	contig05966;contig49337	-	-	-	-
-	-	Bradi4g20240.1	Os11g0297800	-	-	RFL_Contig1203	-	-	-	-	contig49337	contig49337;contig05966;contig24125;contig85244	contig24125	contig24125;contig85244	-	-	-	-	contig49337	contig49337;contig05966;contig24125;contig85244	-	-	-	-	contig24125;contig49337	contig24125;contig85244;contig05966;contig49337	-	-	-	-
-	-	Bradi4g20250.1	Os11g0297900	-	-	-	-	-	-	-	-	contig61808;contig122965;contig05808	-	contig61808;contig122965;contig05808	-	-	-	-	-	-	-	-	-	-	-	contig61808;contig122965;contig05808	-	-	-	-
-	-	Bradi4g20338.1	Os11g0276000	-	-	-	-	-	-	-	-	contig12772;contig03073	contig03480	contig12772;contig03073;contig05755	-	-	-	-	-	-	-	-	-	-	contig03480	contig05755;contig03073;contig12772	-	-	-	scaffold01369_FGENESH_3
-	-	Bradi4g20470.1	-	-	-	-	-	-	-	-	contig00235	contig00235	-	-	-	-	-	-	-	-	-	-	-	-	contig00235	contig00235	-	-	-	scaffold00070_FGENESH_3
-	-	-	Os11g0267400	-	-	-	-	-	-	-	-	-	contig00235	contig01805;contig48383;contig22983;contig06169	-	-	-	-	-	-	-	-	-	-	contig00235	contig48383;contig06169;contig01805;contig22983	-	-	-	-
-	-	Bradi4g20480.3	Os11g0267300	-	-	tplb0028g03	-	-	-	-	-	contig00236;contig03603	-	contig00235	-	-	-	-	-	contig00237;contig00236	-	-	-	-	-	contig03603;contig00236;contig00235;contig00237	-	-	-	scaffold00070_FGENESH_6
-	-	Bradi4g20490.1	Os11g0267100	-	-	-	-	-	-	-	-	contig24575	-	contig24575	-	-	-	-	-	-	-	-	-	-	-	contig24575	-	-	-	-
-	-	Bradi4g20500.1	Os11g0267000	-	-	tplb0037b19	-	-	-	-	contig58579	contig58579	contig58579	contig58579	-	-	-	-	contig58579	contig66056;contig58579	-	-	-	-	contig58579	contig66056;contig58579	-	-	-	-
-	-	-	-	Sb05g010010.1	-	-	-	-	-	-	-	-	-	-	contig03480	contig12772;contig03073;contig05755	-	-	-	-	-	-	-	-	contig03480	contig05755;contig03073;contig12772	-	-	-	-
-	-	Bradi4g20537.2	Os11g0276300	Sb05g010020.1	-	-	-	-	-	-	contig02829	contig02829	contig02829	contig02829	contig02829	contig02829	-	-	-	-	-	-	-	-	contig02829	contig02829	-	-	-	scaffold01233_FGENESH_3
-	-	-	Os11g0282300	Sb05g010050.1	-	-	-	-	-	-	-	-	-	contig02327	-	contig02327	-	-	-	-	-	-	-	-	-	contig02327	-	-	-	-
-	-	-	-	Sb05g010323.1	-	-	-	-	-	-	-	-	-	-	contig01695	contig01695	-	-	-	-	-	-	-	-	contig01695	contig01695	-	-	-	-
-	-	-	-	Sb05g010340.1	-	-	-	RFL_Contig1007	-	-	-	-	-	-	-	contig02474;contig03326	-	-	-	-	-	-	contig03326	contig03326;contig02474	contig03326	contig02474;contig03326	-	WHE623_F02_L03ZA	WHE4122_F03_K06ZS;WHE623_F02_L03ZA	-
-	-	-	Os11g0286300	-	-	-	-	-	-	-	-	-	-	contig00451	-	-	-	-	-	-	-	-	-	-	-	contig00451	-	-	-	scaffold00139_EUGENE_3
-	-	-	Os11g0286700	-	-	-	-	-	-	-	-	-	-	contig00452	-	-	-	-	-	-	-	-	-	-	-	contig00452	-	-	-	-
-	-	Bradi4g20557.1	Os11g0265600	-	-	-	-	-	-	-	contig73890	contig73890;contig52448	-	contig01520;contig73890;contig52448	-	-	-	-	-	-	-	-	-	-	contig73890	contig52448;contig73890;contig01520	-	-	WHE0360_H12_O24ZS	-
-	-	Bradi4g20570.1	-	-	-	-	-	-	-	-	contig06380	contig29286;contig10859	-	-	-	-	-	-	-	-	-	-	-	-	contig06380	contig10859;contig29286	-	WHE3303_C04_F07ZS	-	-
-	-	Bradi4g20580.1	Os11g0265400	Sb05g009990.1	-	RFL_Contig830	-	-	-	-	-	contig02599;contig06380;contig14084	-	contig02599;contig06380;contig14084	-	contig02599;contig06380;contig14084	-	-	contig06380	contig02599;contig06380;contig14084	-	-	-	-	contig06380	contig06380;contig02599;contig14084	-	WHE3303_C04_F07ZS	WHE2997_A07_B13ZS;WHE3303_C04_F07ZS;WHE0014_D01_D01ZS	scaffold01104_FGENESH_3
-	-	-	-	Sb05g009983.1	-	-	-	-	-	-	-	-	-	-	-	contig07538;contig88481	-	-	-	-	-	-	-	-	-	contig88481;contig07538	-	-	-	-
-	-	Bradi4g20610.1	Os11g0265200	Sb05g009970.1	-	-	-	-	-	-	contig00842	contig00842	contig00842	contig00842	contig00842	contig00842	-	-	-	-	-	-	-	-	contig00842	contig00842	-	-	-	scaffold00283_FGENESH_3
-	-	-	-	Sb05g009960.1	-	-	-	-	-	-	-	-	-	-	-	contig22492	-	-	-	-	-	-	-	-	-	contig22492	-	-	-	-
-	-	Bradi4g20700.1	-	Sb05g009740.1	-	-	-	-	-	-	contig49726	contig49726	-	-	-	contig49726	-	-	-	-	-	-	-	-	contig49726	contig49726	-	-	-	-
-	-	-	-	Sb05g009720.1	-	-	-	-	-	-	-	-	-	-	contig39028	contig02243	-	-	-	-	-	-	-	-	contig39028	contig02243	-	-	-	-
-	-	Bradi4g20717.1	-	-	-	-	-	-	-	-	-	contig00083	-	-	-	-	-	-	-	-	-	-	-	-	-	contig00083	-	-	-	scaffold00018_NIAS_9;scaffold00018_FGENESH_3
-	-	-	Os11g0264300	-	-	-	-	-	-	-	-	-	-	contig00083	-	-	-	-	-	-	-	-	-	-	-	contig00083	-	-	-	-
-	-	-	-	Sb05g006403.1	-	-	-	-	-	-	-	-	-	-	-	contig00075;contig09524	-	-	-	-	-	-	-	-	-	contig09524;contig00075	-	-	-	scaffold00016_AUGUSTUS_wheat_3
-	-	-	-	Sb05g006460.1	-	-	-	-	-	-	-	-	-	-	-	contig94893	-	-	-	-	-	-	-	-	-	contig94893	-	-	-	-
-	-	Bradi4g20740.2	Os11g0264200	Sb05g006530.1	-	-	-	-	-	-	contig00083	contig00083	contig00083	contig00083	-	contig00083	-	-	-	-	-	-	-	-	contig00083	contig00083	-	-	-	-
-	-	-	-	Sb05g006540.1	-	-	-	-	-	-	-	-	-	-	contig00083	contig00083	-	-	-	-	-	-	-	-	contig00083	contig00083	-	-	-	-
-	-	-	Os11g0263000	-	-	-	-	-	-	-	-	-	-	contig05399;contig84844	-	-	-	-	-	-	-	-	-	-	-	contig84844;contig05399	-	-	-	-
-	-	Bradi4g20750.1	Os11g0261900	Sb05g006560.1	-	-	-	-	-	-	contig00262	contig00262	contig00262	contig00262	contig00262	contig00262	-	-	-	-	-	-	-	-	contig00262	contig00262	-	-	-	scaffold00078_AUGUSTUS_wheat_6
-	-	-	Os11g0260800	-	-	-	-	-	-	-	-	-	-	contig08153	-	-	-	-	-	-	-	-	-	-	-	contig08153	-	-	-	-
-	-	Bradi4g20780.1	-	-	-	-	-	-	-	-	-	contig00532	-	-	-	-	-	-	-	-	-	-	-	-	-	contig00532	-	-	-	scaffold00168_FGENESH_3
-	-	Bradi4g20800.1	Os11g0256200	Sb05g006580.1	-	-	-	-	-	-	-	contig01300;contig01299	-	contig01300;contig01299	-	contig01300;contig01299	-	-	-	-	-	-	-	-	-	contig01300;contig01299	-	-	WHE4111_A09_B17ZS	scaffold00475_FGENESH_3
-	-	Bradi4g20810.1	Os11g0256100	Sb05g006590.1	-	-	-	-	-	-	contig01301	contig01301	contig01301	contig01301	contig01301	contig01301	-	-	-	-	-	-	-	-	contig01301	contig01301	-	-	-	scaffold00475_FGENESH_6
-	-	-	Os11g0256000	-	-	-	-	-	-	-	-	-	contig04763	contig04763	-	-	-	-	-	-	-	-	-	-	contig04763	contig04763	-	-	-	-
-	-	Bradi4g20840.1	-	Sb05g006620.1	-	-	-	-	-	-	contig19542	contig04763;contig19542	-	-	contig04763	contig19542	-	-	-	-	-	-	-	-	contig04763;contig19542	contig19542;contig04763	-	WHE2331_H11_P21ZS	WHE2331_H11_P21ZS	-
-	-	-	Os11g0252900	-	-	-	-	-	-	-	-	-	-	contig00979	-	-	-	-	-	-	-	-	-	-	-	contig00979	-	-	WHE3306_D08_G16ZS	-
-	-	-	Os11g0250000	-	-	-	-	-	-	-	-	-	-	contig01072	-	-	-	-	-	-	-	-	-	-	-	contig01072	-	-	-	-
-	-	Bradi4g20890.1	Os11g0249900	Sb05g006860.1	-	-	-	-	-	-	contig23300	contig48432;contig23300	contig23300	contig48432;contig23300	contig23300	contig07822;contig23300	-	-	-	-	-	-	-	-	contig23300	contig48432;contig07822;contig23300	-	-	WHE3363_C12_E23ZS	-
-	-	Bradi4g20900.1	Os11g0248200	Sb05g006890.1	-	-	-	-	-	-	contig07109	contig05570;contig07109	contig05570	contig05570	contig05570	contig05570	-	-	-	-	-	-	-	-	contig07109;contig05570	contig07109;contig05570	-	-	WHE2158_D08_H16ZS	-
-	-	Bradi4g20920.1	Os11g0247500	-	-	-	-	-	-	-	contig65227	contig65227;contig51388	-	contig65227;contig51388	-	-	-	-	-	-	-	-	-	-	contig65227	contig65227;contig51388	-	-	-	-
-	-	Bradi4g20930.1	Os11g0247400	-	-	-	-	-	-	-	-	contig02108	-	contig02108	-	-	-	-	-	-	-	-	-	-	-	contig02108	-	-	WHE4160_D03_G06ZS	scaffold00849_FGENESH_3
-	-	Bradi4g20950.1	Os11g0246900	Sb05g006915.1	-	-	-	-	-	-	-	contig00032;contig00031	-	contig00032;contig00031	-	contig00032;contig00031	-	-	-	-	-	-	-	-	-	contig00031;contig00032	-	-	WHE3563_A04_A07ZS;WHE2989_C10_F19ZS	scaffold00005_AUGUSTUS_wheat_6
-	-	Bradi4g20960.1	Os11g0246600	Sb05g006920.1	-	-	-	-	-	-	-	contig02533;contig45386;contig73490;contig12611;contig15778	-	contig02533;contig45386;contig12611;contig15778	-	contig02533;contig45386;contig12611;contig15778	-	-	-	-	-	-	-	-	-	contig12611;contig15778;contig45386;contig02533;contig73490	-	-	-	-
-	-	-	-	Sb05g006950.1	-	-	-	-	-	-	-	-	-	-	-	contig14947	-	-	-	-	-	-	-	-	-	contig14947	-	-	WHE0365_B08_D15ZT	-
-	-	Bradi4g20980.1	Os11g0246200	-	-	-	-	-	-	-	-	contig68134	-	contig46627;contig14947	-	-	-	-	-	-	-	-	-	-	-	contig68134;contig14947;contig46627	-	-	WHE0365_B08_D15ZT;WHE3019_C06_F11ZS	-
-	-	-	Os11g0245500	Sb05g006980.1	-	-	-	-	-	-	-	-	contig29139	contig07321	-	contig29139	-	-	-	-	-	-	-	-	contig29139	contig29139;contig07321	-	-	-	-
-	-	-	-	Sb05g007030.1	-	-	-	-	-	-	-	-	-	-	-	contig00305	-	-	-	-	-	-	-	-	-	contig00305	-	-	-	scaffold00092_FGENESH_3
-	-	Bradi4g21000.1	-	Sb05g006960.1	-	-	-	-	-	-	-	contig14947	-	-	-	contig68134;contig46627	-	-	-	-	-	-	-	-	-	contig68134;contig14947;contig46627	-	-	WHE0365_B08_D15ZT;WHE3019_C06_F11ZS	-
-	-	Bradi4g21057.1	-	-	-	-	-	-	-	-	-	contig00529	-	-	-	-	-	-	-	-	-	-	-	-	-	contig00529	-	-	-	scaffold00167_FGENESH_6
-	-	Bradi4g21100.1	-	-	-	-	-	-	-	-	-	contig65741;contig03628;contig05349	-	-	-	-	-	-	-	-	-	-	-	-	-	contig03628;contig05349;contig65741	-	-	-	-
-	-	Bradi4g21120.1	-	-	-	-	-	-	-	-	-	contig00517	-	-	-	-	-	-	-	-	-	-	-	-	-	contig00517	-	-	-	scaffold00162_FGENESH_3
-	-	-	Os11g0244300	-	-	-	-	-	-	-	-	-	-	contig00529	-	-	-	-	-	-	-	-	-	-	-	contig00529	-	-	-	-
-	-	-	Os11g0243300	-	-	-	tplb0036c10	-	-	-	-	-	contig01555	contig04085	-	-	-	-	-	-	contig01555	contig62939;contig01555	-	-	contig01555	contig62939;contig04085;contig01555	-	-	-	scaffold00586_FGENESH_3
-	-	-	-	Sb05g007050.1	-	-	-	-	-	-	-	-	-	-	contig01555	contig04085	-	-	-	-	-	-	-	-	contig01555	contig04085	-	-	-	-
-	-	Bradi4g21170.1	Os11g0242800	Sb05g007070.1	-	-	-	-	-	-	contig34303	contig34303	contig34303	contig34303	contig34303	contig34303	-	-	-	-	-	-	-	-	contig34303	contig34303	-	-	-	-
-	-	-	-	Sb05g007100.1	-	-	-	-	-	-	-	-	-	-	-	contig04425;contig06057	-	-	-	-	-	-	-	-	-	contig04425;contig06057	-	-	WHE0929_A12_A23ZS	-
-	-	Bradi4g21250.1	Os11g0242500	-	-	-	-	-	-	-	-	contig04552;contig15762	-	contig04552	-	-	-	-	-	-	-	-	-	-	-	contig04552;contig15762	-	-	WHE1713-1716_G12_G12ZS	-
-	-	Bradi4g21270.1	Os11g0242400	-	-	-	-	-	-	-	contig00504	contig87158;contig00504	contig00504	contig79166;contig00504	-	-	-	-	-	-	-	-	-	-	contig00504	contig87158;contig00504;contig79166	-	-	WHE1755-1758_H16_H16ZT;WHE1655-1658_P09_P09ZS;WHE1755-1758_H16_H16ZS	scaffold00158_FGENESH_3
-	-	-	-	Sb05g007150.1	-	-	-	-	-	-	-	-	-	-	-	contig40044	-	-	-	-	-	-	-	-	-	contig40044	-	-	-	-
-	-	Bradi4g21277.1	Os11g0242100	Sb05g007160.1	-	-	-	-	-	-	contig03252	contig03252;contig24048;contig04030;contig18205	contig03252	contig03252;contig04030;contig18205	contig03252	contig03252;contig24048;contig18205	-	-	-	-	-	-	-	-	contig03252	contig18205;contig24048;contig03252;contig04030	-	-	-	scaffold01471_FGENESH_3
-	-	Bradi4g21550.1	-	-	-	-	-	-	-	-	-	contig36245	-	-	-	-	-	-	-	-	-	-	-	-	-	contig36245	-	-	-	-
-	-	Bradi4g21570.1	-	-	-	-	-	-	-	-	-	contig30011	-	-	-	-	-	-	-	-	-	-	-	-	-	contig30011	-	-	-	-
-	-	Bradi4g21580.1	-	-	-	-	-	-	-	-	-	contig07208	-	-	-	-	-	-	-	-	-	-	-	-	-	contig07208	-	-	-	-
-	-	Bradi4g21600.1	-	-	-	-	-	-	-	-	contig30139	contig06215	-	-	-	-	-	-	-	-	-	-	-	-	contig30139	contig06215	-	-	-	-
-	-	Bradi4g21610.1	-	-	-	-	-	-	-	-	-	contig01265	-	-	-	-	-	-	-	-	-	-	-	-	-	contig01265	-	-	-	-
-	-	Bradi4g21630.1	-	-	-	-	-	-	-	-	-	contig30139;contig13666;contig06215	-	-	-	-	-	-	-	-	-	-	-	-	-	contig13666;contig06215;contig30139	-	-	-	-
-	-	Bradi4g21680.1	Os11g0240900	Sb05g007260.1	-	tplb0037c17	-	-	-	-	contig02323	contig02323;contig25090;contig01395	-	contig02323;contig25090	-	contig02323;contig25090;contig01395	-	-	-	contig02323;contig01395	-	-	-	-	contig02323	contig01395;contig25090;contig02323	-	-	0275_F06_F06Z_048	scaffold00517_NIAS_3
-	-	Bradi4g21690.1	Os11g0240600	Sb05g007270.1	-	-	-	-	-	-	-	contig06631	-	contig06631;contig00561	-	contig06631	-	-	-	-	-	-	-	-	-	contig00561;contig06631	-	-	-	scaffold00178_FGENESH_3
-	-	-	Os11g0239600	-	-	-	-	-	-	-	-	-	-	contig24859	-	-	-	-	-	-	-	-	-	-	-	contig24859	-	-	-	-
-	-	Bradi4g21700.1	-	Sb05g007290.1	-	-	-	-	-	-	-	contig00561	-	-	-	contig24859;contig00561	-	-	-	-	-	-	-	-	-	contig00561;contig24859	-	-	-	-
-	-	Bradi4g21730.1	-	-	-	-	-	-	-	-	contig02432	contig48340;contig74519;contig02432;contig02273;contig65688;contig06731	-	-	-	-	-	-	-	-	-	-	-	-	contig02432	contig65688;contig02273;contig74519;contig48340;contig06731;contig02432	-	-	-	scaffold01013_NIAS_3
-	-	Bradi4g21756.1	Os11g0236000	Sb05g007400.1	-	-	-	-	-	-	contig33168	contig20817;contig33168	-	contig20817;contig33168	contig33168	contig20817;contig33168	-	-	-	-	-	-	-	-	contig33168	contig20817;contig33168	-	-	WHE3313_B08_C15ZS	-
-	-	-	-	Sb05g007410.1	-	-	-	-	-	-	-	-	-	-	-	contig06816	-	-	-	-	-	-	-	-	-	contig06816	-	-	-	-
-	-	-	Os11g0235200	Sb05g007450.1	-	-	RFL_Contig2110	-	-	-	-	-	-	contig03793;contig03794;contig93693	-	contig03793;contig03794	-	-	-	-	-	contig03793;contig98961;contig03794	-	-	-	contig03794;contig03793;contig93693;contig98961	-	-	WHE3004_B08_D16ZT	scaffold01776_FGENESH_3
-	-	-	-	Sb05g007460.1	-	-	-	-	-	-	-	-	-	-	-	contig00697;contig15764	-	-	-	-	-	-	-	-	-	contig00697;contig15764	-	-	0916_H01_0916_012	-
-	-	Bradi4g21800.1	Os11g0234200	-	-	-	-	-	-	-	-	contig00697;contig15764	-	contig00697;contig15764	-	-	-	-	-	-	-	-	-	-	-	contig00697;contig15764	-	-	0916_H01_0916_012	-
-	-	-	Os11g0228600	-	-	-	-	-	-	-	-	-	contig87235	contig126879;contig87235;contig116481	-	-	-	-	-	-	-	-	-	-	contig87235	contig87235;contig126879;contig116481	-	-	-	-
-	-	Bradi4g21836.1	Os11g0232100	Sb05g007490.1	-	-	-	-	-	-	contig03439	contig03439	contig03439	contig03439	contig03439	contig03439	-	-	-	-	-	-	-	-	contig03439	contig03439	-	-	-	scaffold01575_FGENESH_3
-	-	Bradi4g21842.1	-	-	-	-	-	-	-	-	-	contig116481	-	-	-	-	-	-	-	-	-	-	-	-	-	contig116481	-	-	-	-
-	-	Bradi4g21848.1	Os11g0247800	-	-	-	-	-	-	-	-	contig60260;contig125924;contig03146	-	contig06816;contig03858	-	-	-	-	-	-	-	-	-	-	-	contig03146;contig125924;contig06816;contig60260;contig03858	-	-	-	-
-	-	Bradi4g21854.1	-	-	-	-	-	-	-	-	-	contig22197;contig03146	-	-	-	-	-	-	-	-	-	-	-	-	-	contig03146;contig22197	-	-	-	-
-	-	Bradi4g21860.1	-	-	-	-	-	-	-	-	-	contig01516	-	-	-	-	-	-	-	-	-	-	-	-	-	contig01516	-	-	-	scaffold00569_FGENESH_3
-	-	-	-	Sb05g008235.1	-	-	-	-	-	-	-	-	-	-	-	contig19634;contig01412	-	-	-	-	-	-	-	-	-	contig19634;contig01412	-	-	WHE4124_G04_N08ZS	scaffold00524_FGENESH_3
-	-	-	-	Sb05g008255.1	-	-	-	-	-	-	-	-	-	-	-	contig04113	-	-	-	-	-	-	-	-	-	contig04113	-	-	-	-
-	-	Bradi4g21890.1	-	Sb05g008280.1	-	-	-	-	-	-	contig02719	contig53588;contig126879;contig112413;contig87235;contig02719;contig01517	-	-	contig02719	contig126879;contig02719	-	-	-	-	-	-	-	-	contig02719	contig87235;contig112413;contig126879;contig53588;contig01517;contig02719	-	WHE1209_A06_A11ZS	WHE0905_H10_O19ZS;WHE1209_A06_A11ZS	scaffold01175_EUGENE_3;scaffold00569_EUGENE_6
-	-	Bradi4g21950.1	-	Sb05g008310.1	-	-	-	-	-	-	-	contig71529;contig19862	-	-	-	contig19862;contig29997	-	-	-	-	-	-	-	-	-	contig19862;contig29997;contig71529	-	-	-	-
-	-	Bradi4g21990.2	-	Sb05g008300.1	-	-	-	-	-	-	contig66758	contig66758;contig07154	-	-	-	contig07154	-	-	-	-	-	-	-	-	contig66758	contig66758;contig07154	-	WHE1411_F03_L05ZS	WHE1411_F03_L05ZS;WHE4118_F09_K18ZS	-
-	-	-	Os11g0227200	-	-	-	-	-	-	-	-	-	-	contig112413;contig01517	-	-	-	-	-	-	-	-	-	-	-	contig112413;contig01517	-	-	WHE0905_H10_O19ZS	-
-	-	-	Os11g0226933	-	-	-	-	-	-	-	-	-	-	contig53588;contig02719	-	-	-	-	-	-	-	-	-	-	-	contig53588;contig02719	-	-	WHE1209_A06_A11ZS	-
-	-	-	-	Sb05g008140.1	-	-	-	-	-	-	-	-	-	-	-	contig53588;contig112413;contig87235;contig116481;contig01517	-	-	-	-	-	-	-	-	-	contig87235;contig112413;contig53588;contig116481;contig01517	-	-	WHE0905_H10_O19ZS	-
-	-	-	Os11g0226700	Sb05g008150.1	-	-	-	-	-	-	-	-	-	contig30302	-	contig30302	-	-	-	-	-	-	-	-	-	contig30302	-	-	WHE1797_G06_N11ZS	-
-	-	-	Os11g0226400	-	-	-	-	-	-	-	-	-	-	contig35578	-	-	-	-	-	-	-	-	-	-	-	contig35578	-	-	-	-
-	-	-	Os11g0225500	Sb05g008360.1	-	-	-	-	-	-	-	-	-	contig07154	-	contig05163	-	-	-	-	-	-	-	-	-	contig05163;contig07154	-	-	WHE4118_F09_K18ZS	-
-	-	-	-	Sb05g008370.1	-	-	-	-	-	-	-	-	-	-	-	contig66758;contig01412	-	-	-	-	-	-	-	-	-	contig66758;contig01412	-	-	WHE1411_F03_L05ZS	-
-	-	-	Os11g0225300	-	-	-	-	-	-	-	-	-	contig35578	contig41292;contig03685	-	-	-	-	-	-	-	-	-	-	contig35578	contig41292;contig03685	-	-	WHE4116_G07_N14ZS	-
-	-	-	Os11g0225100	-	-	-	-	-	-	-	-	-	-	contig04556	-	-	-	-	-	-	-	-	-	-	-	contig04556	-	-	WHE1797_G06_N11ZY	-
-	-	-	Os11g0225000	-	-	-	-	-	-	-	-	-	-	contig66758;contig01412	-	-	-	-	-	-	-	-	-	-	-	contig66758;contig01412	-	-	WHE1411_F03_L05ZS	-
-	-	-	Os11g0224300	-	-	-	-	-	-	-	-	-	-	contig06021;contig38005;contig00108;contig05151	-	-	-	-	-	-	-	-	-	-	-	contig05151;contig06021;contig38005;contig00108	-	-	-	-
-	-	-	-	Sb05g008475.1	-	-	-	-	-	-	-	-	-	-	-	contig01172;contig09705	-	-	-	-	-	-	-	-	-	contig09705;contig01172	-	-	-	-
-	-	Bradi4g22020.1	Os11g0222225	Sb05g008490.1	-	-	-	-	-	-	contig05505	contig05505	contig05505	contig05505	contig05505	contig05505	-	-	-	-	-	-	-	-	contig05505	contig05505	-	-	-	-
-	-	-	Os11g0222000	-	-	-	-	-	-	-	-	-	-	contig07154	-	-	-	-	-	-	-	-	-	-	-	contig07154	-	-	WHE4118_F09_K18ZS	-
-	-	Bradi4g22050.1	Os11g0221300	Sb05g008510.1	-	-	-	-	-	-	contig00398	contig00398	-	contig00398	-	contig00398	-	-	-	-	-	-	-	-	contig00398	contig00398	-	-	-	-
-	-	Bradi4g22057.1	-	-	-	-	-	-	-	-	contig00396	contig00396	-	-	-	-	-	-	-	-	-	-	-	-	contig00396	contig00396	-	-	-	scaffold00120_FGENESH_3
-	-	Bradi4g22070.1	Os11g0220800	-	-	RFL_Contig1597	-	-	-	-	contig01845	contig01845;contig01844	contig01845	contig01845	-	-	-	-	contig01845	contig01845;contig01844	-	-	-	-	contig01845	contig01845;contig01844	-	-	-	scaffold00717_NIAS_3
-	-	-	Os11g0220201	-	-	-	-	-	-	-	-	-	-	contig18569	-	-	-	-	-	-	-	-	-	-	-	contig18569	-	-	-	-
-	-	Bradi4g22080.1	-	Sb05g008540.1	-	-	-	-	-	-	contig01846	contig127272;contig54676;contig01846;contig26318;contig68502	-	-	contig01846	contig54676;contig01846;contig26318;contig68502	-	-	-	-	-	-	-	-	contig01846	contig127272;contig68502;contig01846;contig26318;contig54676	-	-	-	-
-	-	Bradi4g22090.1	-	Sb05g008600.1	-	-	-	-	-	-	-	contig18569	-	-	-	contig18569	-	-	-	-	-	-	-	-	-	contig18569	-	-	-	-
-	-	-	-	Sb05g008620.1	-	-	-	-	-	-	-	-	-	-	-	contig01145	-	-	-	-	-	-	-	-	-	contig01145	-	-	-	scaffold00409_FGENESH_3
-	-	Bradi4g22110.1	Os11g0219000	Sb05g008630.1	-	-	-	-	-	-	-	contig01145	-	contig01145	-	contig01145	-	-	-	-	-	-	-	-	-	contig01145	-	-	-	-
-	-	Bradi4g22120.1	-	-	-	-	-	-	-	-	contig01789	contig01789	-	-	-	-	-	-	-	-	-	-	-	-	contig01789	contig01789	-	-	WHE0925_G10_M19ZT	-
wsnp_RFL_Contig2828_2623246_4D	11.82	Bradi4g22130.1	-	Sb05g008650.1	-	-	-	-	-	contig01790	contig01790	contig01790;contig01789	-	-	contig01790	contig01789	-	-	-	-	-	-	-	-	contig01790	contig01790;contig01789	WHE0561_C04_C04ZE	WHE0561_C04_C04ZE;WHE0932_H04_P08ZS	WHE0561_C04_C04ZE;WHE0932_H04_P08ZS;WHE0925_G10_M19ZT	scaffold00692_FGENESH_3
-	-	Bradi4g22137.1	-	Sb05g008670.1	-	RFL_Contig619	-	-	-	-	-	contig01076;contig02523	-	-	-	contig01076;contig02523	-	-	contig02523	contig01076;contig02523	-	-	-	-	contig02523	contig02523;contig01076	-	WHE0435_F06_L11ZY	WHE0435_F06_L11ZY	scaffold00378_FGENESH_3;scaffold01061_FGENESH_3
-	-	-	Os11g0218100	-	-	-	-	-	-	-	-	-	-	contig01789	-	-	-	-	-	-	-	-	-	-	-	contig01789	-	-	WHE0925_G10_M19ZT	-
-	-	-	Os11g0217500	-	-	-	-	-	-	-	-	-	-	contig01076	-	-	-	-	-	-	-	-	-	-	-	contig01076	-	-	-	scaffold01061_FGENESH_6
-	-	Bradi4g22150.1	Os11g0216900	Sb05g008680.1	-	RFL_Contig4868	-	-	-	-	contig02523	contig02523	contig02523	contig02523	contig02523	contig02523	-	-	-	-	-	-	-	-	contig02523	contig02523	-	WHE0435_F06_L11ZY	WHE0435_F06_L11ZY	-
-	-	Bradi4g22160.1	Os11g0216400	Sb05g008690.1	-	-	-	-	-	-	-	contig11008	-	contig11008	-	contig11008	-	-	-	-	-	-	-	-	-	contig11008	-	-	WHE3358_B08_D16ZS	-
-	-	Bradi4g22190.1	-	-	-	-	-	-	-	-	-	contig34125;contig00569	-	-	-	-	-	-	-	-	-	-	-	-	-	contig34125;contig00569	-	-	-	scaffold00181_FGENESH_6
-	-	-	-	Sb05g008730.1	-	-	-	-	-	-	-	-	-	-	-	contig60945	-	-	-	-	-	-	-	-	-	contig60945	-	-	-	-
-	-	-	-	Sb05g008740.1	-	-	-	-	-	-	-	-	-	-	-	contig00568	-	-	-	-	-	-	-	-	-	contig00568	-	-	-	scaffold00181_FGENESH_3
-	-	Bradi4g22230.1	Os11g0216000	Sb05g008760.1	-	RFL_Contig1280	-	-	-	-	-	contig01641;contig37973	-	contig01641;contig37973	-	contig37973	-	-	contig37973	contig01640;contig01641;contig37973	-	-	-	-	contig37973	contig37973;contig01641;contig01640	-	-	WHE1787_B12_C23ZS;WHE3309_D03_G05ZS	scaffold00623_FGENESH_3
-	-	Bradi4g22270.1	-	Sb05g008910.1	-	-	-	-	-	-	contig19066	contig19066	-	-	contig19066	contig19066	-	-	-	-	-	-	-	-	contig19066	contig19066	-	-	-	-
-	-	Bradi4g22300.1	-	-	-	-	-	-	-	-	contig01655	contig01655	-	-	-	-	-	-	-	-	-	-	-	-	contig01655	contig01655	-	-	-	scaffold00630_FGENESH_3
-	-	-	Os11g0214900	-	-	-	-	-	-	-	-	-	contig19066	contig19066	-	-	-	-	-	-	-	-	-	-	contig19066	contig19066	-	-	-	-
-	-	-	Os11g0213800	-	-	-	-	-	-	-	-	-	-	contig02616;contig39379	-	-	-	-	-	-	-	-	-	-	-	contig39379;contig02616	-	-	-	scaffold01116_FGENESH_3
-	-	Bradi4g22510.1	Os11g0213600	Sb05g009120.1	-	-	-	-	-	-	contig10293	contig10293	contig10293	contig10293	contig10293	contig10293	-	-	-	-	-	-	-	-	contig10293	contig10293	-	-	-	-
-	-	-	-	Sb05g009125.1	-	-	-	-	-	-	-	-	-	-	-	contig01412	-	-	-	-	-	-	-	-	-	contig01412	-	-	-	-
-	-	-	-	Sb05g009130.1	-	-	-	-	-	-	-	-	-	-	-	contig02616	-	-	-	-	-	-	-	-	-	contig02616	-	-	-	-
-	-	Bradi4g22520.1	Os11g0213500	-	-	-	-	-	-	-	contig13221	contig13221	contig13221	contig13221	-	-	-	-	-	-	-	-	-	-	contig13221	contig13221	-	-	-	-
-	-	-	Os11g0212300	-	-	-	-	-	-	-	-	-	-	contig05508	-	-	-	-	-	-	-	-	-	-	-	contig05508	-	-	-	-
-	-	-	Os11g0211700	-	-	-	-	-	-	-	-	-	-	contig38527;contig08363;contig10257;contig09923;contig10683	-	-	-	-	-	-	-	-	-	-	-	contig09923;contig10257;contig38527;contig10683;contig08363	-	-	-	-
-	-	Bradi4g22550.1	-	-	-	-	-	-	-	-	-	contig10312	-	-	-	-	-	-	-	-	-	-	-	-	-	contig10312	-	-	-	-
-	-	Bradi4g22590.1	-	-	-	-	-	-	-	-	-	contig01412	-	-	-	-	-	-	-	-	-	-	-	-	-	contig01412	-	-	-	-
-	-	Bradi4g22620.1	-	-	-	-	-	-	-	-	contig34725	contig27735;contig34725	-	-	-	-	-	-	-	-	-	-	-	-	contig34725	contig27735;contig34725	-	-	-	scaffold01177_FGENESH_3
-	-	-	Os11g0211300	-	-	-	-	-	-	-	-	-	-	contig39379;contig13593	-	-	-	-	-	-	-	-	-	-	-	contig39379;contig13593	-	-	-	-
-	-	Bradi4g22630.2	Os11g0210300	-	-	-	-	-	-	-	contig25028	contig25028;contig39162	contig25028	contig25028;contig39162;contig27735;contig34725	-	-	-	-	-	-	-	-	-	-	contig25028	contig39162;contig25028;contig27735;contig34725	-	WHE0963_H04_O07ZS	WHE0359_D07_G13ZS;WHE0963_H04_O07ZS	-
-	-	-	Os11g0208400	-	-	-	-	-	-	-	-	-	-	contig14973;contig04610	-	-	-	-	-	-	-	-	-	-	-	contig14973;contig04610	-	-	-	-
-	-	-	Os11g0208000	-	-	-	-	-	-	-	-	-	-	contig02534	-	-	-	-	-	-	-	-	-	-	-	contig02534	-	-	-	scaffold01069_FGENESH_3
-	-	-	Os11g0207750	-	-	-	-	-	-	-	-	-	-	contig00075;contig09524;contig00272	-	-	-	-	-	-	-	-	-	-	-	contig00272;contig09524;contig00075	-	-	WHE1215_F01_L01ZS	scaffold00082_AUGUSTUS_wheat_6
-	-	-	-	Sb05g009360.1	-	-	-	-	-	-	-	-	-	-	contig25028	contig25028;contig39162;contig27735;contig34725	-	-	-	-	-	-	-	-	contig25028	contig39162;contig25028;contig27735;contig34725	-	WHE0963_H04_O07ZS	WHE0359_D07_G13ZS;WHE0963_H04_O07ZS	-
-	-	Bradi4g22660.1	-	Sb05g009400.1	-	-	-	-	-	-	-	contig04406	-	-	-	contig04406	-	-	-	-	-	-	-	-	-	contig04406	-	-	-	-
-	-	Bradi4g22690.1	-	Sb05g009420.1	-	-	-	-	-	-	-	contig02736;contig39476;contig32415;contig21621	-	-	-	contig02736;contig39476;contig32415;contig21621	-	-	-	-	-	-	-	-	-	contig21621;contig32415;contig02736;contig39476	-	-	-	scaffold01186_FGENESH_3
-	-	Bradi4g22700.1	-	-	-	RFL_Contig2958	-	-	-	-	-	contig04380	-	-	-	-	-	-	-	contig04380;contig11779	-	-	-	-	-	contig04380;contig11779	-	-	WHE0978_A03_B06ZS	-
-	-	-	-	Sb05g004203.1	-	-	-	-	-	-	-	-	-	-	-	contig02565	-	-	-	-	-	-	-	-	-	contig02565	-	-	-	-
-	-	-	Os11g0168700	Sb05g004210.1	-	-	-	-	-	-	-	-	-	contig01427	contig01426	contig01427	-	-	-	-	-	-	-	-	contig01426	contig01427	-	-	-	-
-	-	-	-	Sb05g004310.1	-	-	-	-	-	-	-	-	-	-	-	contig05266	-	-	-	-	-	-	-	-	-	contig05266	-	-	-	-
-	-	Bradi4g24237.1	Os11g0169100	-	-	-	-	-	-	-	-	contig00668;contig24098	-	contig00669;contig00668;contig24098	-	-	-	-	-	-	-	-	-	-	-	contig24098;contig00668;contig00669	-	-	-	scaffold00218_FGENESH_6
-	-	-	Os11g0169200	-	-	-	-	-	-	-	-	-	-	contig00668	-	-	-	-	-	-	-	-	-	-	-	contig00668	-	-	-	-
-	-	Bradi4g24260.1	Os11g0169600	Sb01g010350.1	-	tplb0055n02	-	-	-	-	-	contig83814	-	contig83814	-	contig83814	-	-	-	contig83814;contig62315	-	-	-	-	-	contig62315;contig83814	-	-	-	-
-	-	-	-	Sb01g010360.1	-	-	-	RFL_Contig3582	-	-	-	-	-	-	-	contig17513	-	-	-	-	-	-	contig28292	contig28292;contig17513	contig28292	contig17513;contig28292	-	-	BRY_1549	-
-	-	-	-	Sb05g004480.1	-	-	-	-	-	-	-	-	-	-	-	contig19090;contig56526	-	-	-	-	-	-	-	-	-	contig19090;contig56526	-	-	-	-
-	-	Bradi4g24270.1	Os11g0169700	Sb05g004490.1	-	-	-	-	-	-	contig28887	contig102466;contig28887	contig28887	contig102466;contig28887	contig28887	contig102466;contig28887	-	-	-	-	-	-	-	-	contig28887	contig102466;contig28887	-	-	-	-
-	-	Bradi4g24280.1	-	-	-	-	-	-	-	-	-	contig45378	-	-	-	-	-	-	-	-	-	-	-	-	-	contig45378	-	-	-	scaffold00802_FGENESH_6
-	-	Bradi4g24287.1	-	-	-	-	-	-	-	-	-	contig02019	-	-	-	-	-	-	-	-	-	-	-	-	-	contig02019	-	-	WHE1212_D07_H14ZS	scaffold00802_FGENESH_3
-	-	-	Os11g0170000	-	-	-	-	-	-	-	-	-	contig25692	contig19563;contig25692;contig22271	-	-	-	-	-	-	-	-	-	-	contig25692	contig19563;contig22271;contig25692	-	-	-	-
-	-	Bradi4g24310.1	Os11g0170200	Sb05g004550.1	-	-	-	-	-	-	-	contig00751;contig21829;contig09247	contig21829	contig00751;contig21829;contig01945;contig09247	-	contig00751;contig21829;contig01945	-	-	-	-	-	-	-	-	contig21829	contig09247;contig21829;contig01945;contig00751	-	WHE0971_G09_M17ZS	WHE0971_G09_M17ZS	-
-	-	-	-	Sb05g004560.1	-	-	-	-	-	-	-	-	-	-	contig04072	contig113725;contig69098;contig102940;contig10216	-	-	-	-	-	-	-	-	contig04072	contig102940;contig69098;contig113725;contig10216	-	-	-	-
-	-	-	Os11g0170300	-	-	-	-	-	-	-	-	-	contig02219	contig02219	-	-	-	-	-	-	-	-	-	-	contig02219	contig02219	-	-	-	scaffold00905_NIAS_3
-	-	-	-	Sb05g004570.1	-	-	-	-	-	-	-	-	-	-	contig02219	contig91234	-	-	-	-	-	-	-	-	contig02219	contig91234	-	-	-	-
-	-	Bradi4g24367.1	Os11g0171300	Sb05g004590.1	-	-	-	-	-	-	-	contig05949;contig19508	contig05949	contig05949;contig19508	-	contig05949	-	-	-	-	-	-	-	-	contig05949	contig05949;contig19508	-	WHE0077_A10_B19ZS	WHE1075_F11_K21ZS;WHE0077_A10_B19ZS	-
-	-	Bradi4g24390.1	Os11g0171500	Sb05g004610.1	-	tplb0047b17	-	-	-	-	contig112994	contig112994;contig32496	-	contig32496	contig112994	contig124488;contig112994;contig32496	-	-	-	contig14174;contig124488;contig112994;contig32496	-	-	-	-	contig112994	contig32496;contig112994;contig14174;contig124488	-	WHE4156_C10_E20ZS	WHE0953_C02_F03ZS;WHE0953_C02_F03ZT;WHE4156_C10_E20ZS	-
-	-	Bradi4g24400.1	Os11g0171700	Sb05g004620.1	-	-	-	-	-	-	contig37172	contig37172;contig136833;contig35882;contig140212	-	contig136833;contig35882;contig140212	-	contig35882	-	-	-	-	-	-	-	-	contig37172	contig140212;contig37172;contig136833;contig35882	-	-	WHE2330_E05_I10ZS	-
-	-	Bradi4g24410.1	Os11g0171800	Sb05g005490.1	-	-	-	-	-	-	contig04072	contig113725;contig04072;contig102940;contig44742;contig10216	contig04072	contig04072;contig02852;contig19131;contig10216;contig09633	contig44742	contig10640;contig44742	-	-	-	-	-	-	-	-	contig44742;contig04072	contig44742;contig19131;contig04072;contig102940;contig113725;contig10640;contig09633;contig10216;contig02852	-	-	-	scaffold01247_FGENESH_3
-	-	-	Os11g0172133	-	-	-	-	-	-	-	-	-	-	contig83994	-	-	-	-	-	-	-	-	-	-	-	contig83994	-	-	-	-
-	-	-	Os11g0172166	-	-	-	-	-	-	-	-	-	-	contig08413	-	-	-	-	-	-	-	-	-	-	-	contig08413	-	-	-	-
-	-	-	Os11g0172400	-	-	-	-	-	-	-	-	-	-	contig08413	-	-	-	-	-	-	-	-	-	-	-	contig08413	-	-	-	-
-	-	-	Os11g0172700	-	-	-	-	-	-	-	-	-	-	contig113725;contig10640;contig69098;contig102940	-	-	-	-	-	-	-	-	-	-	-	contig102940;contig69098;contig113725;contig10640	-	-	-	-
-	-	-	Os11g0172800	-	-	-	-	-	-	-	-	-	-	contig44742	-	-	-	-	-	-	-	-	-	-	-	contig44742	-	-	-	-
-	-	Bradi4g24420.1	-	-	-	-	-	-	-	-	-	contig32339	-	-	-	-	-	-	-	-	-	-	-	-	-	contig32339	-	-	-	-
-	-	Bradi4g24430.1	-	-	-	-	-	-	-	-	-	contig02852;contig08413	-	-	-	-	-	-	-	-	-	-	-	-	-	contig08413;contig02852	-	-	-	-
-	-	Bradi4g24450.1	-	-	-	-	-	-	-	-	-	contig83994;contig02852;contig19131	-	-	-	-	-	-	-	-	-	-	-	-	-	contig19131;contig83994;contig02852	-	-	-	-
-	-	Bradi4g24457.1	-	-	-	-	-	-	-	-	-	contig10640	-	-	-	-	-	-	-	-	-	-	-	-	-	contig10640	-	-	-	-
-	-	-	Os11g0173800	-	-	-	-	-	-	-	-	-	-	contig10640;contig29294	-	-	-	-	-	-	-	-	-	-	-	contig29294;contig10640	-	-	-	-
-	-	-	-	Sb05g004660.1	-	-	-	-	-	-	-	-	-	-	-	contig04072;contig83994;contig29294;contig19131;contig08413;contig09633	-	-	-	-	-	-	-	-	-	contig19131;contig04072;contig29294;contig08413;contig09633;contig83994	-	-	-	-
-	-	Bradi4g24470.1	Os11g0175400	Sb05g004770.1	-	-	-	-	-	-	contig10416	contig10278;contig10416	contig10416	contig10278;contig10416	contig10416	contig10278;contig10416	-	-	-	-	-	-	-	-	contig10416	contig10416;contig10278	-	WHE0437_G07_M13ZS	WHE0437_G07_M13ZS	-
-	-	Bradi4g24480.1	Os11g0175500	Sb05g004790.1	-	tplb0027l17	-	-	-	-	contig105709	contig78097;contig105709;contig17213;contig27394;contig08269;contig50628	contig105709	contig78097;contig105709;contig17213;contig27394;contig08269	-	contig78097;contig17213	-	-	contig08269	contig78097;contig08269;contig105709;contig27207	-	-	-	-	contig105709;contig08269	contig78097;contig17213;contig27207;contig27394;contig105709;contig08269;contig50628	-	-	-	-
-	-	-	Os11g0175700	-	-	-	-	-	-	-	-	-	contig04013	contig04013	-	-	-	-	-	-	-	-	-	-	contig04013	contig04013	-	-	-	-
-	-	Bradi4g24530.1	-	-	-	-	-	-	-	-	-	contig13658	-	-	-	-	-	-	-	-	-	-	-	-	-	contig13658	-	-	-	-
-	-	Bradi4g24580.1	-	-	-	-	-	-	-	-	-	contig70528	-	-	-	-	-	-	-	-	-	-	-	-	-	contig70528	-	-	-	-
-	-	Bradi4g24590.1	-	-	-	-	-	-	-	-	contig01426	contig01427	-	-	-	-	-	-	-	-	-	-	-	-	contig01426	contig01427	-	-	-	-
-	-	Bradi4g24610.2	-	Sb05g004130.1	-	tplb0010n24	-	-	-	-	-	contig01591	-	-	-	contig01591	-	-	-	contig01591	-	-	-	-	-	contig01591	-	-	WHE2983_E12_I23ZS	scaffold00603_NIAS_3
-	-	-	-	Sb05g004120.1	-	-	-	-	-	-	-	-	-	-	-	contig01592	-	-	-	-	-	-	-	-	-	contig01592	-	-	-	scaffold00603_NIAS_6
-	-	-	Os11g0168200	-	-	-	-	-	-	-	-	-	-	contig01591	-	-	-	-	-	-	-	-	-	-	-	contig01591	-	-	WHE2983_E12_I23ZS	-
-	-	Bradi4g24640.1	Os11g0168000	-	-	-	-	-	-	-	-	contig02543	-	contig02543	-	-	-	-	-	-	-	-	-	-	-	contig02543	-	-	-	scaffold01074_FGENESH_3
-	-	Bradi4g24680.1	-	Sb05g004020.1	-	-	-	-	-	-	-	contig23692	-	-	contig23692	contig23692	-	-	-	-	-	-	-	-	contig23692	contig23692	-	-	-	-
-	-	Bradi4g24690.1	Os11g0167200	Sb05g003980.1	-	-	-	-	-	-	-	contig93214;contig90899	-	contig69362	contig16409	contig93214;contig90899	-	-	-	-	-	-	-	-	contig16409	contig69362;contig90899;contig93214	-	-	-	-
-	-	-	-	Sb05g003960.1	-	-	-	-	-	-	-	-	-	-	-	contig07394;contig39849	-	-	-	-	-	-	-	-	-	contig07394;contig39849	-	-	-	-
-	-	-	-	Sb05g003946.1	-	-	-	-	-	-	-	-	-	-	-	contig36467	-	-	-	-	-	-	-	-	-	contig36467	-	-	-	-
-	-	Bradi4g24700.1	Os11g0167300	-	-	RFL_Contig1688	-	-	-	-	contig03192	contig59568;contig03192	contig03192	contig59568;contig03192	-	-	-	-	-	contig03193;contig59568;contig03192	-	-	-	-	contig03192	contig03192;contig59568;contig03193	-	-	-	scaffold01439_FGENESH_6;scaffold01439_EUGENE_3
-	-	-	Os11g0167500	-	-	-	-	-	-	-	-	-	-	contig07394	-	-	-	-	-	-	-	-	-	-	-	contig07394	-	-	-	-
-	-	Bradi4g24707.1	-	-	-	-	-	-	-	-	-	contig03191;contig07394;contig39849	-	-	-	-	-	-	-	-	-	-	-	-	-	contig07394;contig03191;contig39849	-	-	-	-
-	-	-	-	Sb05g003910.1	-	-	-	-	-	-	-	-	-	-	contig13993	contig13993	-	-	-	-	-	-	-	-	contig13993	contig13993	-	-	-	-
-	-	Bradi4g24750.2	-	Sb05g003890.1	-	-	-	-	-	-	contig44354	contig08592;contig44354	-	-	contig44354	contig44354	-	-	-	-	-	-	-	-	contig44354	contig44354;contig08592	-	-	-	-
-	-	-	Os11g0163800	-	-	-	-	-	-	-	-	-	-	contig06801	-	-	-	-	-	-	-	-	-	-	-	contig06801	-	-	WHE3589_B07_D13ZS	-
-	-	Bradi4g24760.1	Os11g0162200	Sb05g003875.1	-	-	-	-	-	-	-	contig18941	-	contig18941	-	contig18941	-	-	-	-	-	-	-	-	-	contig18941	-	-	-	-
-	-	-	Os11g0161100	-	-	-	-	-	-	-	-	-	-	contig00420	-	-	-	-	-	-	-	-	-	-	-	contig00420	-	-	-	scaffold00127_FGENESH_6
-	-	Bradi4g24852.1	-	-	-	-	-	-	-	-	-	contig00418	-	-	-	-	-	-	-	-	-	-	-	-	-	contig00418	-	-	0559_B06_C11ZE5_045	scaffold00127_FGENESH_3
-	-	Bradi4g24857.1	Os11g0161000	Sb05g003830.1	-	-	-	-	-	-	contig00420	contig00419;contig00420;contig41369;contig00418	contig00420	contig41369;contig00418	contig00420	contig00419;contig00420;contig00418	-	-	-	-	-	-	-	-	contig00420	contig00418;contig41369;contig00419;contig00420	-	-	0559_B06_C11ZE5_045	-
-	-	Bradi4g24867.1	-	Sb05g003820.1	-	-	-	-	-	-	-	contig00418	-	-	-	contig00418	-	-	-	-	-	-	-	-	-	contig00418	-	-	0559_B06_C11ZE5_045	-
-	-	Bradi4g24952.1	-	-	-	-	-	-	-	-	-	contig23701	-	-	-	-	-	-	-	-	-	-	-	-	-	contig23701	-	-	-	-
-	-	Bradi4g24954.1	-	-	-	-	-	-	-	-	-	contig02534	-	-	-	-	-	-	-	-	-	-	-	-	-	contig02534	-	-	-	-
-	-	Bradi4g24956.1	-	-	-	tplb0058e17	-	-	-	-	contig12335	contig05787	-	-	-	-	-	-	contig12335	contig12335;contig23701;contig02393	-	-	-	-	contig12335	contig05787;contig02393;contig12335;contig23701	-	-	-	-
-	-	-	Os11g0157100	-	-	-	tplb0035a09	-	-	-	-	-	-	contig00284;contig00483	-	-	-	-	-	-	contig00483	contig00483	-	-	contig00483	contig00284;contig00483	-	-	-	scaffold00152_NIAS_3
-	-	-	-	Sb05g003580.1	-	-	-	-	-	-	-	-	-	-	-	contig07511	-	-	-	-	-	-	-	-	-	contig07511	-	-	-	-
-	-	-	-	Sb05g003630.1	-	-	-	-	-	-	-	-	-	-	-	contig00484	-	-	-	-	-	-	-	-	-	contig00484	-	-	WHE4109_F05_K09ZS	scaffold00152_FGENESH_6
-	-	-	-	Sb05g003650.1	-	-	-	-	-	-	-	-	-	-	-	contig02393	-	-	-	-	-	-	-	-	-	contig02393	-	-	-	-
-	-	Bradi4g24967.1	Os11g0157600	Sb05g003660.1	-	-	-	-	-	-	contig26812	contig26812;contig10234;contig31082	contig10234	contig26812;contig10234;contig31082	contig10234	contig26812;contig10234;contig31082	-	-	-	-	-	-	-	-	contig26812;contig10234	contig26812;contig10234;contig31082	-	-	WHE2989_D07_H13ZS	-
-	-	Bradi4g24990.1	Os11g0158200	Sb05g003680.1	-	tplb0007e21	-	-	-	-	-	contig16071	-	contig16071	-	contig16071	-	-	-	contig16071	-	-	-	-	-	contig16071	-	-	-	-
-	-	Bradi4g25010.1	Os11g0158400	Sb05g003730.1	-	tplb0008d10	-	-	-	-	contig28414	contig95053;contig61362;contig28414	contig28414	contig95053;contig61362;contig28414	contig28414	contig61362;contig28414	-	-	contig28414	contig95053;contig61362;contig28414;contig52455	-	-	-	-	contig28414	contig28414;contig95053;contig52455;contig61362	-	-	WHE3583_D06_G11ZS	-
-	-	-	-	Sb05g003740.1	-	-	-	-	-	-	-	-	-	-	-	contig09845;contig17372	-	-	-	-	-	-	-	-	-	contig17372;contig09845	-	-	-	-
-	-	-	Os11g0158500	-	-	-	-	-	-	-	-	-	-	contig09845	-	-	-	-	-	-	-	-	-	-	-	contig09845	-	-	-	-
-	-	-	Os11g0158600	-	-	-	-	-	-	-	-	-	contig28275	contig28275	-	-	-	-	-	-	-	-	-	-	contig28275	contig28275	-	-	-	-
-	-	Bradi4g25047.1	Os11g0159000	Sb05g003760.1	-	-	-	-	-	-	contig01111	contig01111	contig01111	contig01111	contig01111	contig01111	-	-	-	-	-	-	-	-	contig01111	contig01111	-	WHE2823_G02_N03ZS	WHE2823_G02_N03ZS	scaffold00393_FGENESH_3
-	-	-	-	Sb05g003770.1	-	-	-	-	-	-	-	-	-	-	-	contig01111	-	-	-	-	-	-	-	-	-	contig01111	-	-	WHE2823_G02_N03ZS	-
-	-	-	-	Sb05g003776.1	-	-	-	-	-	-	-	-	-	-	-	contig00877	-	-	-	-	-	-	-	-	-	contig00877	-	-	WHE1456_D08_G16ZS	scaffold00298_FGENESH_3
-	-	-	-	Sb05g003784.1	-	-	-	-	-	-	-	-	-	-	-	contig44303	-	-	-	-	-	-	-	-	-	contig44303	-	-	-	-
-	-	Bradi4g25060.1	Os11g0160000	-	-	-	-	-	-	-	-	contig00877;contig29552	-	contig13961;contig05020;contig00877;contig40253;contig99466;contig47567;contig25097	-	-	-	-	-	-	-	-	-	-	-	contig00877;contig13961;contig40253;contig05020;contig47567;contig29552;contig25097;contig99466	-	-	WHE1456_D08_G16ZS;WHE1144_G04_N08ZT	-
-	-	-	Os11g0160300	-	-	-	-	-	-	-	-	-	-	contig04587	-	-	-	-	-	-	-	-	-	-	-	contig04587	-	-	WHE0952_D04_G08ZS	-
-	-	Bradi4g25070.1	-	-	-	-	-	-	-	-	-	contig13961;contig40253;contig99466;contig47567	-	-	-	-	-	-	-	-	-	-	-	-	-	contig13961;contig40253;contig47567;contig99466	-	-	WHE1144_G04_N08ZT	-
-	-	Bradi4g25080.1	-	-	-	-	-	-	-	-	contig05020	contig05020;contig25097	-	-	-	-	-	-	-	-	-	-	-	-	contig05020	contig05020;contig25097	-	-	-	-
-	-	Bradi4g25120.1	-	-	-	-	-	-	-	-	-	contig00484	-	-	-	-	-	-	-	-	-	-	-	-	-	contig00484	-	-	WHE4109_F05_K09ZS	-
wsnp_RFL_Contig3048_2949657_4D	11.82	Bradi4g25140.1	-	-	-	-	-	-	-	contig80942;contig10389	-	contig08307;contig80942;contig00836	-	-	-	-	-	-	-	-	-	-	-	-	-	contig08307;contig80942;contig00836;contig10389	WHE3573_G10_N19ZS	WHE3573_G10_N19ZS	WHE955_G11_M21ZS;WHE4103_B07_D13ZS;WHE3573_G10_N19ZS	scaffold00281_FGENESH_3
-	-	Bradi4g25160.1	-	-	-	-	-	-	-	-	-	contig00670	-	-	-	-	-	-	-	-	-	-	-	-	-	contig00670	-	-	-	scaffold00219_FGENESH_3
-	-	-	Os11g0156600	-	-	-	-	-	-	-	-	-	-	contig23783	-	-	-	-	-	-	-	-	-	-	-	contig23783	-	-	WHE0965_G05_N09ZS	-
-	-	Bradi4g25170.1	Os11g0156000	Sb05g003450.1	-	-	-	-	-	-	-	contig01939	-	contig01939	-	contig01939	-	-	-	-	-	-	-	-	-	contig01939	-	-	-	scaffold00764_AUGUSTUS_wheat_3
-	-	-	Os11g0155600	-	-	-	-	-	-	-	-	-	-	contig00264	-	-	-	-	-	-	-	-	-	-	-	contig00264	-	-	-	scaffold00079_FGENESH_3
-	-	Bradi4g25410.1	-	-	-	tplb0036a04	-	-	-	-	-	contig02637;contig02636	-	-	-	-	-	-	-	contig16874;contig02637	-	-	-	-	-	contig16874;contig02636;contig02637	-	-	-	scaffold01126_EUGENE_6;scaffold01126_NIAS_3
-	-	Bradi4g25430.1	-	-	-	-	-	-	-	-	-	contig00825	-	-	-	-	-	-	-	-	-	-	-	-	-	contig00825	-	-	-	scaffold00277_FGENESH_3
-	-	Bradi4g25440.1	-	-	-	-	-	-	-	-	-	contig00825	-	-	-	-	-	-	-	-	-	-	-	-	-	contig00825	-	-	-	-
-	-	-	Os11g0155000	-	-	-	-	-	-	-	-	-	-	contig00825	-	-	-	-	-	-	-	-	-	-	-	contig00825	-	-	-	-
-	-	-	Os11g0153800	-	-	-	-	-	-	-	-	-	-	contig00314	-	-	-	-	-	-	-	-	-	-	-	contig00314	-	-	WHE0622_B04_C08ZA	scaffold00094_FGENESH_3
-	-	-	-	Sb05g003360.1	-	-	-	-	-	-	-	-	-	-	-	contig118619	-	-	-	-	-	-	-	-	-	contig118619	-	-	-	-
-	-	Bradi4g25490.1	Os11g0153700	Sb05g003290.1	-	RFL_Contig3498	-	-	-	-	-	contig15774	-	contig02099;contig15774;contig10348	-	contig02099	-	-	-	contig00867	-	-	-	-	-	contig10348;contig02099;contig15774;contig00867	-	-	-	scaffold00294_FGENESH_3;scaffold00844_EUGENE_3
-	-	-	Os11g0153600	-	-	-	-	-	-	-	-	-	-	contig00867	-	-	-	-	-	-	-	-	-	-	-	contig00867	-	-	-	-
-	-	-	Os11g0153500	-	-	-	-	-	-	-	-	-	-	contig02726	-	-	-	-	-	-	-	-	-	-	-	contig02726	-	-	-	scaffold01178_FGENESH_6
-	-	-	Os11g0153200	-	-	-	-	-	-	-	-	-	contig10517	contig10517	-	-	-	-	-	-	-	-	-	-	contig10517	contig10517	-	-	-	-
-	-	-	Os11g0151400	Sb05g003100.1	-	-	-	-	-	-	-	-	-	contig01976	-	contig01976	-	-	-	-	-	-	-	-	-	contig01976	-	-	-	scaffold00780_FGENESH_3
-	-	Bradi4g25510.1	-	-	-	-	-	-	-	-	-	contig02099	-	-	-	-	-	-	-	-	-	-	-	-	-	contig02099	-	-	-	-
-	-	-	Os11g0111900	-	-	-	-	-	-	-	-	-	contig11661	contig11661;contig67621	-	-	-	-	-	-	-	-	-	-	contig11661	contig67621;contig11661	-	-	-	-
-	-	Bradi4g25520.1	Os11g0112150	-	-	-	-	-	-	-	-	contig00059	-	contig00059	-	-	-	-	-	-	-	-	-	-	-	contig00059	-	-	-	scaffold00011_FGENESH_6;scaffold00011_NIAS_3
-	-	-	Os11g0112400	-	-	-	-	-	-	-	-	-	contig30195	contig03860;contig02729;contig30195;contig04610	-	-	-	-	-	-	-	-	-	-	contig30195	contig02729;contig03860;contig04610;contig30195	-	-	WHE1148_C12_F24ZT	scaffold01180_FGENESH_3
-	-	-	Os11g0113300	-	-	-	-	-	-	-	-	-	-	contig14828	-	-	-	-	-	-	-	-	-	-	-	contig14828	-	-	WHE3363_G12_M23ZS	-
-	-	Bradi4g25540.1	-	-	-	-	-	-	-	-	contig67621	contig67621	-	-	-	-	-	-	-	-	-	-	-	-	contig67621	contig67621	-	-	-	-
-	-	Bradi4g25550.1	-	Sb05g003270.1	-	-	-	-	-	-	contig10517	contig10517	-	-	contig10517	contig10517	-	-	-	-	-	-	-	-	contig10517	contig10517	-	-	-	-
-	-	Bradi4g25570.1	-	-	-	-	-	-	-	-	-	contig00252	-	-	-	-	-	-	-	-	-	-	-	-	-	contig00252	-	-	-	scaffold00075_FGENESH_3
-	-	Bradi4g25580.1	-	-	-	tplb0006g01	-	-	-	-	contig03521	contig03521	-	-	-	-	-	-	contig03521	contig03521	-	-	-	-	contig03521	contig03521	-	-	-	scaffold01622_FGENESH_3
-	-	Bradi4g25590.2	-	-	-	-	-	-	-	-	contig18765	contig20881;contig18765	-	-	-	-	-	-	-	-	-	-	-	-	contig18765	contig18765;contig20881	-	-	-	-
-	-	Bradi4g25600.1	-	-	-	RFL_Contig3832	-	-	-	-	-	contig40488	-	-	-	-	-	-	contig40488	contig40488;contig23883	-	-	-	-	contig40488	contig23883;contig40488	-	-	-	-
-	-	Bradi4g25610.1	-	-	-	RFL_Contig4948	-	-	-	-	-	contig122213	-	-	-	-	-	-	-	contig122213;contig01551;contig06194	-	-	-	-	-	contig06194;contig01551;contig122213	-	-	-	scaffold00584_FGENESH_3
-	-	Bradi4g25620.1	-	-	-	-	-	-	-	-	-	contig50274;contig01551;contig01355	-	-	-	-	-	-	-	-	-	-	-	-	-	contig50274;contig01355;contig01551	-	-	-	scaffold00496_FGENESH_3
-	-	Bradi4g25630.1	-	-	-	tplb0005h16	-	-	-	-	-	contig14828	-	-	-	-	-	-	-	contig14828;contig06013	-	-	-	-	-	contig06013;contig14828	-	-	WHE3363_G12_M23ZS;WHE0971_B08_C15ZT	-
-	-	Bradi4g25640.1	-	-	-	-	-	-	-	-	-	contig00252	-	-	-	-	-	-	-	-	-	-	-	-	-	contig00252	-	-	-	-
-	-	Bradi4g25660.1	-	-	-	-	-	-	-	-	contig30195	contig03860;contig02729;contig25286;contig06077	-	-	-	-	-	-	-	-	-	-	-	-	contig30195	contig02729;contig03860;contig06077;contig25286	-	-	WHE1148_C12_F24ZT;WHE4107_D12_H23ZS	-
-	-	Bradi4g25680.1	-	-	-	-	-	-	-	-	contig00098	contig00098;contig00099	-	-	-	-	-	-	-	-	-	-	-	-	contig00098	contig00098;contig00099	-	-	WHE2318_E06_I12ZS	scaffold00022_FGENESH_9;scaffold00022_NIAS_3
-	-	Bradi4g25700.1	-	-	-	-	-	-	-	-	-	contig00099	-	-	-	-	-	-	-	-	-	-	-	-	-	contig00099	-	-	WHE2318_E06_I12ZS	-
-	-	-	Os11g0116500	-	-	-	-	-	-	-	-	-	-	contig00749	-	-	-	-	-	-	-	-	-	-	-	contig00749	-	-	-	scaffold00249_FGENESH_6
-	-	Bradi4g25717.1	Os11g0116900	-	-	-	-	-	-	-	contig08170	contig08170	-	contig08170	-	-	-	-	-	-	-	-	-	-	contig08170	contig08170	-	-	-	-
-	-	Bradi4g25740.1	-	-	-	RFL_Contig1036	-	-	-	-	-	contig00749;contig05979	-	-	-	-	-	-	-	contig00749;contig05979	-	-	-	-	-	contig00749;contig05979	-	-	WHE3563_C06_E11ZS	scaffold00249_FGENESH_3
-	-	Bradi4g25760.1	-	-	-	-	-	-	-	-	-	contig53051;contig50076	-	-	-	-	-	-	-	-	-	-	-	-	-	contig53051;contig50076	-	-	-	-
-	-	Bradi4g25840.1	-	-	-	-	-	-	-	-	-	contig00045	-	-	-	-	-	-	-	-	-	-	-	-	-	contig00045	-	-	-	-
-	-	Bradi4g25870.1	-	-	-	tplb0006a23	-	-	-	-	contig00681	contig00680	-	-	-	-	-	-	contig00681	contig00679;contig00681;contig00680	-	-	-	-	contig00681	contig00679;contig00680;contig00681	-	WHE4105_D06_G11ZS	WHE4105_D06_G11ZS	scaffold00222_EUGENE_3
-	-	Bradi4g25900.1	-	-	-	RFL_Contig3345	-	-	-	-	-	contig118277	-	-	-	-	-	-	contig14993	contig118277;contig14993	-	-	-	-	contig14993	contig14993;contig118277	-	-	-	-
-	-	Bradi4g25910.1	-	-	-	tplb0059d07	-	-	-	-	-	contig00777	-	-	-	-	-	-	-	contig00777;contig00778	-	-	-	-	-	contig00778;contig00777	-	-	-	scaffold00258_FGENESH_3
-	-	-	Os11g0117900	-	-	-	-	-	-	-	-	-	-	contig00099	-	-	-	-	-	-	-	-	-	-	-	contig00099	-	-	WHE2318_E06_I12ZS	-
-	-	-	Os11g0118300	-	-	-	-	-	-	-	-	-	-	contig118277	-	-	-	-	-	-	-	-	-	-	-	contig118277	-	-	-	-
-	-	-	Os11g0118600	-	-	-	-	-	-	-	-	-	-	contig00778	-	-	-	-	-	-	-	-	-	-	-	contig00778	-	-	-	-
-	-	Bradi4g25917.1	Os11g0118800	-	-	-	-	-	-	-	-	contig96656;contig01425	-	contig17978	-	-	-	-	-	-	-	-	-	-	-	contig01425;contig96656;contig17978	-	-	WHE1106_F02_K04ZS	-
-	-	Bradi4g25930.1	-	-	-	-	-	-	-	-	contig00258	contig00258;contig00257;contig61654	-	-	-	-	-	-	-	-	-	-	-	-	contig00258	contig00257;contig61654;contig00258	-	-	-	scaffold00077_FGENESH_3
-	-	Bradi4g25950.1	-	-	-	-	-	-	-	-	contig23675	contig00259;contig02940;contig23675;contig03775	-	-	-	-	-	-	-	-	-	-	-	-	contig23675	contig02940;contig23675;contig00259;contig03775	-	-	WHE2311_H07_P13ZY	scaffold01768_FGENESH_3;scaffold01295_FGENESH_3
-	-	Bradi4g25980.1	-	-	-	-	-	-	-	-	-	contig03852;contig49623;contig44831	-	-	-	-	-	-	-	-	-	-	-	-	-	contig44831;contig03852;contig49623	-	-	-	-
-	-	-	Os11g0120000	-	-	-	-	-	-	-	-	-	contig03776	contig03776	-	-	-	-	-	-	-	-	-	-	contig03776	contig03776	-	-	-	scaffold01768_FGENESH_6
-	-	Bradi4g25990.1	Os11g0120200	-	-	-	-	-	-	-	-	contig65520;contig02084	-	contig02084	-	-	-	-	-	-	-	-	-	-	-	contig65520;contig02084	-	-	-	scaffold00835_FGENESH_3
-	-	-	Os11g0120600	-	-	-	-	-	-	-	-	-	-	contig08665;contig05171	-	-	-	-	-	-	-	-	-	-	-	contig08665;contig05171	-	-	-	-
-	-	-	Os11g0121400	-	-	-	-	-	-	-	-	-	contig44439	contig44439	-	-	-	-	-	-	-	-	-	-	contig44439	contig44439	-	-	-	-
-	-	Bradi4g26000.1	-	-	-	-	-	-	-	-	contig08665	contig08665	-	-	-	-	-	-	-	-	-	-	-	-	contig08665	contig08665	-	-	-	-
-	-	Bradi4g26007.1	-	-	-	-	-	-	-	-	contig44439	contig27871;contig07778;contig44439	-	-	-	-	-	-	-	-	-	-	-	-	contig44439	contig07778;contig44439;contig27871	-	-	WHE3565_E03_J05ZS	-
-	-	Bradi4g26020.1	-	-	-	-	-	-	-	-	contig04133	contig04133	-	-	-	-	-	-	-	-	-	-	-	-	contig04133	contig04133	-	-	WHE2322_A03_A06ZS	-
-	-	-	Os11g0123400	-	-	-	-	-	-	-	-	-	-	contig04133	-	-	-	-	-	-	-	-	-	-	-	contig04133	-	-	WHE2322_A03_A06ZS	-
-	-	Bradi4g26050.1	Os11g0125500	-	-	-	-	-	-	-	-	contig33596	-	contig33596	-	-	-	-	-	-	-	-	-	-	-	contig33596	-	-	0559_A11_A21ZE5_081	-
-	-	-	Os11g0126500	-	-	-	-	-	-	-	-	-	-	contig01082;contig23136;contig19151	-	-	-	-	-	-	-	-	-	-	-	contig19151;contig23136;contig01082	-	-	-	-
-	-	-	Os11g0127700	-	-	-	-	-	-	-	-	-	contig02567	contig140234	-	-	-	-	-	-	-	-	-	-	contig02567	contig140234	-	-	-	-
-	-	-	Os11g0127800	-	-	-	-	-	-	-	-	-	-	contig00909	-	-	-	-	-	-	-	-	-	-	-	contig00909	-	-	WHE3556_H05_O10ZS	scaffold00313_FGENESH_3
-	-	-	Os11g0127900	-	-	-	-	-	-	-	-	-	-	contig00909;contig01678	-	-	-	-	-	-	-	-	-	-	-	contig00909;contig01678	-	-	WHE0969_D08_H15ZS;WHE3556_H05_O10ZS	scaffold00641_EUGENE_3
-	-	-	Os11g0128400	-	-	-	-	-	-	-	-	-	-	contig50151;contig27036	-	-	-	-	-	-	-	-	-	-	-	contig50151;contig27036	-	-	-	-
-	-	Bradi4g26070.1	-	-	-	-	-	-	-	-	-	contig00219	-	-	-	-	-	-	-	-	-	-	-	-	-	contig00219	-	-	-	scaffold00062_AUGUSTUS_wheat_3
-	-	Bradi4g26110.1	-	-	-	-	-	-	-	-	-	contig02566	-	-	-	-	-	-	-	-	-	-	-	-	-	contig02566	-	-	-	-
-	-	Bradi4g26130.1	-	-	-	-	-	-	-	-	-	contig00909	-	-	-	-	-	-	-	-	-	-	-	-	-	contig00909	-	-	WHE3556_H05_O10ZS	scaffold00313_FGENESH_6
-	-	Bradi4g26140.1	-	-	-	-	-	-	-	-	-	contig00909;contig01678	-	-	-	-	-	-	-	-	-	-	-	-	-	contig00909;contig01678	-	-	WHE0969_D08_H15ZS;WHE3556_H05_O10ZS	-
-	-	Bradi4g26150.1	-	-	-	tplb0004m08	-	-	-	-	-	contig01678	-	-	-	-	-	-	contig01678	contig01678;contig01679	-	-	-	-	contig01678	contig01679;contig01678	-	-	WHE0969_D08_H15ZS	scaffold00641_NIAS_6
-	-	Bradi4g26180.1	-	-	-	-	-	-	-	-	-	contig56849	-	-	-	-	-	-	-	-	-	-	-	-	-	contig56849	-	-	-	-
-	-	Bradi4g26210.2	-	-	-	-	-	-	-	-	-	contig01331	-	-	-	-	-	-	-	-	-	-	-	-	-	contig01331	-	-	WHE2812_A05_B10ZS	scaffold00486_NIAS_3
-	-	Bradi4g26227.1	-	-	-	-	-	-	-	-	-	contig08913;contig02807	-	-	-	-	-	-	-	-	-	-	-	-	-	contig02807;contig08913	-	-	-	-
-	-	-	Os11g0128600	-	-	-	-	-	-	-	-	-	-	contig15927	-	-	-	-	-	-	-	-	-	-	-	contig15927	-	-	-	-
-	-	-	Os11g0128900	-	-	-	-	-	-	-	-	-	-	contig02576	-	-	-	-	-	-	-	-	-	-	-	contig02576	-	-	-	scaffold01089_AUGUSTUS_wheat_6
-	-	-	Os11g0129100	-	-	-	-	-	-	-	-	-	-	contig02576	-	-	-	-	-	-	-	-	-	-	-	contig02576	-	-	-	-
-	-	-	Os11g0129600	-	-	-	-	-	-	-	-	-	-	contig01330	-	-	-	-	-	-	-	-	-	-	-	contig01330	-	-	WHE0366_C05_F10ZS	-
-	-	-	Os11g0130100	-	-	-	-	-	-	-	-	-	-	contig08913	-	-	-	-	-	-	-	-	-	-	-	contig08913	-	-	-	-
-	-	-	Os11g0130200	-	-	-	-	-	-	-	-	-	-	contig10948	-	-	-	-	-	-	-	-	-	-	-	contig10948	-	-	-	-
-	-	Bradi4g26270.1	Os11g0131900	-	-	tplb0007f14	-	-	-	-	-	contig67308;contig06057	-	contig67308;contig03830;contig06057	-	-	-	-	-	contig67308;contig15434;contig01701	-	-	-	-	-	contig01701;contig03830;contig15434;contig67308;contig06057	-	-	WHE3551_F06_K11ZS;WHE0284_C04_E08ZS;WHE0929_A12_A23ZS	scaffold00651_FGENESH_3
-	-	-	Os11g0132000	-	-	-	-	-	-	-	-	-	-	contig04425;contig01701	-	-	-	-	-	-	-	-	-	-	-	contig01701;contig04425	-	-	-	-
-	-	Bradi4g26287.1	-	-	-	-	-	-	-	-	-	contig04756	-	-	-	-	-	-	-	-	-	-	-	-	-	contig04756	-	-	-	-
-	-	Bradi4g26310.1	-	-	-	-	-	-	-	-	-	contig01775	-	-	-	-	-	-	-	-	-	-	-	-	-	contig01775	-	-	-	-
-	-	-	Os11g0136400	-	-	-	-	-	-	-	-	-	-	contig01172	-	-	-	-	-	-	-	-	-	-	-	contig01172	-	-	-	-
-	-	Bradi4g26317.1	Os11g0136600	-	-	-	-	-	-	-	-	contig01774	-	contig01774	-	-	-	-	-	-	-	-	-	-	-	contig01774	-	-	-	scaffold00686_FGENESH_6
-	-	-	Os11g0137000	-	-	-	-	-	-	-	-	-	contig09898	contig09898	-	-	-	-	-	-	-	-	-	-	contig09898	contig09898	-	-	-	-
-	-	Bradi4g26330.1	-	-	-	-	-	-	-	-	contig01772	contig01772	-	-	-	-	-	-	-	-	-	-	-	-	contig01772	contig01772	-	-	-	scaffold00686_NIAS_3
-	-	Bradi4g26342.1	-	-	-	-	-	-	-	-	-	contig01172	-	-	-	-	-	-	-	-	-	-	-	-	-	contig01172	-	-	-	-
-	-	Bradi4g26354.1	-	-	-	-	-	-	-	-	-	contig21854	-	-	-	-	-	-	-	-	-	-	-	-	-	contig21854	-	-	-	-
-	-	Bradi4g26366.2	Os11g0135900	-	-	-	-	-	-	-	-	contig01172;contig11102;contig03315	-	contig03314;contig03315	-	-	-	-	-	-	-	-	-	-	-	contig11102;contig01172;contig03314;contig03315	-	-	-	scaffold01505_FGENESH_3
-	-	-	Os11g0135300	-	-	-	-	-	-	-	-	-	-	contig00149	-	-	-	-	-	-	-	-	-	-	-	contig00149	-	-	-	scaffold00038_FGENESH_3
-	-	-	Os11g0135000	-	-	-	-	-	-	-	-	-	-	contig60206;contig03315;contig21854	-	-	-	-	-	-	-	-	-	-	-	contig60206;contig03315;contig21854	-	-	-	-
-	-	-	Os11g0134900	-	-	-	-	-	-	-	-	-	-	contig60206;contig02938;contig02162	-	-	-	-	-	-	-	-	-	-	-	contig02938;contig02162;contig60206	-	-	-	scaffold01293_FGENESH_3;scaffold00876_FGENESH_3
-	-	Bradi4g26390.1	Os11g0134500	-	-	-	tplb0004f22	-	-	-	contig41927	contig41927;contig131361	contig41927	contig02160;contig41927;contig131361	-	-	-	-	-	-	contig10254	contig10254;contig02160;contig41927;contig131361	-	-	contig10254;contig41927	contig02160;contig10254;contig41927;contig131361	-	WHE3506_D11_G22ZS	WHE3506_D11_G22ZS;2110_A07_A14ZS5_049	-
-	-	-	Os11g0134400	-	-	-	-	-	-	-	-	-	contig26834	contig26834	-	-	-	-	-	-	-	-	-	-	contig26834	contig26834	-	-	-	-
-	-	-	Os11g0134300	-	-	-	-	-	-	-	-	-	-	contig08412	-	-	-	-	-	-	-	-	-	-	-	contig08412	-	-	-	-
-	-	Bradi4g26400.1	-	-	-	-	-	-	-	-	contig26834	contig26834	-	-	-	-	-	-	-	-	-	-	-	-	contig26834	contig26834	-	-	-	-
-	-	Bradi4g26410.1	-	-	-	-	-	-	-	-	contig08412	contig23930	-	-	-	-	-	-	-	-	-	-	-	-	contig08412	contig23930	-	-	WHE2857_G04_N07ZS	-
-	-	Bradi4g26420.1	-	-	-	-	-	-	-	-	-	contig51571	-	-	-	-	-	-	-	-	-	-	-	-	-	contig51571	-	-	-	-
-	-	Bradi4g26430.1	-	-	-	-	-	-	-	-	-	contig03425	-	-	-	-	-	-	-	-	-	-	-	-	-	contig03425	-	-	-	-
-	-	Bradi4g26450.1	-	-	-	-	-	-	-	-	contig57494	contig57494	-	-	-	-	-	-	-	-	-	-	-	-	contig57494	contig57494	-	-	-	-
-	-	-	Os11g0132600	-	-	-	-	-	-	-	-	-	-	contig04425	-	-	-	-	-	-	-	-	-	-	-	contig04425	-	-	-	-
-	-	Bradi4g26460.1	Os11g0132900	-	-	RFL_Contig5998	-	-	-	-	-	contig02727	-	contig02727	-	-	-	-	-	contig02727	-	-	-	-	-	contig02727	-	-	-	scaffold01179_FGENESH_3
-	-	-	Os11g0133500	-	-	-	-	-	-	-	-	-	contig32234	contig32234	-	-	-	-	-	-	-	-	-	-	contig32234	contig32234	-	-	-	-
-	-	-	Os11g0133700	-	-	-	-	-	-	-	-	-	-	contig11932	-	-	-	-	-	-	-	-	-	-	-	contig11932	-	-	-	-
-	-	Bradi4g26500.1	-	-	-	-	-	-	-	-	contig54712	contig54712	-	-	-	-	-	-	-	-	-	-	-	-	contig54712	contig54712	-	-	-	-
-	-	Bradi4g26510.1	-	-	-	-	-	-	-	-	contig27419	contig27419	-	-	-	-	-	-	-	-	-	-	-	-	contig27419	contig27419	-	-	-	-
-	-	-	Os11g0139600	-	-	-	-	-	-	-	-	-	-	contig16304	-	-	-	-	-	-	-	-	-	-	-	contig16304	-	-	-	-
-	-	-	Os11g0140400	-	-	-	-	-	-	-	-	-	-	contig00439;contig03339;contig03067	-	-	-	-	-	-	-	-	-	-	-	contig03339;contig00439;contig03067	-	-	-	scaffold01366_FGENESH_3
-	-	-	Os11g0140600	-	-	-	-	-	-	-	-	-	-	contig54712	-	-	-	-	-	-	-	-	-	-	-	contig54712	-	-	-	-
-	-	Bradi4g26520.1	Os11g0141500	-	-	-	-	-	-	-	-	contig82478	-	contig82478;contig134734	-	-	-	-	-	-	-	-	-	-	-	contig82478;contig134734	-	-	WHE2108_G01_N02ZT	-
-	-	-	Os11g0143400	-	-	-	-	-	-	-	-	-	-	contig03134	-	-	-	-	-	-	-	-	-	-	-	contig03134	-	-	WHE3453_F11_L20ZS	scaffold01405_NIAS_3
-	-	Bradi4g26530.1	-	-	-	-	-	-	-	-	contig06183	contig06183;contig17702	-	-	-	-	-	-	-	-	-	-	-	-	contig06183	contig17702;contig06183	-	-	-	-
-	-	Bradi4g26550.2	-	-	-	-	-	-	-	-	-	contig03134	-	-	-	-	-	-	-	-	-	-	-	-	-	contig03134	-	-	WHE3453_F11_L20ZS	-
-	-	Bradi4g26560.1	-	-	-	-	-	-	-	-	-	contig01662	-	-	-	-	-	-	-	-	-	-	-	-	-	contig01662	-	-	BRY_5184	scaffold00632_AUGUSTUS_wheat_6
-	-	Bradi4g26580.1	-	-	-	-	-	-	-	-	-	contig01662	-	-	-	-	-	-	-	-	-	-	-	-	-	contig01662	-	-	BRY_5184	scaffold00632_FGENESH_3
-	-	-	Os11g0145000	-	-	-	-	-	-	-	-	-	contig37487	contig40391;contig37487	-	-	-	-	-	-	-	-	-	-	contig37487	contig37487;contig40391	-	-	-	-
-	-	-	Os11g0145200	-	-	-	-	-	-	-	-	-	-	contig01662	-	-	-	-	-	-	-	-	-	-	-	contig01662	-	-	BRY_5184	-
-	-	Bradi4g26590.1	Os11g0146700	-	-	-	-	-	-	-	-	contig42884;contig16351;contig03373	-	contig16351	-	-	-	-	-	-	-	-	-	-	-	contig42884;contig03373;contig16351	-	-	-	scaffold01536_FGENESH_3
-	-	-	Os11g0147100	-	-	-	-	-	-	-	-	-	-	contig26123	-	-	-	-	-	-	-	-	-	-	-	contig26123	-	-	-	-
-	-	-	Os11g0148200	-	-	-	-	-	-	-	-	-	-	contig12779	-	-	-	-	-	-	-	-	-	-	-	contig12779	-	-	-	-
-	-	-	Os11g0148600	-	-	-	-	-	-	-	-	-	-	contig39510	-	-	-	-	-	-	-	-	-	-	-	contig39510	-	-	WHE0014_B03_B03ZS	-
-	-	Bradi4g26627.1	Os11g0148700	-	-	-	-	-	-	-	contig05297	contig15766;contig00267;contig107332	contig05297	contig15766;contig05297;contig00267;contig107332	-	-	-	-	-	-	-	-	-	-	contig05297	contig00267;contig15766;contig05297;contig107332	-	-	-	scaffold00081_FGENESH_3
-	-	-	Os11g0150450	-	-	-	-	-	-	-	-	-	-	contig02633	-	-	-	-	-	-	-	-	-	-	-	contig02633	-	-	-	scaffold01124_FGENESH_3
-	-	Bradi4g26640.1	-	-	-	-	-	-	-	-	-	contig68608	-	-	-	-	-	-	-	-	-	-	-	-	-	contig68608	-	-	-	scaffold00595_FGENESH_3
-	-	Bradi4g26650.1	-	-	-	-	-	-	-	-	-	contig01976	-	-	-	-	-	-	-	-	-	-	-	-	-	contig01976	-	-	-	-
-	-	Bradi4g26660.1	-	Sb05g003230.1	-	-	-	-	-	-	contig22117	contig22117	-	-	-	contig22117	-	-	-	-	-	-	-	-	contig22117	contig22117	-	-	-	-
-	-	Bradi4g26670.3	-	-	-	-	-	-	-	-	-	contig01497	-	-	-	-	-	-	-	-	-	-	-	-	-	contig01497	-	-	-	scaffold00563_FGENESH_3
-	-	Bradi4g26700.1	-	-	-	-	-	-	-	-	-	contig00597	-	-	-	-	-	-	-	-	-	-	-	-	-	contig00597	-	-	-	scaffold00192_FGENESH_3
-	-	Bradi4g26730.1	-	-	-	-	-	-	-	-	-	contig13657	-	-	-	-	-	-	-	-	-	-	-	-	-	contig13657	-	-	-	-
-	-	Bradi4g26750.1	-	-	-	-	-	-	-	-	contig50398	contig77573;contig50398	-	-	-	-	-	-	-	-	-	-	-	-	contig50398	contig50398;contig77573	-	-	-	-
-	-	Bradi4g26770.1	-	-	-	-	-	-	-	-	-	contig01282	-	-	-	-	-	-	-	-	-	-	-	-	-	contig01282	-	-	WHE2320_F08_L16ZT	scaffold00466_FGENESH_6
-	-	Bradi4g26795.1	-	-	-	-	-	-	-	-	-	contig63108;contig137103;contig43504	-	-	-	-	-	-	-	-	-	-	-	-	-	contig43504;contig137103;contig63108	-	-	-	-
-	-	Bradi4g26820.1	-	-	-	-	-	-	-	-	-	contig10784	-	-	-	-	-	-	-	-	-	-	-	-	-	contig10784	-	-	-	-
-	-	Bradi4g26840.1	-	-	-	-	-	-	-	-	-	contig01121	-	-	-	-	-	-	-	-	-	-	-	-	-	contig01121	-	-	-	scaffold00397_NIAS_6
-	-	Bradi4g26850.1	-	-	-	-	-	-	-	-	-	contig23390	-	-	-	-	-	-	-	-	-	-	-	-	-	contig23390	-	-	WHE618_G10_M20ZA	-
-	-	Bradi4g26860.1	Os11g0109500	-	-	-	-	-	-	-	-	contig00686	-	contig00686	-	-	-	-	-	-	-	-	-	-	-	contig00686	-	-	WHE3551_G01_M01ZS	scaffold00225_FGENESH_3;scaffold00225_NIAS_6
-	-	-	Os11g0108800	-	-	-	-	-	-	-	-	-	-	contig04624	-	-	-	-	-	-	-	-	-	-	-	contig04624	-	-	-	-
-	-	-	Os11g0107700	-	-	-	-	-	-	-	-	-	-	contig13339	-	-	-	-	-	-	-	-	-	-	-	contig13339	-	-	-	-
-	-	-	Os11g0107600	-	-	-	-	-	-	-	-	-	-	contig01282	-	-	-	-	-	-	-	-	-	-	-	contig01282	-	-	WHE2320_F08_L16ZT	-
-	-	-	Os11g0106700	-	-	-	-	-	-	-	-	-	contig01814	contig01814	-	-	-	-	-	-	-	-	-	-	contig01814	contig01814	-	-	-	scaffold00702_FGENESH_3
-	-	-	Os11g0106400	-	-	-	-	-	-	-	-	-	-	contig04986;contig105350;contig11956;contig04987	-	-	-	-	-	-	-	-	-	-	-	contig11956;contig04987;contig105350;contig04986	-	-	WHE1401-1404_L17_L17ZS	-
-	-	-	Os11g0105000	-	-	-	-	-	-	-	-	-	-	contig28319;contig106486	-	-	-	-	-	-	-	-	-	-	-	contig28319;contig106486	-	-	-	-
-	-	-	Os11g0104900	-	-	-	-	-	-	-	-	-	-	contig00252	-	-	-	-	-	-	-	-	-	-	-	contig00252	-	-	-	-
-	-	-	Os11g0104800	-	-	-	-	-	-	-	-	-	-	contig12779	-	-	-	-	-	-	-	-	-	-	-	contig12779	-	-	-	-
-	-	Bradi4g26870.1	-	-	-	-	-	-	-	-	-	contig00686	-	-	-	-	-	-	-	-	-	-	-	-	-	contig00686	-	-	WHE3551_G01_M01ZS	scaffold00225_FGENESH_9
-	-	Bradi4g26877.1	-	-	-	-	-	-	-	-	-	contig00252	-	-	-	-	-	-	-	-	-	-	-	-	-	contig00252	-	-	-	-
-	-	Bradi4g26900.1	-	-	-	tplb0017k23	-	-	-	-	contig38823	contig44745;contig38823	-	-	-	-	-	-	contig38823	contig74778;contig44745;contig38823	-	-	-	-	contig38823	contig74778;contig38823;contig44745	-	WHE0366_F11_L22ZS	WHE0366_F11_L22ZS;WHE1659-1662_L22_L22ZS;WHE1663-1666_D21_D21ZT	-
-	-	Bradi1g12770.1	Os03g0671800	Sb01g012260.1	-	-	-	-	-	-	contig09201	contig09201;contig76525	contig76525	contig76525;contig70034	-	contig76525	-	-	-	-	-	-	-	-	contig76525;contig09201	contig70034;contig09201;contig76525	-	-	-	-
-	-	Bradi1g12810.1	-	Sb01g012380.1	-	-	-	-	-	-	contig05795	contig05795	-	-	contig05795	contig05795	-	-	-	-	-	-	-	-	contig05795	contig05795	-	-	WHE3017_H04_O07ZS	-
-	-	-	Os03g0669700	-	-	-	-	-	-	-	-	-	-	contig07317;contig10517	-	-	-	-	-	-	-	-	-	-	-	contig07317;contig10517	-	-	-	-
-	-	-	Os03g0669300	-	-	-	-	-	-	-	-	-	contig05795	contig05795	-	-	-	-	-	-	-	-	-	-	contig05795	contig05795	-	-	WHE3017_H04_O07ZS	-
-	-	Bradi1g12820.1	Os03g0669200	Sb01g012370.1	-	-	-	-	-	-	-	contig15178;contig15954;contig55671	-	contig55671	-	contig15178;contig15954;contig55671	-	-	-	-	-	-	-	-	-	contig55671;contig15178;contig15954	-	-	-	-
-	-	Bradi1g12830.1	Os03g0669100	Sb01g012360.1	-	tplb0002d17	-	-	-	-	contig01724	contig18665;contig04717;contig12115;contig03660	contig01724	contig18665;contig04717;contig12115;contig03660;contig01724	contig01724	contig18665;contig04717;contig12115;contig03660;contig01724	-	-	contig01724	contig01724	-	-	-	-	contig01724	contig18665;contig12115;contig01724;contig03660;contig04717	-	-	-	scaffold00664_FGENESH_3
-	-	Bradi1g12837.1	Os03g0668900	-	-	-	-	-	-	-	-	contig01724	-	contig01724	-	-	-	-	-	-	-	-	-	-	-	contig01724	-	-	-	scaffold00664_AUGUSTUS_wheat_6
-	-	-	-	Sb01g012280.1	-	-	-	-	-	-	-	-	-	-	-	contig56237	-	-	-	-	-	-	-	-	-	contig56237	-	-	-	-
-	-	-	-	Sb01g012290.1	-	-	-	-	-	-	-	-	-	-	-	contig00756;contig02994	-	-	-	-	-	-	-	-	-	contig02994;contig00756	-	-	-	-
-	-	-	Os03g0668400	Sb01g012310.1	-	-	-	-	-	-	-	-	contig35681	contig35681	contig35681	contig35681	-	-	-	-	-	-	-	-	contig35681	contig35681	-	-	-	-
-	-	Bradi1g12860.1	-	-	-	-	-	-	-	-	-	contig00797	-	-	-	-	-	-	-	-	-	-	-	-	-	contig00797	-	-	-	scaffold00265_FGENESH_3
-	-	-	Os03g0667400	-	-	-	-	-	-	-	-	-	-	contig35681	-	-	-	-	-	-	-	-	-	-	-	contig35681	-	-	-	-
-	-	-	Os03g0667300	Sb01g012440.1	-	-	-	-	-	-	-	-	-	contig00797	-	contig00797	-	-	-	-	-	-	-	-	-	contig00797	-	-	-	-
-	-	-	Os03g0667100	Sb01g012450.1	-	-	tplb0036n13	-	-	-	-	-	contig87190	contig87190	contig87190	contig87190	-	-	-	-	contig87190	contig10754;contig87190	-	-	contig87190	contig87190;contig10754	-	-	-	-
-	-	-	Os03g0666700	Sb01g012470.1	-	-	RFL_Contig4598	-	-	-	-	-	-	contig00555	-	contig00555	-	-	-	-	contig00555	contig00555	-	-	contig00555	contig00555	-	0814_F10_K20Z_079	0814_F10_K20Z_079	scaffold00175_FGENESH_3
-	-	-	-	Sb01g012490.1	-	-	-	-	-	-	-	-	-	-	contig03925	contig03925	-	-	-	-	-	-	-	-	contig03925	contig03925	-	-	-	-
-	-	Bradi1g12910.1	Os03g0666200	Sb01g012500.1	-	-	-	-	-	-	-	contig18195;contig23545	-	contig04827	-	contig04827;contig18195;contig23545	-	-	-	-	-	-	-	-	-	contig23545;contig18195;contig04827	-	-	-	-
-	-	Bradi1g12920.1	Os03g0666100	Sb01g012510.1	-	-	-	-	-	-	contig32719	contig04827;contig32719;contig42163;contig04826	-	contig04827;contig32719;contig42163;contig04826	contig32719	contig04827;contig32719;contig42163;contig04826	-	-	-	-	-	-	-	-	contig32719	contig32719;contig04826;contig42163;contig04827	-	-	0310_F05_F05Z_044	-
-	-	Bradi1g12940.1	Os03g0665800	Sb01g012550.1	-	-	-	-	-	-	contig85834	contig85834;contig04419;contig104926	contig04419	contig85834;contig104926	contig04419	contig85834	-	-	-	-	-	-	-	-	contig04419;contig85834	contig04419;contig85834;contig104926	-	WHE0765_B10_D19ZS;WHE0765_B10_D19ZT	WHE0765_B10_D19ZT;WHE0765_B10_D19ZS	-
-	-	Bradi1g12950.1	Os03g0665700	Sb01g012560.1	-	-	-	-	-	-	contig46809	contig46809	contig46809	contig46809	contig46809	contig46809	-	-	-	-	-	-	-	-	contig46809	contig46809	-	WHE1060_C07_E14ZS	WHE1060_C07_E14ZS	-
-	-	-	-	Sb01g012570.1	-	-	-	-	-	-	-	-	-	-	contig34161	contig34161	-	-	-	-	-	-	-	-	contig34161	contig34161	-	-	-	-
-	-	-	Os03g0665000	Sb01g012580.1	-	-	-	-	-	-	-	-	contig37898	contig37898	contig37898	contig37898	-	-	-	-	-	-	-	-	contig37898	contig37898	-	-	-	-
-	-	Bradi1g12980.1	Os03g0664700	Sb01g012610.1	-	-	-	-	-	-	contig43497	contig43497	contig43497	contig43497	contig43497	contig43497	-	-	-	-	-	-	-	-	contig43497	contig43497	-	-	-	-
-	-	-	-	Sb01g012620.1	-	-	-	-	-	-	-	-	-	-	contig02646	contig02646	-	-	-	-	-	-	-	-	contig02646	contig02646	-	-	-	scaffold01133_FGENESH_3
-	-	Bradi1g13030.1	Os03g0663900	-	-	-	-	-	-	-	contig01552	contig01552;contig13343	contig01552	contig01552;contig13343	-	-	-	-	-	-	-	-	-	-	contig01552	contig01552;contig13343	-	-	-	scaffold00585_AUGUSTUS_wheat_3
-	-	-	-	Sb01g012630.1	-	-	-	-	-	-	-	-	-	-	-	contig02646	-	-	-	-	-	-	-	-	-	contig02646	-	-	-	-
-	-	-	Os03g0663800	Sb01g012640.1	-	-	tplb0009n08	-	-	-	-	-	-	contig60848	-	contig60848	-	-	-	-	-	contig12903;contig60848;contig90145	-	-	-	contig90145;contig60848;contig12903	-	-	WHE0872_D02_G04ZS;WHE3592_C06_E12ZS;WHE2973_E07_J13ZS	-
-	-	-	-	Sb01g012670.1	-	-	-	-	-	-	-	-	-	-	-	contig01250;contig01251	-	-	-	-	-	-	-	-	-	contig01251;contig01250	-	-	WHE0976_B06_C12ZS	scaffold00451_FGENESH_3
-	-	-	Os03g0663700	-	-	-	-	-	-	-	-	-	-	contig01251	-	-	-	-	-	-	-	-	-	-	-	contig01251	-	-	-	-
-	-	Bradi1g13070.1	Os03g0661600	-	-	-	-	-	-	-	contig34944	contig34944;contig32616	contig34944	contig34944;contig32616	-	-	-	-	-	-	-	-	-	-	contig34944	contig32616;contig34944	-	-	-	-
-	-	-	-	Sb01g012710.1	-	-	-	-	-	-	-	-	-	-	contig34944	contig34944	-	-	-	-	-	-	-	-	contig34944	contig34944	-	-	-	-
-	-	-	Os03g0661300	Sb01g012740.1	-	-	-	-	-	-	-	-	contig19752	contig19752	contig19752	contig19752	-	-	-	-	-	-	-	-	contig19752	contig19752	-	WHE2911_G08_N15ZS	WHE2911_G08_N15ZS	-
-	-	-	-	Sb01g012760.1	-	-	-	-	-	-	-	-	-	-	-	contig00515	-	-	-	-	-	-	-	-	-	contig00515	-	-	-	scaffold00161_FGENESH_3
-	-	Bradi1g13127.1	-	Sb01g012780.1	-	-	-	-	-	-	-	contig33752	-	-	-	contig33752	-	-	-	-	-	-	-	-	-	contig33752	-	-	-	-
-	-	Bradi1g13150.1	Os03g0659900	Sb01g012790.1	-	tplb0061b01	-	-	-	-	-	contig01169	-	contig37276;contig01169	-	contig37276;contig01169	-	-	contig68127	contig37276;contig68127	-	-	-	-	contig68127	contig01169;contig37276;contig68127	-	-	WHE4107_H05_P09ZS	scaffold00420_FGENESH_3
-	-	-	Os03g0659800	-	-	-	-	-	-	-	-	-	-	contig43337	-	-	-	-	-	-	-	-	-	-	-	contig43337	-	-	-	-
-	-	Bradi1g13160.1	-	Sb01g012800.1	-	-	-	-	-	-	contig23605	contig43337	-	-	contig23605	contig43337	-	-	-	-	-	-	-	-	contig23605	contig43337	-	-	-	-
-	-	-	-	Sb01g012820.1	-	-	-	-	-	-	-	-	-	-	-	contig11005	-	-	-	-	-	-	-	-	-	contig11005	-	-	WHE2338_E04_I08ZY	-
-	-	Bradi1g13180.1	-	Sb01g012830.1	-	-	-	-	-	-	contig33841	contig43117;contig33841	-	-	contig33841	contig33841;contig97247	-	-	-	-	-	-	-	-	contig33841	contig43117;contig33841;contig97247	-	-	-	-
-	-	Bradi1g13190.1	Os03g0659300	Sb01g012840.1	-	RFL_Contig800	-	-	-	-	-	contig17580	-	contig17580;contig45679	-	contig17580;contig45679	-	-	-	contig17580;contig15257	-	-	-	-	-	contig45679;contig15257;contig17580	-	-	WHE1203_E01_J01ZS;WHE3572_B03_C06ZS	-
-	-	Bradi1g13200.1	Os03g0659200	Sb01g012850.1	-	-	-	-	-	-	contig15257	contig15257	contig15257	contig15257	contig15257	contig15257	-	-	-	-	-	-	-	-	contig15257	contig15257	-	WHE1203_E01_J01ZS	WHE1203_E01_J01ZS	-
-	-	Bradi1g13232.1	Os03g0656800	Sb01g012900.1	-	-	-	-	-	-	contig30560	contig30560	contig30560	contig30560	contig30560	contig30560	-	-	-	-	-	-	-	-	contig30560	contig30560	-	-	-	-
-	-	Bradi1g13240.1	Os03g0656500	Sb01g012910.1	-	-	-	-	-	-	contig15667	contig15667	contig15667	contig04626	contig15667	contig04626;contig15667	-	-	-	-	-	-	-	-	contig15667	contig15667;contig04626	-	-	-	-
-	-	-	-	Sb01g012930.1	-	-	-	-	-	-	-	-	-	-	contig03363	contig03363	-	-	-	-	-	-	-	-	contig03363	contig03363	-	WHE4120_E02_J04ZS	WHE4120_E02_J04ZS	scaffold01530_FGENESH_3
-	-	Bradi1g13290.1	-	Sb01g012960.1	-	-	-	-	-	-	contig10471	contig22966;contig10471;contig59045	-	-	-	contig10471	-	-	-	-	-	-	-	-	contig10471	contig10471;contig59045;contig22966	-	WHE2317_G02_M03ZY	WHE2317_G02_M03ZY;WHE3019_G11_N21ZS	-
-	-	Bradi1g13310.1	Os03g0655600	Sb01g012970.1	-	-	-	-	-	-	contig11904	contig11904;contig14122	contig11904	contig11904;contig14122	contig11904	contig11904;contig14122	-	-	-	-	-	-	-	-	contig11904	contig14122;contig11904	-	-	-	-
-	-	-	-	Sb01g012990.1	-	-	-	-	-	-	-	-	-	-	-	contig19926	-	-	-	-	-	-	-	-	-	contig19926	-	-	BRY_5128	-
-	-	-	Os03g0655300	-	-	-	-	-	-	-	-	-	-	contig04856	-	-	-	-	-	-	-	-	-	-	-	contig04856	-	-	-	-
-	-	-	Os03g0654600	-	-	-	-	-	-	-	-	-	contig52944	contig52944	-	-	-	-	-	-	-	-	-	-	contig52944	contig52944	-	-	-	-
-	-	-	Os03g0654500	Sb01g013090.1	-	-	-	-	-	-	-	-	contig33426	contig33426;contig41512	contig33426	contig33426;contig41512	-	-	-	-	-	-	-	-	contig33426	contig41512;contig33426	-	WHE2336_B08_D16ZS	WHE2336_B08_D16ZS;WHE2336_B08_D16ZT	-
-	-	Bradi1g13340.1	-	-	-	-	-	-	-	-	-	contig04856	-	-	-	-	-	-	-	-	-	-	-	-	-	contig04856	-	-	-	-
-	-	Bradi1g13350.1	-	-	-	-	-	-	-	-	-	contig00840	-	-	-	-	-	-	-	-	-	-	-	-	-	contig00840	-	-	WHE0803_C05_F09ZY	scaffold00282_FGENESH_3
-	-	Bradi1g13416.1	-	Sb01g013080.1	-	-	-	-	-	-	contig52944	contig52944;contig69083	-	-	contig52944	contig16245;contig52944;contig69083;contig15325	-	-	-	-	-	-	-	-	contig52944	contig15325;contig52944;contig69083;contig16245	-	-	-	-
-	-	Bradi1g13422.1	-	-	-	-	-	-	-	-	-	contig16245;contig15325	-	-	-	-	-	-	-	-	-	-	-	-	-	contig15325;contig16245	-	-	-	-
-	-	Bradi1g13450.1	Os03g0652100	Sb01g013110.1	-	-	-	-	-	-	-	contig02315;contig08342;contig37002;contig02316	-	contig08342;contig37002	-	contig02315;contig08342;contig37002	-	-	-	-	-	-	-	-	-	contig08342;contig37002;contig02315;contig02316	-	-	WHE1755-1758_K01_K01ZS;WHE0981_B11_D21ZT;WHE1456_D11_G22ZS	scaffold00955_FGENESH_3
-	-	-	-	Sb01g013620.1	-	-	-	-	-	-	-	-	-	-	contig09459	contig09459;contig03097	-	-	-	-	-	-	-	-	contig09459	contig09459;contig03097	-	-	1145_H01_O01Z_012	scaffold01381_FGENESH_3
-	-	-	-	Sb01g013650.1	-	-	-	-	-	-	-	-	-	-	-	contig75841	-	-	-	-	-	-	-	-	-	contig75841	-	-	-	-
-	-	-	Os03g0648200	-	-	-	-	-	-	-	-	-	-	contig00751;contig84359;contig00635;contig02632;contig62662;contig107511;contig62825	-	-	-	-	-	-	-	-	-	-	-	contig00751;contig02632;contig107511;contig62825;contig84359;contig62662;contig00635	-	-	-	-
-	-	-	Os03g0643433	-	-	-	-	-	-	-	-	-	-	contig05529;contig03900;contig14096;contig00869;contig03901;contig02285	-	-	-	-	-	-	-	-	-	-	-	contig02285;contig03901;contig03900;contig05529;contig00869;contig14096	-	-	WHE0325_D01_G01ZS	scaffold00939_FGENESH_3;scaffold00295_FGENESH_6
-	-	Bradi1g13850.1	-	-	-	-	-	-	-	-	-	contig00238	-	-	-	-	-	-	-	-	-	-	-	-	-	contig00238	-	-	-	scaffold00070_FGENESH_9
-	-	Bradi1g14170.1	-	-	-	-	-	-	-	-	contig10781	contig10781	-	-	-	-	-	-	-	-	-	-	-	-	contig10781	contig10781	-	-	-	-
-	-	Bradi1g14300.1	-	-	-	-	-	-	-	-	-	contig04589	-	-	-	-	-	-	-	-	-	-	-	-	-	contig04589	-	-	-	-
-	-	-	Os03g0633400	-	-	-	-	-	-	-	-	-	-	contig02599	-	-	-	-	-	-	-	-	-	-	-	contig02599	-	-	WHE2997_A07_B13ZS	-
-	-	-	-	Sb01g013900.1	-	-	-	-	-	-	-	-	-	-	-	contig08686	-	-	-	-	-	-	-	-	-	contig08686	-	-	-	-
-	-	-	Os03g0628800	Sb01g014190.1	-	-	-	-	-	-	-	-	-	contig18839;contig57682	-	contig65784;contig57682	-	-	-	-	-	-	-	-	-	contig57682;contig65784;contig18839	-	-	-	-
-	-	Bradi1g14320.1	Os03g0627500	Sb01g014200.1	-	-	-	-	-	-	-	contig00342;contig00341	-	contig00342;contig00341	-	contig00342;contig00341	-	-	-	-	-	-	-	-	-	contig00342;contig00341	-	-	WHE2335_G04_N07ZS	scaffold00103_EUGENE_3;scaffold00103_EUGENE_6
-	-	Bradi1g14340.1	Os03g0627300	-	-	-	-	-	-	-	-	contig04317;contig04318	-	contig04317	-	-	-	-	-	-	-	-	-	-	-	contig04318;contig04317	-	-	-	-
-	-	Bradi1g14350.1	Os03g0626700	Sb01g014210.1	-	tplb0013h11	-	-	-	-	-	contig16361;contig43463;contig01119;contig13898;contig01118;contig77816	-	contig16361;contig43463;contig01119;contig13898;contig01118;contig77816	-	contig16361;contig13898;contig01118;contig77816	-	-	-	contig01118;contig01119	-	-	-	-	-	contig43463;contig01118;contig13898;contig01119;contig16361;contig77816	-	-	WHE1655-1658_C06_C06ZT	scaffold00396_FGENESH_3
-	-	-	Os03g0626500	-	-	-	-	-	-	-	-	-	-	contig00577	-	-	-	-	-	-	-	-	-	-	-	contig00577	-	-	-	scaffold00184_AUGUSTUS_wheat_12
-	-	Bradi1g14380.1	-	Sb01g014240.1	-	RFL_Contig2537	-	-	-	-	-	contig00577	-	-	-	contig00577	-	-	-	-	-	-	-	-	-	contig00577	-	-	-	scaffold00184_FGENESH_6
-	-	Bradi1g14400.1	-	-	-	tplb0012b09	-	-	-	-	-	contig00390	-	-	-	-	-	-	-	contig00390	-	-	-	-	-	contig00390	-	-	-	scaffold00118_FGENESH_3;scaffold00118_FGENESH_6
-	-	Bradi1g14425.1	-	-	-	-	-	-	-	-	contig11903	contig11903	-	-	-	-	-	-	-	-	-	-	-	-	contig11903	contig11903	-	-	-	-
-	-	-	-	Sb01g014270.1	-	-	-	-	-	-	-	-	-	-	contig04903	contig47993;contig68184;contig32914;contig89271;contig57816;contig34928;contig69947	-	-	-	-	-	-	-	-	contig04903	contig57816;contig68184;contig69947;contig89271;contig47993;contig34928;contig32914	-	-	-	-
-	-	Bradi1g14430.1	Os03g0625800	Sb01g014280.1	-	-	-	-	-	-	contig01823	contig01823	contig01823	contig11903;contig01823	contig01823	contig11903;contig01823	-	-	-	-	-	-	-	-	contig01823	contig11903;contig01823	-	-	-	scaffold00706_EUGENE_6
-	-	-	Os03g0625700	-	-	-	-	-	-	-	-	-	-	contig35129;contig17431;contig03073;contig05755	-	-	-	-	-	-	-	-	-	-	-	contig05755;contig03073;contig35129;contig17431	-	-	WHE0055_F08_K15ZS	-
-	-	Bradi1g14450.1	-	Sb01g014290.1	-	-	-	-	-	-	-	contig35129;contig17431;contig03073;contig05755	-	-	-	contig35129;contig00260;contig03073;contig05755	-	-	-	-	-	-	-	-	-	contig05755;contig00260;contig03073;contig35129;contig17431	-	-	WHE3310_D04_G08ZS;WHE0055_F08_K15ZS	scaffold00078_FGENESH_3
-	-	-	-	Sb01g014300.1	-	-	-	-	-	-	-	-	-	-	contig02011	contig02011	-	-	-	-	-	-	-	-	contig02011	contig02011	-	-	-	-
-	-	-	-	Sb01g014360.1	-	-	-	-	-	-	-	-	-	-	-	contig02166	-	-	-	-	-	-	-	-	-	contig02166	-	-	-	scaffold00878_NIAS_3
-	-	Bradi1g14460.1	Os03g0625300	-	-	-	-	-	-	-	contig02011	contig02011	contig02011	contig02011;contig24777;contig74609	-	-	-	-	-	-	-	-	-	-	contig02011	contig02011;contig74609;contig24777	-	-	-	-
-	-	Bradi1g14480.1	-	-	-	-	-	-	-	-	-	contig16658	-	-	-	-	-	-	-	-	-	-	-	-	-	contig16658	-	-	-	-
-	-	Bradi1g14517.1	-	-	-	-	-	-	-	-	-	contig05952	-	-	-	-	-	-	-	-	-	-	-	-	-	contig05952	-	-	-	-
-	-	-	Os03g0622100	-	-	-	-	-	-	-	-	-	-	contig08299;contig47089	-	-	-	-	-	-	-	-	-	-	-	contig08299;contig47089	-	-	-	-
-	-	-	Os03g0621400	-	-	-	-	-	-	-	-	-	-	contig03635;contig05170	-	-	-	-	-	-	-	-	-	-	-	contig05170;contig03635	-	-	-	-
-	-	-	Os03g0620500	-	-	-	-	-	-	-	-	-	-	contig23431	-	-	-	-	-	-	-	-	-	-	-	contig23431	-	-	-	-
-	-	Bradi1g14530.1	Os03g0620400	-	-	-	-	-	-	-	-	contig08074;contig15309;contig120678;contig98366	-	contig08074;contig15309;contig98366	-	-	-	-	-	-	-	-	-	-	-	contig120678;contig98366;contig08074;contig15309	-	-	-	-
wsnp_Ex_c683_1341113_4D	14.41	Bradi1g14550.1	-	-	-	-	-	-	-	contig23431;contig06503	contig02447	contig93237	-	-	-	-	-	-	-	-	-	-	-	-	contig02447	contig06503;contig23431;contig93237	-	-	-	-
-	-	-	Os03g0619825	-	-	-	-	-	-	-	-	-	-	contig01374;contig05094	-	-	-	-	-	-	-	-	-	-	-	contig05094;contig01374	-	-	-	scaffold00506_FGENESH_3
-	-	Bradi1g14560.1	Os03g0619600	Sb01g014595.1	-	-	-	-	-	-	-	contig11220	-	contig11220;contig02447;contig93237;contig05357	-	contig06503;contig05094	-	-	-	-	-	-	-	-	-	contig06503;contig05094;contig11220;contig05357;contig02447;contig93237	-	-	-	scaffold01022_EUGENE_3
-	-	-	-	Sb01g014450.1	-	-	-	-	-	-	-	-	-	-	-	contig01607	-	-	-	-	-	-	-	-	-	contig01607	-	-	-	scaffold00610_FGENESH_3
-	-	-	-	Sb01g014480.1	-	-	-	-	-	-	-	-	-	-	-	contig66079	-	-	-	-	-	-	-	-	-	contig66079	-	-	-	-
-	-	-	-	Sb01g014500.1	-	-	-	-	-	-	-	-	-	-	-	contig11220;contig02447;contig47089	-	-	-	-	-	-	-	-	-	contig11220;contig02447;contig47089	-	-	-	-
-	-	-	-	Sb01g014520.1	-	-	-	-	-	-	-	-	-	-	-	contig93237	-	-	-	-	-	-	-	-	-	contig93237	-	-	-	-
-	-	Bradi1g14580.1	Os03g0618300	Sb01g014550.1	-	-	tplb0005g04	-	-	-	-	contig78763;contig85198;contig30208	contig85198	contig78763;contig85198	contig85198	contig78763;contig85198	-	-	-	-	-	contig85198;contig30208;contig78763	-	-	contig85198	contig30208;contig85198;contig78763	-	-	-	-
-	-	Bradi1g14590.1	Os03g0617900	Sb01g014570.1	-	-	-	-	-	-	contig00677	contig00677;contig00676	-	contig00677;contig00676	contig00677	contig00677;contig00676	-	-	-	-	-	-	-	-	contig00677	contig00677;contig00676	-	WHE0601_A02_A03ZA	WHE0601_A02_A03ZA;WHE1208_C03_F06ZS	scaffold00221_NIAS_3
-	-	Bradi1g14600.1	Os03g0617800	Sb01g014580.1	-	-	-	-	-	-	contig00678	contig12175	-	contig12174;contig12175	-	contig12175	-	-	-	-	-	-	-	-	contig00678	contig12175;contig12174	-	-	WHE1651-1654_K21_K21ZT;WHE0428_h05_p10zT	-
-	-	Bradi1g14620.1	Os03g0616600	Sb01g014610.1	-	-	-	-	-	-	-	contig67996;contig03067	-	contig03067	contig67996	contig67996;contig03067	-	-	-	-	-	-	-	-	contig67996	contig67996;contig03067	-	-	-	scaffold01366_FGENESH_6
-	-	Bradi1g14630.1	Os03g0616400	Sb01g014620.1	-	-	-	-	-	-	contig03067	contig108525;contig03067	contig03067	contig108525	contig03067	contig108525;contig03067	-	-	-	-	-	-	-	-	contig03067	contig03067;contig108525	-	-	-	-
-	-	Bradi1g14660.1	Os03g0616300	Sb01g014630.1	-	-	-	-	-	-	-	contig31589;contig79906;contig01252;contig01253	-	contig31589;contig79906;contig01252;contig01253	-	contig31589;contig01252;contig01253	-	-	-	-	-	-	-	-	-	contig01252;contig01253;contig31589;contig79906	-	-	-	scaffold00452_AUGUSTUS_wheat_3
-	-	Bradi1g14670.1	-	Sb01g014640.1	-	-	-	-	-	-	contig32104	contig32104;contig06817	-	-	contig06817	contig32104;contig06817	-	-	-	-	-	-	-	-	contig06817;contig32104	contig06817;contig32104	-	WHE0072_H01_O02ZS	WHE4108_H11_P22ZS;WHE0072_H01_O02ZS	-
-	-	-	Os03g0612600	-	-	-	-	-	-	-	-	-	contig06817	contig06817	-	-	-	-	-	-	-	-	-	-	contig06817	contig06817	-	WHE0072_H01_O02ZS	WHE0072_H01_O02ZS	-
-	-	Bradi1g14690.1	Os03g0611700	Sb01g014670.1	-	-	-	-	-	-	-	contig61391;contig05292;contig05293	-	contig05292	-	contig05292	-	-	-	-	-	-	-	-	-	contig05293;contig61391;contig05292	-	-	0405_H09_O17ZS5_076;WHE1106_F07_K14ZS;WHE3571_E03_I05ZS	-
-	-	Bradi1g14700.2	-	-	-	-	-	-	-	-	contig07698	contig116978	-	-	-	-	-	-	-	-	-	-	-	-	contig07698	contig116978	-	-	-	-
-	-	Bradi1g14710.1	Os03g0611200	Sb01g014680.1	-	-	-	-	-	-	contig01001	contig05292;contig01001	contig01001	contig05292;contig116978;contig01001	contig01001	contig05292;contig116978	-	-	-	-	-	-	-	-	contig01001	contig116978;contig01001;contig05292	-	-	0405_H09_O17ZS5_076	scaffold00351_FGENESH_3
-	-	-	-	Sb01g014710.1	-	-	-	-	-	-	-	-	-	-	-	contig01001	-	-	-	-	-	-	-	-	-	contig01001	-	-	-	-
-	-	-	-	Sb01g014720.1	-	-	-	-	-	-	-	-	-	-	contig05175	contig07621	-	-	-	-	-	-	-	-	contig05175	contig07621	-	-	-	-
-	-	-	-	Sb01g014730.1	-	-	-	-	-	-	-	-	-	-	-	contig85710	-	-	-	-	-	-	-	-	-	contig85710	-	-	-	-
-	-	Bradi1g14730.1	Os03g0610800	Sb01g014740.1	-	tplb0015f06	-	-	-	-	contig22556	contig05175;contig22556	-	contig135168;contig26276;contig05175;contig22556	-	contig26276;contig05175;contig22556;contig135104	-	-	contig05175	contig26276;contig05175;contig49274;contig135104	-	-	-	-	contig05175;contig22556	contig05175;contig22556;contig135104;contig26276;contig49274;contig135168	-	-	WHE0262_H06_H06ZS	-
-	-	-	Os03g0610650	-	-	-	-	-	-	-	-	-	contig22556	contig85710;contig135104	-	-	-	-	-	-	-	-	-	-	contig22556	contig135104;contig85710	-	-	-	-
-	-	Bradi1g14740.1	-	-	-	-	-	-	-	-	-	contig135168;contig85710;contig135104	-	-	-	-	-	-	-	-	-	-	-	-	-	contig135104;contig85710;contig135168	-	-	-	-
-	-	Bradi1g14770.1	Os03g0609800	Sb01g014760.1	-	-	-	-	-	-	-	contig17586;contig38123	-	contig38123	-	contig17586;contig38123	-	-	-	-	-	-	-	-	-	contig17586;contig38123	-	-	-	-
-	-	Bradi1g14780.1	Os03g0609500	Sb01g014800.1	-	tplb0003o17	-	-	-	-	contig27523	contig27523	contig27523	contig27523	contig27523	contig27523	-	-	-	contig27523	-	-	-	-	contig27523	contig27523	-	-	-	-
-	-	-	Os03g0608700	-	-	-	-	-	-	-	-	-	-	contig05127	-	-	-	-	-	-	-	-	-	-	-	contig05127	-	-	-	-
-	-	-	Os03g0607700	Sb01g014840.1	-	-	-	-	-	-	-	-	-	contig08202	-	contig08202	-	-	-	-	-	-	-	-	-	contig08202	-	-	-	-
-	-	-	Os03g0607500	-	-	-	-	-	-	-	-	-	contig20384	contig20384	-	-	-	-	-	-	-	-	-	-	contig20384	contig20384	-	-	-	-
-	-	Bradi1g14790.1	-	-	-	-	-	-	-	-	contig12390	contig12390	-	-	-	-	-	-	-	-	-	-	-	-	contig12390	contig12390	-	-	-	-
-	-	Bradi1g14830.1	-	Sb01g014860.1	-	-	-	-	-	-	-	contig09871;contig20384	-	-	-	contig09871;contig20384	-	-	-	-	-	-	-	-	-	contig09871;contig20384	-	-	WHE0437_C06_E11ZS	-
-	-	-	-	Sb01g014870.1	-	-	-	-	-	-	-	-	-	-	contig10541	contig10541	-	-	-	-	-	-	-	-	contig10541	contig10541	-	-	-	-
-	-	Bradi1g14840.1	-	-	-	-	-	-	-	-	contig10541	contig10541	-	-	-	-	-	-	-	-	-	-	-	-	contig10541	contig10541	-	-	-	-
-	-	Bradi1g14877.1	Os03g0604600	Sb01g014940.1	-	-	-	-	-	-	-	contig10316	-	contig10316	-	contig10316	-	-	-	-	-	-	-	-	-	contig10316	-	-	-	-
-	-	-	-	Sb01g014970.1	-	-	-	-	-	-	-	-	-	-	contig08307	contig08307	-	-	-	-	-	-	-	-	contig08307	contig08307	-	-	-	-
-	-	-	Os03g0604200	-	-	-	-	-	-	-	-	-	contig08307	contig08307	-	-	-	-	-	-	-	-	-	-	contig08307	contig08307	-	-	-	-
-	-	-	Os03g0603600	-	-	-	-	-	-	-	-	-	-	contig01418	-	-	-	-	-	-	-	-	-	-	-	contig01418	-	-	WHE0591-0594_C17_C17ZE	scaffold00527_NIAS_3
-	-	Bradi1g14970.1	-	-	-	-	-	-	-	-	contig00355	contig00356	-	-	-	-	-	-	-	-	-	-	-	-	contig00355	contig00356	-	-	-	-
-	-	Bradi1g14983.1	-	-	-	-	-	-	-	-	-	contig01418	-	-	-	-	-	-	-	-	-	-	-	-	-	contig01418	-	-	WHE0591-0594_C17_C17ZE	-
-	-	Bradi1g15050.1	Os03g0599800	-	-	-	-	-	-	-	contig34852	contig34852;contig16412	contig34852	contig34852	-	-	-	-	-	-	-	-	-	-	contig34852	contig34852;contig16412	-	WHE0074_B11_D22ZS	WHE0074_B11_D22ZS;WHE0936_D03_H06ZS	-
-	-	Bradi1g15090.1	Os03g0598700	-	-	-	-	-	-	-	-	contig21867	-	contig21867	-	-	-	-	-	-	-	-	-	-	-	contig21867	-	-	-	-
-	-	-	Os03g0596300	-	-	-	-	-	-	-	-	-	-	contig51577;contig11201	-	-	-	-	-	-	-	-	-	-	-	contig11201;contig51577	-	-	-	-
-	-	-	Os11g0207000	-	-	-	-	-	-	-	-	-	-	contig00931;contig00050	-	-	-	-	-	-	-	-	-	-	-	contig00931;contig00050	-	-	WHE2305_F05_K09ZS;WHE4104_G01_N02ZS	-
-	-	-	Os11g0205900	-	-	-	-	-	-	-	-	-	-	contig49674	-	-	-	-	-	-	-	-	-	-	-	contig49674	-	-	-	-
-	-	-	Os11g0202200	-	-	-	-	-	-	-	-	-	-	contig118619	-	-	-	-	-	-	-	-	-	-	-	contig118619	-	-	-	-
-	-	Bradi4g23080.1	Os11g0201332	-	-	tplb0046i02	-	-	-	-	contig00519	contig93529;contig00519;contig114912	-	contig12335;contig115750	-	-	-	-	contig00519	contig93529;contig73618;contig00519;contig114912;contig49674	-	-	-	-	contig00519	contig73618;contig00519;contig93529;contig115750;contig12335;contig114912;contig49674	-	WHE3578_C08_F16ZS	WHE3578_C08_F16ZS	-
-	-	-	Os11g0201299	-	-	-	-	-	-	-	-	-	-	contig94893	-	-	-	-	-	-	-	-	-	-	-	contig94893	-	-	-	-
-	-	-	Os11g0201400	-	-	-	-	-	-	-	-	-	-	contig56726	-	-	-	-	-	-	-	-	-	-	-	contig56726	-	-	-	-
-	-	Bradi4g23170.1	-	-	-	-	-	-	-	-	-	contig00465	-	-	-	-	-	-	-	-	-	-	-	-	-	contig00465	-	-	-	scaffold00144_AUGUSTUS_wheat_6
-	-	Bradi4g23180.1	Os11g0199200	Sb05g006150.1	-	-	-	-	-	-	contig12852	contig108921	contig12852	contig108921	contig12852	contig108921	-	-	-	-	-	-	-	-	contig12852	contig108921	-	BRY_3526	WHE2964_C05_E10ZS	-
-	-	Bradi4g23190.1	Os11g0199700	Sb05g006160.1	-	-	-	-	-	-	contig07774	contig07774;contig00408	contig07774	contig07774;contig00408	contig07774	contig00408	-	-	-	-	-	-	-	-	contig07774	contig00408;contig07774	-	WHE0974_C06_F12ZY	WHE0974_C06_F12ZY;WHE3454_H02_P04ZS	scaffold00123_FGENESH_3
-	-	-	-	Sb05g006310.1	-	-	-	-	-	-	-	-	-	-	-	contig115750	-	-	-	-	-	-	-	-	-	contig115750	-	-	-	-
-	-	-	Os11g0199800	-	-	-	-	-	-	-	-	-	-	contig14224	-	-	-	-	-	-	-	-	-	-	-	contig14224	-	-	-	-
-	-	-	Os11g0200000	-	-	-	-	-	-	-	-	-	contig58223	contig58223	-	-	-	-	-	-	-	-	-	-	contig58223	contig58223	-	-	-	-
-	-	-	Os11g0198100	Sb05g006130.1	-	-	-	-	-	-	-	-	-	contig00465	-	contig00465	-	-	-	-	-	-	-	-	-	contig00465	-	-	-	-
-	-	Bradi4g23270.1	Os11g0197600	Sb05g006090.1	-	-	-	-	-	-	-	contig01202;contig01201;contig26398	-	contig01202;contig01201;contig26398	-	contig01201;contig26398	-	-	-	-	-	-	-	-	-	contig26398;contig01201;contig01202	-	-	-	scaffold00431_FGENESH_6
-	-	-	Os11g0197500	-	-	-	-	-	-	-	-	-	-	contig01200	-	-	-	-	-	-	-	-	-	-	-	contig01200	-	-	-	scaffold00431_FGENESH_3
-	-	Bradi4g23290.1	-	Sb05g006060.1	-	-	-	-	-	-	-	contig76482	-	-	-	contig76482	-	-	-	-	-	-	-	-	-	contig76482	-	-	0404_C11_F22ZS5_082	-
-	-	Bradi4g23310.1	-	-	-	-	-	-	-	-	-	contig18950	-	-	-	-	-	-	-	-	-	-	-	-	-	contig18950	-	-	-	-
-	-	Bradi4g23340.1	Os11g0195800	Sb05g006030.1	-	-	-	-	-	-	-	contig37435	-	contig37435	-	contig37435	-	-	-	-	-	-	-	-	-	contig37435	-	-	-	-
-	-	Bradi4g23350.1	-	-	-	-	-	-	-	-	contig09666	contig09666	-	-	-	-	-	-	-	-	-	-	-	-	contig09666	contig09666	-	WHE0923_A08_B15ZS	WHE0923_A08_B15ZS	-
-	-	-	-	Sb05g005980.1	-	-	-	-	-	-	-	-	-	-	-	contig63867	-	-	-	-	-	-	-	-	-	contig63867	-	-	-	-
-	-	Bradi4g23367.1	Os11g0195500	Sb05g005970.1	-	-	-	-	-	-	-	contig06335	-	contig06334;contig06335	-	contig06334;contig06335	-	-	-	-	-	-	-	-	-	contig06334;contig06335	-	-	3068_E05_I10ZS5_036	-
-	-	Bradi4g23380.1	Os11g0195100	Sb05g005960.1	-	-	-	-	-	-	-	contig71806;contig00156;contig81117;contig60067;contig56394	-	contig71806;contig00156;contig81117;contig60067;contig56394	-	contig71806;contig00156;contig81117;contig60067;contig56394	-	-	-	-	-	-	-	-	-	contig71806;contig56394;contig60067;contig81117;contig00156	-	-	WHE0284_B02_C04ZS	scaffold00040_FGENESH_3
-	-	Bradi4g23407.2	Os11g0194900	Sb05g005850.1	-	-	-	-	-	-	-	contig00640	-	contig00640	-	contig00640	-	-	-	-	-	-	-	-	-	contig00640	-	-	-	scaffold00207_FGENESH_3
-	-	-	-	Sb05g005770.1	-	-	-	-	-	-	-	-	-	-	-	contig57375;contig02933	-	-	-	-	-	-	-	-	-	contig02933;contig57375	-	-	-	scaffold01288_FGENESH_3
-	-	-	-	Sb05g005753.1	-	-	-	-	-	-	-	-	-	-	contig22546	contig22546;contig02082	-	-	-	-	-	-	-	-	contig22546	contig02082;contig22546	-	-	-	scaffold00833_FGENESH_3
-	-	Bradi4g23417.1	Os11g0191300	Sb05g005751.1	-	-	-	-	-	-	-	contig22546;contig02081;contig02082	contig22546	contig22546;contig02082	-	contig02082	-	-	-	-	-	-	-	-	contig22546	contig02082;contig02081;contig22546	-	-	-	-
-	-	Bradi4g23450.1	Os11g0191400	Sb05g005750.1	-	-	-	-	-	-	contig18972	contig40756;contig18972;contig12202;contig31203;contig02571;contig126768;contig47331;contig04638;contig140041	contig18972	contig40756;contig18972;contig12202;contig31203;contig02571;contig126768;contig47331;contig04638;contig140041	contig18972	contig40756;contig18972;contig12202;contig31203;contig02571;contig126768;contig47331;contig04638;contig140041	-	-	-	-	-	-	-	-	contig18972	contig12202;contig40756;contig04638;contig47331;contig126768;contig31203;contig140041;contig02571;contig18972	-	-	-	scaffold01087_EUGENE_3
-	-	-	-	Sb05g005720.1	-	-	-	-	-	-	-	-	-	-	-	contig01927	-	-	-	-	-	-	-	-	-	contig01927	-	-	-	scaffold00759_FGENESH_3
-	-	-	Os11g0187000	-	-	-	-	-	-	-	-	-	-	contig14107;contig01916	-	-	-	-	-	-	-	-	-	-	-	contig01916;contig14107	-	-	-	-
-	-	Bradi4g23500.1	Os11g0186900	-	-	-	-	-	-	-	contig01927	contig01927	contig01927	contig01927	-	-	-	-	-	-	-	-	-	-	contig01927	contig01927	-	-	-	-
-	-	Bradi4g23610.1	Os11g0186300	Sb05g005510.1	-	-	-	-	-	-	-	contig12277	-	contig12277	-	contig12277	-	-	-	-	-	-	-	-	-	contig12277	-	-	-	-
wsnp_Ku_c9140_15390166_4D	14.92	-	-	-	-	-	-	-	contig13020	contig01091;contig13020	-	-	-	-	-	-	-	-	-	-	-	-	-	-	contig13020	contig13020;contig01091	-	-	-	-
wsnp_JD_rep_c51623_35119179_4D	20.09	-	-	-	-	-	-	-	-	-	-	-	-	-	-	-	-	-	-	-	-	-	-	-	-	-	-	-	-	-
wsnp_Ex_c13859_21713144_4D	20.65	Bradi4g23620.3	Os11g0186200	Sb05g005470.1	-	-	-	-	-	contig18519;contig09363;contig73237;contig24164	-	contig09363;contig132025;contig73237;contig18519	contig24164	contig09363;contig73237;contig18519	-	contig09363;contig132025;contig18519	-	-	-	-	-	-	-	-	contig24164	contig132025;contig09363;contig73237;contig24164;contig18519	-	WHE0803_F01_L01ZS	WHE0364_A09_A18ZY;WHE1212_C09_F18ZS;WHE0803_F01_L01ZS	-
-	-	Bradi4g23640.1	-	Sb05g005450.1	-	-	-	-	-	-	contig24539	contig24539	-	-	contig24539	contig24539	-	-	-	-	-	-	-	-	contig24539	contig24539	-	-	-	-
-	-	Bradi4g23660.1	-	-	-	-	-	-	-	-	contig14911	contig11706;contig14911	-	-	-	-	-	-	-	-	-	-	-	-	contig14911	contig11706;contig14911	-	-	-	-
-	-	-	Os11g0184800	-	-	-	-	-	-	-	-	-	-	contig14911	-	-	-	-	-	-	-	-	-	-	-	contig14911	-	-	-	-
-	-	-	-	Sb05g005430.1	-	-	-	tplb0002b10	-	-	-	-	-	-	-	contig08393;contig14911	-	-	-	-	-	-	-	contig01606	-	contig01606;contig14911;contig08393	-	-	-	scaffold00609_FGENESH_3
-	-	Bradi4g23670.1	Os11g0183900	Sb05g005400.1	-	-	-	-	-	-	contig10578	contig10578;contig08393	contig08393	contig08393	contig08393	contig11706;contig08393	-	-	-	-	-	-	-	-	contig10578;contig08393	contig10578;contig11706;contig08393	-	WHE3026_E08_I16ZS	WHE3026_E08_I16ZS	-
-	-	-	Os11g0183700	-	-	-	-	-	-	-	-	-	-	contig02153;contig52728;contig43523;contig02152	-	-	-	-	-	-	-	-	-	-	-	contig02153;contig02152;contig52728;contig43523	-	-	-	-
-	-	Bradi4g23680.1	-	Sb05g005390.1	-	-	-	-	-	-	contig00494	contig00493;contig00494	-	-	contig00494	contig00493;contig00494	-	-	-	-	-	-	-	-	contig00494	contig00493;contig00494	-	-	-	scaffold00155_AUGUSTUS_wheat_3
-	-	Bradi4g23700.1	Os11g0182400	Sb05g005350.1	-	RFL_Contig1394	-	-	-	-	contig08210	contig06694;contig02443;contig08210	contig08210	contig06694;contig02443;contig08210	contig06694	contig06694;contig02443;contig08210	-	-	contig08210	contig08210;contig06694	-	-	-	-	contig06694;contig08210	contig08210;contig06694;contig02443	-	-	-	-
-	-	Bradi4g23800.1	-	-	-	tplb0046j19	-	-	-	-	contig25510	contig25510	-	-	-	-	-	-	contig05198	contig05198;contig18714;contig25510	-	-	-	-	contig25510;contig05198	contig25510;contig05198;contig18714	-	WHE3306_A12_A24ZS	WHE3306_A12_A24ZS	scaffold02656_FGENESH_3
-	-	Bradi4g23850.1	Os11g0181800	Sb05g005300.1	-	-	-	-	-	-	contig29329	contig29329;contig09770;contig08413	contig29329	contig29329	contig29329	contig29329;contig38442	-	-	-	-	-	-	-	-	contig29329	contig09770;contig38442;contig29329;contig08413	-	-	-	-
-	-	-	Os11g0181700	-	-	-	-	-	-	-	-	-	-	contig38442	-	-	-	-	-	-	-	-	-	-	-	contig38442	-	-	-	-
-	-	Bradi4g23870.1	Os11g0181500	Sb05g005270.1	-	-	-	-	-	-	-	contig05268	-	contig05268	-	contig05268	-	-	-	-	-	-	-	-	-	contig05268	-	-	0404_F07_L14ZS5_059	-
-	-	-	Os11g0181100	Sb05g005240.1	-	-	-	-	-	-	-	-	contig01061	contig01061	contig01061	contig01061	-	-	-	-	-	-	-	-	contig01061	contig01061	-	WHE3451_F06_K11ZS	WHE3451_F06_K11ZS	scaffold00371_FGENESH_3
-	-	-	Os11g0180900	-	-	-	-	-	-	-	-	-	-	contig00020	-	-	-	-	-	-	-	-	-	-	-	contig00020	-	-	-	-
-	-	Bradi4g23880.1	-	-	-	-	-	-	-	-	-	contig18964	-	-	-	-	-	-	-	-	-	-	-	-	-	contig18964	-	-	WHE1796_F12_K24ZS	-
-	-	Bradi4g23887.1	-	Sb05g005260.1	-	-	-	-	-	-	contig35342	contig27557;contig89903;contig68960;contig19954	-	-	-	contig27557;contig68960;contig35342;contig19954	-	-	-	-	-	-	-	-	contig35342	contig19954;contig27557;contig35342;contig68960;contig89903	-	-	-	-
-	-	Bradi4g24010.1	-	-	-	-	-	-	-	-	-	contig118619	-	-	-	-	-	-	-	-	-	-	-	-	-	contig118619	-	-	-	scaffold00270_FGENESH_3
-	-	-	Os11g0180500	-	-	-	-	-	-	-	-	-	-	contig00387	-	-	-	-	-	-	-	-	-	-	-	contig00387	-	-	-	scaffold00117_FGENESH_3
-	-	-	Os11g0180200	-	-	-	-	-	-	-	-	-	-	contig00808	-	-	-	-	-	-	-	-	-	-	-	contig00808	-	-	-	scaffold00270_FGENESH_6
-	-	-	Os11g0180100	-	-	-	-	-	-	-	-	-	-	contig41400	-	-	-	-	-	-	-	-	-	-	-	contig41400	-	-	-	-
-	-	Bradi4g24040.1	Os11g0180000	Sb05g005200.1	-	-	-	-	-	-	-	contig29546	-	contig29546	-	contig29546	-	-	-	-	-	-	-	-	-	contig29546	-	-	WHE0968_B04_C08ZS	-
-	-	Bradi4g24070.1	-	-	-	-	-	-	-	-	-	contig60322;contig03459	-	-	-	-	-	-	-	-	-	-	-	-	-	contig03459;contig60322	-	-	WHE0942_G01_M02ZT	-
-	-	Bradi4g24110.1	Os11g0178800	Sb05g005150.1	-	-	-	-	-	-	contig109474	contig01393;contig109474;contig11207	-	contig01393;contig109474;contig11207	contig109474	contig01393;contig109474;contig11207	-	-	-	-	-	-	-	-	contig109474	contig109474;contig01393;contig11207	-	0814_B09_C18Z_073	0814_B09_C18Z_073	scaffold00516_FGENESH_3
-	-	Bradi4g24120.1	Os11g0177400	Sb05g004940.1	-	-	-	-	-	-	-	contig51002	-	contig17773;contig51002	-	contig17773;contig22411;contig51002	-	-	-	-	-	-	-	-	-	contig22411;contig17773;contig51002	-	-	WHE3312_B01_D02ZS	-
-	-	Bradi4g24147.1	-	Sb05g004890.1	-	-	-	-	-	-	-	contig32365;contig09167	-	-	-	contig09168;contig32365;contig09167	-	-	-	-	-	-	-	-	-	contig09167;contig32365;contig09168	-	-	-	-
-	-	-	Os11g0176300	-	-	-	-	-	-	-	-	-	-	contig09168	-	-	-	-	-	-	-	-	-	-	-	contig09168	-	-	-	-
-	-	Bradi4g24170.1	Os11g0176200	-	-	-	-	-	-	-	contig00643	contig00643	contig00644	contig00643;contig00644	-	-	-	-	-	-	-	-	-	-	contig00643;contig00644	contig00644;contig00643	-	-	-	scaffold00209_FGENESH_3
-	-	Bradi4g24180.1	Os11g0176100	Sb05g004860.1	-	-	-	-	-	-	-	contig04778;contig19167	-	contig04778;contig19167	-	contig04778;contig19167	-	-	-	-	-	-	-	-	-	contig04778;contig19167	-	-	WHE2822_B12_C24ZS	-
-	-	-	Os11g0175900	-	-	-	-	-	-	-	-	-	-	contig48941;contig15520;contig79368	-	-	-	-	-	-	-	-	-	-	-	contig79368;contig48941;contig15520	-	-	-	-
-	-	Bradi4g24190.1	-	Sb05g004850.1	-	-	-	-	-	-	contig36468	contig36468;contig37772;contig47587;contig78231	-	-	contig36468	contig36468;contig37772;contig47587;contig13177;contig78231	-	-	-	-	-	-	-	-	contig36468	contig13177;contig47587;contig36468;contig78231;contig37772	-	WHE0572_D03_G06ZE	WHE0572_D03_G06ZE;WHE3302_D12_G24ZS	-
-	-	Bradi4g24197.1	-	Sb05g004840.1	-	-	-	-	-	-	-	contig15486;contig48941;contig06307;contig15520;contig79368;contig74824;contig65967	-	-	contig15486	contig15486;contig48941;contig06307;contig15520;contig79368;contig74824;contig65967	-	-	-	-	-	-	-	-	contig15486	contig79368;contig74824;contig65967;contig48941;contig15520;contig06307;contig15486	-	-	WHE1116_D06_H12ZS	-
-	-	-	-	Sb05g004830.1	-	-	-	tplb0009g10	-	-	-	-	-	-	contig06307	contig06307	-	-	-	-	-	-	contig06307	contig06307;contig09989	contig06307	contig09989;contig06307	-	WHE1116_D06_H12ZS	WHE1116_D06_H12ZS	-
-	-	Bradi4g24220.1	-	-	-	-	-	-	-	-	-	contig03261	-	-	-	-	-	-	-	-	-	-	-	-	-	contig03261	-	-	-	scaffold01476_AUGUSTUS_wheat_3
wsnp_Ex_rep_c67296_65839761_4D	21.77	-	-	-	-	-	-	-	-	contig18205;contig18055	-	-	-	-	-	-	-	-	-	-	-	-	-	-	-	contig18205;contig18055	-	-	-	-
wsnp_Ex_rep_c70752_69640246_4D	23.11	-	-	-	-	-	-	-	contig04624	contig04624	-	-	-	-	-	-	-	-	-	-	-	-	-	-	contig04624	contig04624	-	-	-	-
wsnp_Ex_c12844_20370784_4D	25.7	-	-	-	-	-	-	-	contig02418	contig02418	-	-	-	-	-	-	-	-	-	-	-	-	-	-	contig02418	contig02418	-	-	-	scaffold01004_FGENESH_3
wsnp_Ex_c13550_21309421_4D	26.2	-	-	-	-	-	-	-	contig00114	contig00114	-	-	-	-	-	-	-	-	-	-	-	-	-	-	contig00114	contig00114	WHE0766_A01_B02ZS	WHE0766_A01_B02ZS	WHE0766_A01_B02ZS	scaffold00027_FGENESH_6
wsnp_Ex_rep_c97413_84459608_4D	26.2	-	-	-	-	-	-	-	-	-	-	-	-	-	-	-	-	-	-	-	-	-	-	-	-	-	WHE0966_F01_L02ZY	WHE0966_F01_L02ZY	WHE0966_F01_L02ZY	-
wsnp_Ex_rep_c67216_65726223_4D	26.2	-	-	-	-	-	-	-	-	-	-	-	-	-	-	-	-	-	-	-	-	-	-	-	-	-	WHE1124_B05_D10ZS	WHE1124_B05_D10ZS	WHE1124_B05_D10ZS	-

## Sheet: 4DL
Supplementary Table2: 4DS and 4DL Genome Zipper-based tentative gene order including associated information
marker	cM	syntenic Bd genes	syntenic Os genes	syntenic Sb genes	wheat flcDNAs matching marker	wheat flcDNAs matching Bd	wheat flcDNAs matching Os	wheat flcDNAs matching Sb	contigs matching marker stringent	contigs matching marker	contigs matching Bd stringent	contigs matching Bd	contigs matching Os stringent	contigs matching Os	contigs matching Sb stringent	contigs matching Sb	contigs matching flcDNAs_marker stringent	contigs matching flcDNAs_marker	contigs matching flcDNAs_Bd stringent	contigs matching flcDNAs_Bd	contigs matching flcDNAs_Os stringent	contigs matching flcDNAs_Os	contigs matching flcDNAs_Sb stringent	contigs matching flcDNAs_Sb	all non red. contigs stringent	all non red. contigs	ESTs matching markers	all non red. ESTs stringent	all non red. ESTs	predicted Genes
-	-	Bradi1g61200.1	-	-	-	-	-	-	-	-	-	contig01251	-	-	-	-	-	-	-	-	-	-	-	-	-	contig01251	-	-	-	scaffold00551_AUGUSTUS_wheat_3
-	-	Bradi1g61220.1	-	-	-	-	-	-	-	-	contig02810	contig39723;contig02810	-	-	-	-	-	-	-	-	-	-	-	-	contig02810	contig02810;contig39723	-	-	-	-
-	-	Bradi1g61230.2	-	-	-	-	-	-	-	-	-	contig150647	-	-	-	-	-	-	-	-	-	-	-	-	-	contig150647	-	-	WHE3028_G11_N22ZS	-
-	-	Bradi1g61240.1	-	-	-	-	-	-	-	-	contig18353	contig14058	-	-	-	-	-	-	-	-	-	-	-	-	contig18353	contig14058	-	-	WHE3508_D10_H20ZS	-
-	-	Bradi1g61260.1	-	Sb01g034130.1	-	-	-	-	-	-	contig41482	contig41482	-	-	contig114424	contig41482;contig114424	-	-	-	-	-	-	-	-	contig114424;contig41482	contig114424;contig41482	-	WHE1766_B03_D06ZY;WHE2853_F11_L20ZS	WHE1766_B03_D06ZY;WHE2853_F11_L20ZS	-
-	-	-	-	Sb01g034170.1	-	-	-	-	-	-	-	-	-	-	contig19798	contig22493;contig19798	-	-	-	-	-	-	-	-	contig19798	contig22493;contig19798	-	-	-	-
-	-	-	-	Sb01g034190.1	-	-	-	-	-	-	-	-	-	-	contig59975	contig59975	-	-	-	-	-	-	-	-	contig59975	contig59975	-	WHE2988_C11_E22ZS	WHE2988_C11_E22ZS	-
-	-	-	-	Sb01g034220.1	-	-	-	-	-	-	-	-	-	-	contig31838	contig26661	-	-	-	-	-	-	-	-	contig31838	contig26661	-	-	-	-
-	-	-	-	Sb01g034250.1	-	-	-	-	-	-	-	-	-	-	-	contig86136	-	-	-	-	-	-	-	-	-	contig86136	-	-	-	-
-	-	Bradi1g61290.1	-	-	-	-	-	-	-	-	-	contig22493	-	-	-	-	-	-	-	-	-	-	-	-	-	contig22493	-	-	-	-
-	-	Bradi1g61310.1	-	-	-	-	-	-	-	-	contig19798	contig19798	-	-	-	-	-	-	-	-	-	-	-	-	contig19798	contig19798	-	-	-	-
-	-	Bradi1g61397.1	-	-	-	-	-	-	-	-	-	contig12502	-	-	-	-	-	-	-	-	-	-	-	-	-	contig12502	-	-	-	-
-	-	Bradi1g61497.1	-	Sb01g034390.1	-	-	-	-	-	-	-	contig19039	-	-	contig05004	contig19039	-	-	-	-	-	-	-	-	contig05004	contig19039	-	-	0018_G08_G08Z_056	-
-	-	Bradi1g61510.1	-	Sb01g034400.1	-	-	-	-	-	-	-	contig65699	-	-	-	contig71968;contig65699	-	-	-	-	-	-	-	-	-	contig71968;contig65699	-	-	-	-
-	-	-	-	Sb01g034470.1	-	-	-	-	-	-	-	-	-	-	contig29849	contig29849	-	-	-	-	-	-	-	-	contig29849	contig29849	-	-	-	-
-	-	Bradi1g61530.1	-	-	-	-	-	-	-	-	contig91932	contig91932	-	-	-	-	-	-	-	-	-	-	-	-	contig91932	contig91932	-	-	-	-
-	-	Bradi1g61577.1	-	-	-	-	-	-	-	-	contig29849	contig29849	-	-	-	-	-	-	-	-	-	-	-	-	contig29849	contig29849	-	-	-	-
-	-	-	-	Sb01g034550.1	-	-	-	-	-	-	-	-	-	-	-	contig28405	-	-	-	-	-	-	-	-	-	contig28405	-	-	-	-
-	-	Bradi1g61690.1	-	Sb01g034570.1	-	-	-	-	-	-	contig63914	contig38892;contig63914	-	-	contig63914	contig38892	-	-	-	-	-	-	-	-	contig63914	contig63914;contig38892	-	-	-	-
-	-	Bradi1g61720.1	-	Sb01g034580.1	-	-	-	-	-	-	contig13259	contig13259;contig02765;contig06089	-	-	contig02765	contig13259;contig02765;contig06089	-	-	-	-	-	-	-	-	contig02765;contig13259	contig02765;contig13259;contig06089	-	-	-	-
-	-	Bradi1g61730.1	-	Sb01g034590.1	-	tplb0012p09	-	-	-	-	contig54283	contig37316;contig06525	-	-	-	contig37316	-	-	-	contig54283	-	-	-	-	contig54283	contig37316;contig54283;contig06525	-	-	-	-
-	-	Bradi1g61790.1	Os03g0362200	-	-	-	-	-	-	-	-	contig16125;contig65073	-	contig65073	-	-	-	-	-	-	-	-	-	-	-	contig16125;contig65073	-	-	-	-
-	-	Bradi1g61820.2	Os03g0360500	Sb01g034760.1	-	-	-	-	-	-	contig87717	contig87717;contig11835	contig87717	contig87717;contig11835	contig87717	contig87717;contig11835	-	-	-	-	-	-	-	-	contig87717	contig11835;contig87717	-	WHE3021_D04_G07ZS	WHE2820_E08_J16ZS;WHE3021_D04_G07ZS	-
-	-	-	-	Sb01g034800.1	-	-	-	-	-	-	-	-	-	-	-	contig02425;contig03597	-	-	-	-	-	-	-	-	-	contig03597;contig02425	-	-	-	-
-	-	Bradi1g61890.1	Os03g0359000	Sb01g034850.1	-	tplb0040d18	-	-	-	-	contig28455	contig03290;contig77374	contig17948	contig03290;contig77374;contig17948	contig17948	contig03290;contig77374	-	-	contig28455	contig17948;contig03290;contig28455	-	-	-	-	contig28455;contig17948	contig28455;contig03290;contig17948;contig77374	-	-	WHE618_F08_K16ZA	-
-	-	Bradi1g61930.1	Os03g0358100	Sb01g034870.1	-	RFL_Contig1714	-	-	-	-	contig06531	contig06531	contig06531	contig06531	contig06531	contig06531	-	-	contig06531	contig06531	-	-	-	-	contig06531	contig06531	-	1454_D01_H02Z_010	1454_D01_H02Z_010	-
-	-	-	Os03g0357600	-	-	-	-	-	-	-	-	-	contig65612	contig65612	-	-	-	-	-	-	-	-	-	-	contig65612	contig65612	-	-	-	-
-	-	Bradi1g61937.1	-	Sb01g034875.1	-	-	-	-	-	-	contig15535	contig124430;contig126134	-	-	contig65612	contig65612	-	-	-	-	-	-	-	-	contig65612;contig15535	contig124430;contig65612;contig126134	-	-	-	-
-	-	Bradi1g62000.1	Os03g0356700	Sb01g034950.1	-	tplb0040b13	-	-	-	-	contig17511	contig17511;contig55271;contig33018	contig17511	contig17511;contig55271;contig33018	contig17511	contig55271;contig33018	-	-	contig05569	contig117542;contig17511;contig11542;contig55271;contig33018;contig07234;contig05569	-	-	-	-	contig05569;contig17511	contig05569;contig07234;contig17511;contig117542;contig55271;contig33018;contig11542	-	-	WHE4115_H03_P05ZS;WHE0280_B05_C10ZS	-
-	-	-	-	Sb01g034990.1	-	-	-	-	-	-	-	-	-	-	contig56196	contig56196	-	-	-	-	-	-	-	-	contig56196	contig56196	-	-	-	-
-	-	-	-	Sb01g034993.1	-	-	-	-	-	-	-	-	-	-	contig17592	contig17592	-	-	-	-	-	-	-	-	contig17592	contig17592	-	-	-	-
-	-	-	-	Sb01g034996.1	-	-	-	-	-	-	-	-	-	-	contig18529	contig18529	-	-	-	-	-	-	-	-	contig18529	contig18529	-	WHE2165_D07_H13ZS	WHE2165_D07_H13ZS	-
-	-	Bradi1g62030.1	Os03g0356638	-	-	-	-	-	-	-	contig56196	contig56196;contig21834;contig70462;contig04844	contig21834	contig56196;contig21834;contig70462;contig04844	-	-	-	-	-	-	-	-	-	-	contig21834;contig56196	contig04844;contig70462;contig21834;contig56196	-	-	WHE2988_B12_C24ZS	-
-	-	Bradi1g62037.1	Os03g0356596	-	-	-	-	-	-	-	contig17592	contig17592	contig17592	contig17592;contig106984	-	-	-	-	-	-	-	-	-	-	contig17592	contig17592;contig106984	-	-	-	-
-	-	-	-	Sb01g035000.1	-	-	-	-	-	-	-	-	-	-	-	contig106984	-	-	-	-	-	-	-	-	-	contig106984	-	-	-	-
-	-	Bradi1g62110.1	Os03g0356484	Sb01g035030.1	-	-	-	-	-	-	-	contig03472	-	contig03472	-	contig03472	-	-	-	-	-	-	-	-	-	contig03472	-	-	-	-
-	-	Bradi1g62120.1	-	-	-	-	-	-	-	-	contig55687	contig55687	-	-	-	-	-	-	-	-	-	-	-	-	contig55687	contig55687	-	-	-	-
-	-	-	-	Sb01g035040.1	-	-	-	-	-	-	-	-	-	-	-	contig55687;contig45746	-	-	-	-	-	-	-	-	-	contig45746;contig55687	-	-	-	-
-	-	Bradi1g62130.1	-	Sb01g035050.1	-	-	-	-	-	-	contig136795	contig136795	-	-	contig136795	contig136795	-	-	-	-	-	-	-	-	contig136795	contig136795	-	-	-	-
-	-	Bradi1g62150.1	Os03g0356414	-	-	-	-	-	-	-	contig27877	contig27877	contig27877	contig27877	-	-	-	-	-	-	-	-	-	-	contig27877	contig27877	-	-	-	-
-	-	Bradi1g62170.1	-	Sb01g035090.1	-	-	-	-	-	-	contig90346	contig90346	-	-	contig90346	contig90346	-	-	-	-	-	-	-	-	contig90346	contig90346	-	1910_G02_M04Z5S_008	1910_G02_M04Z5S_008	-
-	-	Bradi1g62210.1	Os03g0355600	-	-	-	-	-	-	-	contig25877	contig115738;contig52248;contig39942;contig117539	contig25877	contig115738;contig65268;contig52248;contig39942;contig117539	-	-	-	-	-	-	-	-	-	-	contig25877	contig52248;contig115738;contig65268;contig39942;contig117539	-	WHE2991_C12_E23ZS	WHE0614_C05_E10ZA;WHE2459_E06_I11ZS;3365_G07_N13ZS5_053;WHE2991_C12_E23ZS	-
-	-	Bradi1g62240.1	Os03g0355900	Sb01g035100.1	-	-	-	-	-	-	-	contig35652;contig19268;contig96047	-	contig35652;contig19268;contig96047	-	contig35652;contig19268;contig96047	-	-	-	-	-	-	-	-	-	contig35652;contig96047;contig19268	-	-	WHE1651-1654_L03_L03ZS	-
-	-	-	-	Sb01g035130.1	-	-	-	-	-	-	-	-	-	-	contig65268	contig65268	-	-	-	-	-	-	-	-	contig65268	contig65268	-	3365_G07_N13ZS5_053	3365_G07_N13ZS5_053	-
-	-	Bradi1g62257.2	Os03g0355200	Sb01g035220.1	-	-	-	-	-	-	contig08109	contig08109;contig127635	contig08109	contig08109	contig08109	contig08109;contig127635	-	-	-	-	-	-	-	-	contig08109	contig127635;contig08109	-	-	-	-
-	-	-	Os03g0353701	-	-	-	-	-	-	-	-	-	contig02107	contig02107	-	-	-	-	-	-	-	-	-	-	contig02107	contig02107	-	-	-	-
-	-	Bradi1g62277.1	Os03g0353600	Sb01g035230.1	-	RFL_Contig3058	-	-	-	-	contig00541	contig35040;contig00541;contig24262;contig43755;contig60339;contig02107;contig00543;contig00542;contig16665	contig00542	contig60339;contig00542	contig00541	contig35040;contig00541;contig24262;contig43755;contig60339;contig02107;contig00543;contig01611;contig00542;contig16665	-	-	contig24262	contig24262;contig00542;contig198006	-	-	-	-	contig24262;contig00541;contig00542	contig35040;contig43755;contig198006;contig02107;contig60339;contig00542;contig01611;contig24262;contig16665;contig00541;contig00543	-	-	WHE3513_E06_I11ZS	scaffold00746_AUGUSTUS_wheat_3;scaffold00206_FGENESH_3
-	-	Bradi1g62310.1	Os03g0352800	Sb01g035260.1	-	-	-	-	-	-	contig17849	contig17849	contig17849	contig17849	contig17849	contig17849	-	-	-	-	-	-	-	-	contig17849	contig17849	-	WHE2343_C01_F01ZT	WHE2343_C01_F01ZT	-
-	-	-	Os03g0352500	-	-	-	-	-	-	-	-	-	contig04196	contig04196;contig24101	-	-	-	-	-	-	-	-	-	-	contig04196	contig24101;contig04196	-	-	WHE2009_D12_G23ZS	-
-	-	Bradi1g62320.1	-	Sb01g035270.1	-	-	-	-	-	-	contig07535	contig35862;contig179652;contig07535;contig04196;contig138309	-	-	contig07535	contig35862;contig179652;contig07535;contig04196;contig138309	-	-	-	-	-	-	-	-	contig07535	contig179652;contig138309;contig35862;contig07535;contig04196	-	-	WHE2323_D05_H09ZS;WHE2009_D12_G23ZS	-
-	-	Bradi1g62390.2	-	Sb01g035360.1	-	-	-	-	-	-	contig57956	contig94420;contig123631;contig57956	-	-	contig57956	contig94420;contig123631;contig57956	-	-	-	-	-	-	-	-	contig57956	contig123631;contig57956;contig94420	-	4319_D08_H15ZS5_063	4319_D08_H15ZS5_063	-
-	-	-	Os03g0351400	-	-	-	-	-	-	-	-	-	contig57956	contig123631;contig57956	-	-	-	-	-	-	-	-	-	-	contig57956	contig123631;contig57956	-	4319_D08_H15ZS5_063	4319_D08_H15ZS5_063	-
-	-	-	-	Sb01g035400.1	-	-	-	-	-	-	-	-	-	-	-	contig61220	-	-	-	-	-	-	-	-	-	contig61220	-	-	WHE0753_H04_P07ZS	-
-	-	Bradi1g62480.1	Os03g0349000	Sb01g035430.1	-	-	-	-	-	-	contig04180	contig04180	contig04180	contig04180	contig04180	contig04180	-	-	-	-	-	-	-	-	contig04180	contig04180	-	-	-	-
-	-	-	Os03g0348200	-	-	-	-	-	-	-	-	-	-	contig00156	-	-	-	-	-	-	-	-	-	-	-	contig00156	-	-	WHE0284_B02_C04ZS	scaffold00053_FGENESH_9
-	-	Bradi1g62570.1	Os03g0347500	Sb01g035490.1	-	-	-	-	-	-	contig17790	contig17790	contig17790	contig17790	contig17790	contig17790	-	-	-	-	-	-	-	-	contig17790	contig17790	-	-	-	-
-	-	Bradi1g62590.1	Os03g0347200	Sb01g035510.1	-	RFL_Contig1694	-	-	-	-	-	contig00104;contig09624	-	contig00104;contig09624;contig49419	-	contig00104;contig09624;contig49419	-	-	-	contig09624;contig49419	-	-	-	-	-	contig00104;contig09624;contig49419	-	-	WHE2322_B06_C12ZS	scaffold00036_FGENESH_3
-	-	-	Os03g0346800	-	-	-	-	-	-	-	-	-	contig61930	contig12458;contig61930	-	-	-	-	-	-	-	-	-	-	contig61930	contig61930;contig12458	-	-	-	-
-	-	Bradi1g62640.1	-	Sb01g035540.1	-	-	-	-	-	-	contig41209	contig99806;contig41209	-	-	contig41209	contig99806;contig41209	-	-	-	-	-	-	-	-	contig41209	contig99806;contig41209	-	-	-	-
-	-	Bradi1g62700.1	Os03g0345100	Sb01g035590.1	-	-	-	-	-	-	contig123395	contig55799	contig64830	contig55799	contig123395	contig55799;contig123395	-	-	-	-	-	-	-	-	contig64830;contig123395	contig123395;contig55799	-	-	-	-
-	-	Bradi1g62720.1	Os03g0344900	Sb01g035610.1	-	RFL_Contig4401	-	-	-	-	contig52032	contig49649;contig52032	contig52032	contig49649;contig52032	contig52032	contig49649;contig52032	-	-	contig05207	contig52032;contig05207	-	-	-	-	contig05207;contig52032	contig49649;contig05207;contig52032	-	WHE3355_B11_C21ZS	WHE3355_B11_C21ZS	-
-	-	-	-	Sb01g035620.1	-	-	-	-	-	-	-	-	-	-	-	contig00740;contig16631	-	-	-	-	-	-	-	-	-	contig00740;contig16631	-	-	WHE0602_D03_G06ZA;WHE0838_A05_A10ZS	-
-	-	Bradi1g62730.1	Os03g0344700	-	-	-	-	-	-	-	-	contig00740;contig16631	-	contig16631	-	-	-	-	-	-	-	-	-	-	-	contig00740;contig16631	-	-	WHE0602_D03_G06ZA;WHE0838_A05_A10ZS	-
-	-	Bradi1g62760.1	-	Sb01g035640.1	-	tplb0004j03	-	-	-	-	-	contig01285;contig01284	-	-	-	contig01285;contig01284	-	-	contig08136	contig29749;contig08136;contig01285;contig01284	-	-	-	-	contig08136	contig01284;contig29749;contig01285;contig08136	-	-	-	-
-	-	Bradi1g62770.1	-	Sb01g035670.1	-	-	-	-	-	-	contig30472	contig15138;contig72164;contig03150;contig30472	-	-	contig30472	contig15138;contig72164;contig03150	-	-	-	-	-	-	-	-	contig30472	contig03150;contig72164;contig15138;contig30472	-	-	WHE2802_B11_C22ZS	-
-	-	-	Os03g0344300	-	-	-	-	-	-	-	-	-	-	contig08136;contig01284	-	-	-	-	-	-	-	-	-	-	-	contig01284;contig08136	-	-	-	-
-	-	Bradi1g62780.3	Os03g0344100	-	-	-	-	-	-	-	-	contig00281	-	contig00281	-	-	-	-	-	-	-	-	-	-	-	contig00281	-	-	-	scaffold00105_FGENESH_3
-	-	Bradi1g62800.1	Os03g0343700	Sb01g035720.1	-	-	-	-	-	-	contig01651	contig01650;contig01651	contig01651	contig01650;contig01651	contig01651	contig01650;contig01651	-	-	-	-	-	-	-	-	contig01651	contig01651;contig01650	-	-	-	scaffold00766_FGENESH_3
-	-	-	-	Sb01g035730.1	-	-	-	-	-	-	-	-	-	-	-	contig160731	-	-	-	-	-	-	-	-	-	contig160731	-	-	-	-
-	-	Bradi1g62860.1	Os03g0342900	Sb01g035780.1	-	-	-	-	-	-	contig17402	contig17402	contig17402	contig36688;contig17402	contig17402	contig36688;contig17402	-	-	-	-	-	-	-	-	contig17402	contig36688;contig17402	-	-	-	-
-	-	Bradi1g62920.1	-	-	-	-	-	-	-	-	contig06051	contig06051	-	-	-	-	-	-	-	-	-	-	-	-	contig06051	contig06051	-	-	-	-
-	-	-	-	Sb01g035860.1	-	-	-	-	-	-	-	-	-	-	contig23737	contig55972	-	-	-	-	-	-	-	-	contig23737	contig55972	-	-	WHE0068_A01_A02ZS	-
-	-	Bradi1g62940.1	Os03g0340900	Sb01g035870.1	-	-	-	-	-	-	contig12775	contig94351;contig12775;contig13404;contig10741;contig26576	contig12775	contig94351;contig12775;contig26576	contig12775	contig12775;contig26576	-	-	-	-	-	-	-	-	contig12775	contig94351;contig26576;contig10741;contig13404;contig12775	-	-	WHE2317_A06_A11ZS;WHE2317_A06_A11ZT;WHE4117_A04_A07ZS	-
-	-	Bradi1g62957.1	Os03g0340500	Sb01g035890.1	-	-	-	-	-	-	contig20223	contig39218;contig48607;contig20223;contig57386	contig39218	contig39218;contig48607;contig20223;contig57386	contig57386	contig39218;contig48607;contig45953;contig20223;contig57386	-	-	-	-	-	-	-	-	contig57386;contig20223;contig39218	contig45953;contig20223;contig57386;contig48607;contig39218	-	WHE0763_D02_G03ZS	WHE2986_D03_H06ZS;WHE0763_D02_G03ZS;0991-0994_A20_A20ZS5_069;WHE3001_G01_M01ZS	-
-	-	-	-	Sb01g035920.1	-	-	-	-	-	-	-	-	-	-	contig26598	contig17723	-	-	-	-	-	-	-	-	contig26598	contig17723	-	-	-	-
-	-	Bradi1g62970.1	-	-	-	-	-	-	-	-	contig17723	contig17723	-	-	-	-	-	-	-	-	-	-	-	-	contig17723	contig17723	-	-	-	-
-	-	Bradi1g63020.1	-	Sb01g035950.1	-	tplb0003d05	-	-	-	-	contig95227	contig95227	-	-	-	contig95227;contig04688	-	-	contig04688	contig07855;contig04688;contig95227	-	-	-	-	contig04688;contig95227	contig07855;contig95227;contig04688	-	WHE1767_G08_M15ZS;WHE4154_D05_H10ZS	WHE1767_G08_M15ZS;WHE0817-0821_L17_L17ZS;WHE4154_D05_H10ZS	-
-	-	Bradi1g63040.1	-	Sb01g035970.1	-	tplb0006h15	-	-	-	-	contig08493	contig08493	-	-	-	contig08493	-	-	contig08493	contig08493	-	-	-	-	contig08493	contig08493	-	-	-	-
-	-	-	Os03g0339300	-	-	-	-	-	-	-	-	-	-	contig01834	-	-	-	-	-	-	-	-	-	-	-	contig01834	-	-	-	-
-	-	Bradi1g63050.1	Os03g0338600	Sb01g035980.1	-	-	-	-	-	-	contig01910	contig01910;contig147970	contig01909	contig01910	contig01909	contig01910;contig147970	-	-	-	-	-	-	-	-	contig01909;contig01910	contig01910;contig147970	-	-	-	-
-	-	Bradi1g63060.1	-	Sb01g035990.1	-	-	-	-	-	-	contig01834	contig45847;contig01834	-	-	contig71110	contig86808;contig01834;contig61378;contig71110	-	-	-	-	-	-	-	-	contig01834;contig71110	contig01834;contig71110;contig86808;contig45847;contig61378	-	-	WHE3568_H09_O18ZS	-
-	-	-	Os03g0338000	Sb01g035960.1	-	-	-	-	-	-	-	-	contig30345	contig30345	contig30345	contig30345	-	-	-	-	-	-	-	-	contig30345	contig30345	-	WHE0447_H01_P01ZS	WHE0447_H01_P01ZS	-
-	-	-	Os03g0337800	-	-	-	-	-	-	-	-	-	-	contig70108;contig07090	-	-	-	-	-	-	-	-	-	-	-	contig07090;contig70108	-	-	-	-
-	-	Bradi1g63087.1	Os03g0337600	Sb01g036030.1	-	-	-	-	-	-	contig07281	contig07281;contig03570	contig07281	contig07281;contig03570	contig07281	contig07281;contig03570	-	-	-	-	-	-	-	-	contig07281	contig03570;contig07281	-	-	WHE4151_A11_A21ZS	-
-	-	-	Os03g0337500	-	-	-	-	-	-	-	-	-	contig31306	contig31306	-	-	-	-	-	-	-	-	-	-	contig31306	contig31306	-	WHE2058_F05_L10ZS	WHE2058_F05_L10ZS	-
-	-	Bradi1g63100.1	-	Sb01g036050.1	-	-	-	-	-	-	contig25741	contig52339;contig31306;contig149775;contig25741	-	-	contig25741	contig52339;contig31306;contig149775;contig25741	-	-	-	-	-	-	-	-	contig25741	contig149775;contig52339;contig25741;contig31306	-	-	WHE2058_F05_L10ZS	-
-	-	Bradi1g63127.2	Os03g0336700	Sb01g036080.1	-	-	-	-	-	-	contig44470	contig44470;contig03108;contig06928	contig06928	contig44470;contig03108;contig06928	contig06928	contig44470;contig03108;contig06928	-	-	-	-	-	-	-	-	contig06928;contig44470	contig03108;contig06928;contig44470	-	-	-	-
-	-	Bradi1g63140.1	Os03g0336600	Sb01g036090.1	-	-	-	-	-	-	contig06417	contig06417	contig06417	contig06417	contig06417	contig06417	-	-	-	-	-	-	-	-	contig06417	contig06417	-	-	-	-
-	-	Bradi1g63147.1	Os03g0336500	Sb01g036100.1	-	tplb0040n15	-	-	-	-	-	contig16650;contig20665	-	contig16650	-	contig16650;contig20665	-	-	contig40588	contig40588;contig16650;contig20665	-	-	-	-	contig40588	contig20665;contig16650;contig40588	-	-	1120_G07_N14Z_052	-
-	-	Bradi1g63160.1	Os03g0336300	Sb01g036110.1	-	-	-	-	-	-	contig01387	contig01386;contig47974;contig00979;contig24869;contig84483;contig01387	contig01387	contig36148;contig01386;contig47974;contig00979;contig24869;contig84483;contig01387	contig00979	contig01386;contig47974;contig00979;contig24869;contig84483;contig01387	-	-	-	-	-	-	-	-	contig01387;contig00979	contig24869;contig01386;contig84483;contig36148;contig47974;contig01387;contig00979	-	WHE3306_D08_G16ZS	WHE3306_D08_G16ZS	scaffold00414_FGENESH_3;scaffold00622_FGENESH_3
-	-	Bradi1g63170.1	Os03g0336200	-	-	RFL_Contig5318	-	-	-	-	contig31388	contig30093;contig31388	contig31388	contig31388	-	-	-	-	contig31388	contig19256;contig42590;contig97920;contig31388	-	-	-	-	contig31388	contig31388;contig19256;contig97920;contig42590;contig30093	-	-	-	-
-	-	-	Os03g0336100	Sb01g036140.1	-	-	-	-	-	-	-	-	contig12014	contig16393	contig12014	contig12014;contig16393	-	-	-	-	-	-	-	-	contig12014	contig16393;contig12014	-	-	WHE2969_B03_D05ZS	-
-	-	Bradi1g63200.1	Os03g0335500	Sb01g036160.1	-	-	-	-	-	-	contig14189	contig198367;contig14189	contig14189	contig198367;contig14189	contig14189	contig198367;contig14189	-	-	-	-	-	-	-	-	contig14189	contig14189;contig198367	-	-	-	-
-	-	Bradi1g63210.1	Os03g0335300	Sb01g036170.1	-	-	-	-	-	-	contig64079	contig05842;contig05841;contig64079	contig64079	contig05842;contig64079	contig64079	contig05842;contig64079	-	-	-	-	-	-	-	-	contig64079	contig05842;contig64079;contig05841	-	-	0985_D05_0985_042	-
-	-	-	Os03g0335200	-	-	-	-	-	-	-	-	-	-	contig75358	-	-	-	-	-	-	-	-	-	-	-	contig75358	-	-	0814_A09_A18Z_065	-
-	-	Bradi1g63240.1	Os03g0334800	Sb01g036190.1	-	-	-	-	-	-	contig104691	contig104691;contig174068;contig10127	contig104691	contig104691;contig16408;contig57446;contig174068;contig10127	contig10127	contig104691;contig16408;contig174068;contig02048;contig10127	-	-	-	-	-	-	-	-	contig104691;contig10127	contig104691;contig174068;contig16408;contig02048;contig57446;contig10127	-	-	-	-
-	-	Bradi1g63250.3	Os03g0334700	Sb01g036200.1	-	-	-	-	-	-	contig23959	contig62156;contig126140;contig35230;contig62208;contig29152;contig43872;contig100950;contig23959	contig43872	contig62156;contig20644;contig126140;contig62208;contig43872;contig100950	contig23959	contig62156;contig126140;contig35230;contig62208;contig29152;contig43872;contig100950;contig23959	-	-	-	-	-	-	-	-	contig23959;contig43872	contig100950;contig35230;contig43872;contig62156;contig23959;contig62208;contig20644;contig29152;contig126140	-	-	WHE1455_H06_O11ZS	-
-	-	Bradi1g63270.1	Os03g0334200	Sb01g036210.1	-	tplb0042f18	-	-	-	-	contig34683	contig34683	-	contig34683	-	contig34683	-	-	contig16380	contig14583;contig16380;contig34683	-	-	-	-	contig34683;contig16380	contig34683;contig14583;contig16380	-	WHE0857_B06_D11ZS	WHE0857_B06_D11ZS;WHE0857_B06_D11ZT	-
-	-	Bradi1g63277.1	Os03g0334100	Sb01g036220.1	-	-	-	-	-	-	contig74751	contig41521	-	contig74751	contig41521	contig41521	-	-	-	-	-	-	-	-	contig41521;contig74751	contig41521;contig74751	-	-	-	-
-	-	Bradi1g63290.1	Os03g0334000	Sb01g036230.1	-	tplb0047b06	-	-	-	-	contig21255	contig21255;contig01780	contig21255	contig21255;contig01780	contig21255	contig21255;contig01780	-	-	contig21255	contig01780;contig21255	-	-	-	-	contig21255	contig01780;contig21255	-	WHE4124_B07_D14ZS	WHE4124_B07_D14ZS	-
-	-	Bradi1g63300.1	Os03g0333400	Sb01g036240.1	-	-	-	-	-	-	contig23709	contig23709	contig23709	contig23709	contig23709	contig23709	-	-	-	-	-	-	-	-	contig23709	contig23709	-	00090003010.B02_0107051763	00090003010.B02_0107051763	-
-	-	Bradi1g63310.1	Os03g0333300	Sb01g036250.1	-	RFL_Contig3569	-	-	-	-	contig01779	contig16976;contig01779	contig01779	contig16976	contig01779	contig16976;contig01779	-	-	contig16976	contig16976;contig01779	-	-	-	-	contig16976;contig01779	contig01779;contig16976	-	-	WHE2809_F10_K19ZS	scaffold00836_FGENESH_3
-	-	Bradi1g63320.1	-	Sb01g036260.1	-	-	-	-	-	-	contig24386	contig11160;contig158663;contig91808;contig157265;contig24386	-	-	contig158663	contig11160;contig158663;contig91808;contig157265;contig24386	-	-	-	-	-	-	-	-	contig158663;contig24386	contig157265;contig158663;contig91808;contig11160;contig24386	-	WHE2838_F01_K02ZS	WHE2838_F01_K02ZS;WHE1411_H10_P19ZT	-
-	-	Bradi1g63330.1	Os03g0333100	Sb01g036270.1	-	RFL_Contig1724	-	-	-	-	-	contig01109;contig01108;contig24306;contig51106	contig01109	contig03253;contig01109;contig01108;contig24306;contig51106	contig01109	contig03253;contig01109;contig01108;contig24306;contig51106	-	-	-	contig24306;contig51106;contig01109;contig02592	-	-	-	-	contig01109	contig03253;contig51106;contig01108;contig24306;contig02592;contig01109	-	-	WHE619_F10_L19ZA	scaffold00477_FGENESH_3
-	-	Bradi1g63350.1	Os03g0332900	Sb01g036290.1	-	-	-	-	-	-	-	contig01159	-	contig01159	-	contig01159	-	-	-	-	-	-	-	-	-	contig01159	-	-	WHE3552_E11_I22ZS	scaffold00504_FGENESH_3
-	-	Bradi1g63410.1	Os03g0332400	Sb01g036340.1	-	RFL_Contig3292	-	-	-	-	contig05370	contig05370;contig05371	contig05371	contig39650;contig05370;contig05371	contig05370	contig05370;contig05371	-	-	contig07296	contig05370;contig07296;contig05371;contig39650	-	-	-	-	contig05371;contig07296;contig05370	contig39650;contig05371;contig05370;contig07296	-	WHE1452_D10_G20ZS	WHE1452_D10_G20ZS	-
-	-	Bradi1g63433.2	-	Sb01g036355.1	-	-	-	-	-	-	contig02063	contig128172;contig02063	-	-	contig02063	contig128172;contig02063	-	-	-	-	-	-	-	-	contig02063	contig128172;contig02063	-	-	-	-
-	-	Bradi1g63460.1	Os03g0332000	Sb01g036360.1	-	-	-	-	-	-	contig40665	contig40665	contig40665	contig40665	contig40665	contig79657;contig40665	-	-	-	-	-	-	-	-	contig40665	contig79657;contig40665	-	-	-	-
-	-	Bradi1g63490.1	-	Sb01g036400.1	-	-	-	-	-	-	contig24161	contig128433	-	-	contig24161	contig128433	-	-	-	-	-	-	-	-	contig24161	contig128433	-	-	-	-
-	-	Bradi1g63500.1	Os03g0330300	Sb01g036410.1	-	tplb0016k12	-	-	-	-	contig00126	contig104427;contig00126	contig00126	contig104427;contig00126	contig00126	contig00126	-	-	contig00126	contig104427;contig00125;contig00126;contig43682	-	-	-	-	contig00126	contig00125;contig104427;contig43682;contig00126	-	WHE3002_G04_M08ZS	WHE3002_G04_M08ZS	scaffold00044_FGENESH_3
-	-	Bradi1g63510.1	-	Sb01g036420.1	-	-	-	-	-	-	-	contig00126	-	-	-	contig00126	-	-	-	-	-	-	-	-	-	contig00126	-	-	WHE3002_G04_M08ZS	scaffold00044_FGENESH_6
-	-	Bradi1g63520.1	Os03g0330000	Sb01g036430.1	-	-	-	-	-	-	contig27605	contig27605;contig19372;contig21994	contig27605	contig27605;contig114096;contig19372;contig21994	contig27605	contig27605;contig19372	-	-	-	-	-	-	-	-	contig27605	contig21994;contig27605;contig114096;contig19372	-	-	-	-
-	-	Bradi1g63530.2	-	-	-	-	-	-	-	-	contig03541	contig31677	-	-	-	-	-	-	-	-	-	-	-	-	contig03541	contig31677	-	-	WHE3575_B11_C21ZS	-
-	-	Bradi1g63560.1	Os03g0329500	Sb01g036480.1	-	-	-	-	-	-	contig18511	contig19062	contig18511	contig18511	contig18511	contig18511	-	-	-	-	-	-	-	-	contig18511	contig18511;contig19062	-	-	-	-
-	-	Bradi1g63580.1	-	Sb01g036510.1	-	-	-	-	-	-	contig07920	contig07920	-	-	contig41374	contig41374;contig07920	-	-	-	-	-	-	-	-	contig07920;contig41374	contig41374;contig07920	-	-	-	-
-	-	Bradi1g63585.1	-	-	-	-	-	-	-	-	contig14810	contig44402	-	-	-	-	-	-	-	-	-	-	-	-	contig14810	contig44402	-	-	-	-
-	-	-	Os03g0328100	Sb01g036540.1	-	-	RFL_Contig5663	-	-	-	-	-	-	contig14810;contig44402	contig14810	contig14810	-	-	-	-	contig44402	contig14810;contig44402	-	-	contig44402;contig14810	contig44402;contig14810	-	-	-	-
-	-	-	Os03g0328000	Sb01g036550.1	-	-	-	-	-	-	-	-	contig114816	contig114816	contig114816	contig05116;contig114816	-	-	-	-	-	-	-	-	contig114816	contig05116;contig114816	-	-	-	-
-	-	-	-	Sb01g036556.1	-	-	-	-	-	-	-	-	-	-	-	contig11370	-	-	-	-	-	-	-	-	-	contig11370	-	-	-	-
-	-	Bradi1g63600.1	Os03g0327800	Sb01g036560.1	-	-	-	-	-	-	contig125792	contig173665;contig53631;contig125792	contig125792	contig53631;contig125792	contig125792	contig53631;contig125792	-	-	-	-	-	-	-	-	contig125792	contig173665;contig53631;contig125792	-	-	-	-
-	-	Bradi1g63610.1	Os03g0327600	Sb01g036580.1	-	-	-	-	-	-	contig09320	contig09320	contig09320	contig09320	contig09320	contig09320	-	-	-	-	-	-	-	-	contig09320	contig09320	-	WHE3515_C08_F15ZS	WHE3515_C08_F15ZS	-
-	-	Bradi1g63650.1	-	-	-	tplb0024m18	-	-	-	-	contig20644	contig29152	-	-	-	-	-	-	contig20644	contig20644	-	-	-	-	contig20644	contig20644;contig29152	-	-	-	-
-	-	Bradi1g63680.1	Os03g0325600	Sb01g036670.1	-	-	-	-	-	-	contig03305	contig03305	contig05901	contig03305	contig05901	contig03305	-	-	-	-	-	-	-	-	contig03305;contig05901	contig03305	-	-	-	-
-	-	Bradi1g63690.1	Os03g0325500	Sb01g036680.1	-	-	-	-	-	-	contig06887	contig06887	contig06887	contig06887	contig06887	contig06887	-	-	-	-	-	-	-	-	contig06887	contig06887	-	-	-	-
-	-	-	Os03g0325300	-	-	-	-	-	-	-	-	-	-	contig149532;contig135698	-	-	-	-	-	-	-	-	-	-	-	contig149532;contig135698	-	-	-	-
-	-	Bradi1g63710.1	-	Sb01g036690.1	-	-	-	-	-	-	contig11255	contig11255;contig14672	-	-	contig11255	contig11255;contig14672	-	-	-	-	-	-	-	-	contig11255	contig14672;contig11255	-	-	WHE1713-1716_G11_G11ZS	-
-	-	Bradi1g63730.1	Os03g0324800	Sb01g036710.1	-	-	-	-	-	-	-	contig06571;contig109913	-	contig06571;contig109913	-	contig06571;contig109913	-	-	-	-	-	-	-	-	-	contig06571;contig109913	-	-	WHE1118_D06_G12ZS	-
-	-	-	Os03g0323500	Sb01g036780.1	-	-	-	-	-	-	-	-	contig24225	contig24225	contig24225	contig24225	-	-	-	-	-	-	-	-	contig24225	contig24225	-	-	-	-
-	-	Bradi1g63816.1	Os03g0322900	Sb01g036790.1	-	-	-	-	-	-	contig43148	contig43148	contig43148	contig43148	contig43148	contig43148	-	-	-	-	-	-	-	-	contig43148	contig43148	-	-	-	-
-	-	Bradi1g63822.1	Os03g0322800	Sb01g036800.1	-	-	-	-	-	-	contig103295	contig35742;contig172095;contig103295	contig103295	contig35742;contig103295	-	contig35742;contig103295	-	-	-	-	-	-	-	-	contig103295	contig103295;contig35742;contig172095	-	WHE3359_B04_C07ZS	WHE3359_B04_C07ZS	-
-	-	Bradi1g63850.1	Os03g0322600	Sb01g036820.1	-	RFL_Contig5694	-	-	-	-	contig90130	contig55855;contig32886	-	contig32886;contig90130	-	contig55855;contig32886;contig90130	-	-	contig31622	contig31622;contig90130	-	-	-	-	contig31622;contig90130	contig90130;contig55855;contig32886;contig31622	-	-	-	-
-	-	Bradi1g63860.1	-	Sb01g036830.1	-	-	-	-	-	-	contig50801	contig50801	-	-	contig50801	contig50801	-	-	-	-	-	-	-	-	contig50801	contig50801	-	WHE1453_H04_P07ZS	WHE1453_H04_P07ZS	-
-	-	Bradi1g63910.1	Os03g0321700	Sb01g036870.1	-	-	-	-	-	-	contig01458	contig01458	-	contig01458	contig01458	contig01458	-	-	-	-	-	-	-	-	contig01458	contig01458	-	-	-	-
-	-	Bradi1g63920.1	Os03g0321500	Sb01g036880.1	-	-	-	-	-	-	contig00335	contig00335	contig00335	contig00335	contig00335	contig00335	-	-	-	-	-	-	-	-	contig00335	contig00335	-	-	-	scaffold00128_FGENESH_3
-	-	-	Os03g0321400	-	-	-	tplb0001n02	-	-	-	-	-	-	contig00123	-	-	-	-	-	-	-	-	-	-	-	contig00123	-	-	-	scaffold00043_FGENESH_3
-	-	Bradi1g63967.1	Os03g0320900	Sb01g036920.1	-	-	-	-	-	-	contig44471	contig44471	contig44471	contig44471	contig44471	contig44471	-	-	-	-	-	-	-	-	contig44471	contig44471	-	WHE2119_A07_B13ZS	WHE2119_A07_B13ZS	-
-	-	-	-	Sb01g036930.1	-	-	-	-	-	-	-	-	-	-	contig27094	contig27094	-	-	-	-	-	-	-	-	contig27094	contig27094	-	-	-	-
-	-	-	Os03g0320800	-	-	-	-	-	-	-	-	-	contig27094	contig27094	-	-	-	-	-	-	-	-	-	-	contig27094	contig27094	-	-	-	-
-	-	Bradi1g63990.1	-	-	-	-	-	-	-	-	contig01272	contig143979;contig31134;contig20887;contig01272;contig01273	-	-	-	-	-	-	-	-	-	-	-	-	contig01272	contig143979;contig01272;contig20887;contig31134;contig01273	-	WHE2153_E08_J15ZS	WHE2153_E08_J15ZS;WHE1457_E11_J21ZS	scaffold00564_FGENESH_3
-	-	-	Os03g0320100	-	-	-	-	-	-	-	-	-	contig143979	contig20887	-	-	-	-	-	-	-	-	-	-	contig143979	contig20887	-	-	WHE1457_E11_J21ZS	-
-	-	-	-	Sb01g036950.1	-	-	-	-	-	-	-	-	-	-	-	contig01272	-	-	-	-	-	-	-	-	-	contig01272	-	-	WHE2153_E08_J15ZS	-
-	-	-	-	Sb01g036960.1	-	-	-	-	-	-	-	-	-	-	contig31134	contig31134;contig20887	-	-	-	-	-	-	-	-	contig31134	contig20887;contig31134	-	-	WHE1457_E11_J21ZS	-
-	-	Bradi1g64000.1	Os03g0320000	Sb01g036970.1	-	-	-	-	-	-	contig58208	contig58208	contig58208	contig20887;contig58208	contig58208	contig58208	-	-	-	-	-	-	-	-	contig58208	contig20887;contig58208	-	-	WHE1457_E11_J21ZS	-
-	-	Bradi1g64010.1	Os03g0319400	Sb01g037000.1	-	RFL_Contig2629	-	-	-	-	contig06786	contig80670;contig06786	contig06786	contig36963;contig06786	contig06786	contig06786	-	-	-	contig06786	-	-	-	-	contig06786	contig06786;contig36963;contig80670	-	-	0852_F10_K20Z_079	-
-	-	-	Os03g0319300	-	-	-	-	-	-	-	-	-	contig03061	contig03061	-	-	-	-	-	-	-	-	-	-	contig03061	contig03061	-	WHE4111_F04_L07ZS	WHE4111_F04_L07ZS	-
-	-	Bradi1g64040.1	-	Sb01g037030.1	-	-	-	-	-	-	contig17095	contig17095;contig132282	-	-	contig17095	contig17095;contig74003;contig132282	-	-	-	-	-	-	-	-	contig17095	contig132282;contig74003;contig17095	-	-	WHE612_G11_N22ZA;WHE1412_B05_D10ZT	-
-	-	-	Os03g0317200	-	-	-	-	-	-	-	-	-	-	contig124709	-	-	-	-	-	-	-	-	-	-	-	contig124709	-	-	-	-
-	-	-	-	Sb01g037060.1	-	-	-	-	-	-	-	-	-	-	contig02904	contig02904	-	-	-	-	-	-	-	-	contig02904	contig02904	-	-	-	-
-	-	Bradi1g64080.1	Os03g0317100	Sb01g037070.1	-	-	-	-	-	-	contig01529	contig01529	contig01529	contig01529	contig01529	contig01529	-	-	-	-	-	-	-	-	contig01529	contig01529	-	-	-	scaffold00702_NIAS_3
-	-	Bradi1g64090.1	-	-	-	-	-	-	-	-	-	contig00170	-	-	-	-	-	-	-	-	-	-	-	-	-	contig00170	-	-	-	scaffold00060_FGENESH_6
-	-	Bradi1g64100.1	Os03g0317000	-	-	-	-	-	-	-	-	contig13952	-	contig13952;contig00169	-	-	-	-	-	-	-	-	-	-	-	contig13952;contig00169	-	-	WHE2993_C08_F15ZS	scaffold00060_FGENESH_3
-	-	-	Os03g0316900	Sb01g037080.1	-	-	-	-	-	-	-	-	contig03804	contig03804	contig03804	contig03804	-	-	-	-	-	-	-	-	contig03804	contig03804	-	-	-	-
-	-	Bradi1g64150.1	Os03g0314800	Sb01g037120.1	-	-	-	-	-	-	contig09480	contig09480;contig83998	contig83998	contig09480;contig108427;contig83998	contig83998	contig09480;contig108427;contig83998	-	-	-	-	-	-	-	-	contig83998;contig09480	contig83998;contig09480;contig108427	-	-	WHE1112_H10_P20ZY	-
-	-	Bradi1g64160.2	Os03g0314700	Sb01g037130.1	-	-	-	-	-	-	contig06797	contig06797	contig06797	contig06797	contig06797	contig06797	-	-	-	-	-	-	-	-	contig06797	contig06797	-	WHE0084_D05_G10ZS	WHE0084_D05_G10ZS	-
-	-	-	Os03g0314500	Sb01g037140.1	-	-	-	-	-	-	-	-	contig02959	contig02959	contig02959	contig02959	-	-	-	-	-	-	-	-	contig02959	contig02959	-	-	-	-
-	-	Bradi1g64170.1	Os03g0314400	Sb01g037150.1	-	-	-	-	-	-	contig02144	contig02144;contig61411	contig02144	contig02144;contig61411	contig02144	contig02144;contig61411	-	-	-	-	-	-	-	-	contig02144	contig61411;contig02144	-	-	-	-
-	-	Bradi1g64180.1	Os03g0314200	-	-	tplb0019k23	-	-	-	-	contig68301	contig68301	contig68301	contig68301	-	-	-	-	contig68301	contig68301;contig02367	-	-	-	-	contig68301	contig02367;contig68301	-	-	-	-
-	-	Bradi1g64190.1	Os03g0314100	Sb01g037170.1	-	-	-	-	-	-	contig08880	contig08880;contig26125	contig08880	contig08880	contig08880	contig08880;contig26125	-	-	-	-	-	-	-	-	contig08880	contig08880;contig26125	-	WHE0932_B05_D10ZS	WHE0932_B05_D10ZS	-
-	-	Bradi1g64210.1	Os03g0313600	-	-	RFL_Contig4141	-	-	-	-	contig08130	contig113806;contig155890;contig08130	contig08130	contig113806;contig155890;contig08130	-	-	-	-	contig28658	contig113806;contig28658;contig155890;contig08130	-	-	-	-	contig08130;contig28658	contig08130;contig113806;contig155890;contig28658	-	-	3058_F01_L02ZS5_012	-
-	-	-	-	Sb01g037187.1	-	-	-	-	-	-	-	-	-	-	-	contig08130	-	-	-	-	-	-	-	-	-	contig08130	-	-	-	-
-	-	-	-	Sb01g037190.1	-	-	-	-	-	-	-	-	-	-	-	contig08130	-	-	-	-	-	-	-	-	-	contig08130	-	-	-	-
-	-	-	Os03g0313200	Sb01g037200.1	-	-	-	-	-	-	-	-	contig08803	contig08803	contig00916	contig00916	-	-	-	-	-	-	-	-	contig08803;contig00916	contig08803;contig00916	-	-	-	-
-	-	Bradi1g64230.1	-	-	-	-	-	-	-	-	-	contig14435	-	-	-	-	-	-	-	-	-	-	-	-	-	contig14435	-	-	-	-
-	-	Bradi1g64250.1	Os03g0313000	Sb01g037220.1	-	-	-	-	-	-	contig75153	contig75153;contig00768	contig75153	contig75153;contig00768	contig75153	contig75153;contig00768	-	-	-	-	-	-	-	-	contig75153	contig00768;contig75153	-	WHE0625_A01_A01ZA	WHE0625_A01_A01ZA	scaffold00309_FGENESH_6
-	-	-	-	Sb01g037235.1	-	-	-	-	-	-	-	-	-	-	contig07325	contig07325	-	-	-	-	-	-	-	-	contig07325	contig07325	-	-	-	-
-	-	-	Os03g0312600	Sb01g048070.1	-	-	-	-	-	-	-	-	-	contig00767;contig43556	-	contig00767;contig43556	-	-	-	-	-	-	-	-	-	contig43556;contig00767	-	-	-	scaffold00309_FGENESH_3
-	-	-	-	Sb01g037250.1	-	-	-	-	-	-	-	-	-	-	contig76702	contig26625;contig40062	-	-	-	-	-	-	-	-	contig76702	contig26625;contig40062	-	-	WHE2974_E04_J08ZS	-
-	-	Bradi1g64267.2	-	Sb01g037270.1	-	-	-	-	-	-	contig76702	contig00830;contig26625;contig40062;contig17799	-	-	contig00830	contig00830	-	-	-	-	-	-	-	-	contig00830;contig76702	contig17799;contig26625;contig40062;contig00830	-	-	WHE2974_E04_J08ZS	scaffold00338_FGENESH_3
-	-	Bradi1g64310.1	Os03g0310500	Sb01g037300.1	-	-	-	-	-	-	contig33692	contig45648;contig120530;contig23717;contig06204;contig33692	contig33692	contig32389;contig33692	contig23717	contig32389;contig23717;contig33692	-	-	-	-	-	-	-	-	contig33692;contig23717	contig45648;contig33692;contig120530;contig06204;contig32389;contig23717	-	WHE0607_C07_F13ZA	WHE0607_C07_F13ZA	-
-	-	Bradi1g64320.1	Os03g0310400	Sb01g037310.1	-	-	-	-	-	-	contig09773	contig09773	-	contig09773	contig09773	contig09773	-	-	-	-	-	-	-	-	contig09773	contig09773	-	-	-	-
-	-	Bradi1g64327.1	Os03g0310000	Sb01g037330.1	-	-	-	-	-	-	contig11885	contig11885	contig11885	contig11885	contig11885	contig11885	-	-	-	-	-	-	-	-	contig11885	contig11885	-	-	-	-
-	-	Bradi1g64360.1	Os03g0309200	Sb01g037340.1	-	-	-	-	-	-	contig50908	contig56241;contig00086;contig50908;contig00085	contig50908	contig56241;contig00086;contig50908;contig00085	contig50908	contig56241;contig00086;contig50908;contig00085	-	-	-	-	-	-	-	-	contig50908	contig50908;contig00086;contig00085;contig56241	-	-	WHE0429_G11_M21ZS	scaffold00029_AUGUSTUS_wheat_3;scaffold00029_AUGUSTUS_wheat_6
-	-	Bradi1g64370.1	Os03g0309000	Sb01g037350.1	-	RFL_Contig547	-	-	-	-	contig11603	contig75164;contig11603;contig91312	contig11603	contig75164;contig11603;contig91312	contig11603	contig75164;contig11603;contig148820;contig91312	-	-	contig11603	contig75164;contig11603;contig91312	-	-	-	-	contig11603	contig75164;contig91312;contig148820;contig11603	-	-	WHE2971_H08_O15ZS	-
-	-	Bradi1g64380.1	-	-	-	-	-	-	-	-	contig03518	contig34086;contig64398	-	-	-	-	-	-	-	-	-	-	-	-	contig03518	contig34086;contig64398	-	-	-	-
-	-	Bradi1g64390.1	Os03g0308800	Sb01g037380.1	-	-	-	-	-	-	-	contig00079	-	contig00079	contig00079	contig00079	-	-	-	-	-	-	-	-	contig00079	contig00079	-	-	-	scaffold00027_FGENESH_6;scaffold00027_FGENESH_3
-	-	-	Os03g0308600	Sb01g037400.1	-	-	-	-	-	-	-	-	-	contig56656	-	contig56656	-	-	-	-	-	-	-	-	-	contig56656	-	-	-	-
-	-	Bradi1g64410.1	Os03g0308500	Sb01g037410.1	-	-	-	-	-	-	contig11073	contig11073;contig03735	contig11073	contig11073;contig03735	contig11073	contig11073;contig03735	-	-	-	-	-	-	-	-	contig11073	contig03735;contig11073	-	-	-	-
-	-	Bradi1g64420.1	Os03g0308200	Sb01g037420.1	-	-	-	-	-	-	contig03878	contig55156;contig03877;contig03878	contig03878	contig55156;contig03877;contig03878	contig03877	contig55156;contig03877;contig03878	-	-	-	-	-	-	-	-	contig03878;contig03877	contig03878;contig03877;contig55156	-	-	-	-
-	-	Bradi1g64430.1	Os03g0308100	Sb01g037430.1	-	-	-	-	-	-	-	contig95409	-	contig95409	-	contig95409	-	-	-	-	-	-	-	-	-	contig95409	-	-	-	-
-	-	Bradi1g64440.1	Os03g0308000	Sb01g037440.1	-	RFL_Contig5469	-	-	-	-	-	contig155968;contig170854	contig155968	contig155968;contig170854	contig155968	contig155968;contig170854	-	-	contig155968	contig155968	-	-	-	-	contig155968	contig170854;contig155968	-	WHE2308_B10_D20ZS	WHE2308_B10_D20ZS	-
-	-	Bradi1g64460.1	-	-	-	-	-	-	-	-	-	contig38497	-	-	-	-	-	-	-	-	-	-	-	-	-	contig38497	-	-	-	-
-	-	-	-	Sb01g037455.1	-	-	-	-	-	-	-	-	-	-	-	contig00291;contig81263;contig22450	-	-	-	-	-	-	-	-	-	contig00291;contig81263;contig22450	-	-	-	scaffold00109_FGENESH_6
-	-	Bradi1g64470.1	Os03g0307700	Sb01g037460.1	-	-	-	-	-	-	contig00291	contig00291;contig96736;contig22450;contig26145	contig00291	contig00291;contig96736;contig81263;contig22450;contig26145	-	contig00291;contig96736;contig26145	-	-	-	-	-	-	-	-	contig00291	contig00291;contig81263;contig22450;contig96736;contig26145	-	-	-	scaffold00109_FGENESH_3
-	-	Bradi1g64487.1	-	-	-	-	-	-	-	-	contig42969	contig42969	-	-	-	-	-	-	-	-	-	-	-	-	contig42969	contig42969	-	-	-	-
-	-	-	Os03g0307300	-	-	-	-	-	-	-	-	-	-	contig149002	-	-	-	-	-	-	-	-	-	-	-	contig149002	-	-	-	-
-	-	-	Os03g0307200	Sb01g037480.1	-	-	-	-	-	-	-	-	contig42969	contig42969	contig42969	contig42969;contig149002	-	-	-	-	-	-	-	-	contig42969	contig42969;contig149002	-	-	-	-
-	-	Bradi1g64507.1	Os03g0307100	Sb01g037483.1	-	-	-	-	-	-	contig04242	contig145849;contig04242;contig125580	contig04242	contig04242;contig125580;contig28239	contig04242	contig145849;contig04242;contig125580;contig28239	-	-	-	-	-	-	-	-	contig04242	contig145849;contig04242;contig125580;contig28239	-	-	-	-
-	-	Bradi1g64520.1	Os03g0307000	Sb01g037490.1	-	-	-	-	-	-	-	contig00068	-	contig00068	-	contig00068	-	-	-	-	-	-	-	-	-	contig00068	-	-	-	scaffold00022_FGENESH_6
-	-	Bradi1g64530.2	Os03g0306900	Sb01g037500.1	-	-	-	-	-	-	contig09211	contig98166;contig09211	contig09211	contig98166;contig09211	contig09211	contig98166;contig09211	-	-	-	-	-	-	-	-	contig09211	contig98166;contig09211	-	-	WHE0555_H06_H06ZE	-
-	-	Bradi1g64540.1	Os03g0306800	Sb01g037510.1	-	RFL_Contig255	-	-	-	-	-	contig09211	-	contig09211	-	contig09211	-	-	contig09211	contig09211	-	-	-	-	contig09211	contig09211	-	-	-	-
-	-	-	Os03g0306301	-	-	-	-	-	-	-	-	-	contig17044	contig17044	-	-	-	-	-	-	-	-	-	-	contig17044	contig17044	-	-	-	-
-	-	Bradi1g64570.1	Os03g0305800	Sb01g037530.1	-	-	-	-	-	-	contig48406	contig48406	contig48406	contig48406	contig48406	contig48406	-	-	-	-	-	-	-	-	contig48406	contig48406	-	-	-	-
-	-	Bradi1g64580.1	Os03g0305700	Sb01g037550.1	-	-	-	-	-	-	contig13731	contig13731;contig157298;contig30656	contig13731	contig13731;contig157298;contig30656	-	contig13731;contig157298;contig30656	-	-	-	-	-	-	-	-	contig13731	contig13731;contig157298;contig30656	-	-	WHE3513_G06_M11ZS	-
-	-	Bradi1g64590.1	Os03g0305600	Sb01g037560.1	-	-	-	-	-	-	contig77971	contig77971	contig77971	contig77971	-	contig77971	-	-	-	-	-	-	-	-	contig77971	contig77971	-	-	-	-
-	-	Bradi1g64597.1	Os03g0305500	Sb01g037570.1	-	tplb0056c05	-	-	-	-	contig23598	contig72793;contig16586;contig23598;contig92435	contig23598	contig72793;contig16586;contig23598;contig92435	contig23598	contig72793;contig16586;contig23598;contig92435	-	-	contig23598	contig72793;contig39291;contig16586;contig23598	-	-	-	-	contig23598	contig92435;contig39291;contig72793;contig16586;contig23598	-	-	WHE4104_C02_F04ZS	-
-	-	-	Os03g0305100	-	-	-	tplb0055f16	-	-	-	-	-	-	contig87942	-	-	-	-	-	-	-	-	-	-	-	contig87942	-	-	-	-
-	-	Bradi1g64620.1	-	Sb01g037590.1	-	-	-	-	-	-	contig29863	contig29863	-	-	contig29863	contig29863	-	-	-	-	-	-	-	-	contig29863	contig29863	-	-	-	-
-	-	Bradi1g64670.1	Os03g0304100	Sb01g037680.1	-	-	-	-	-	-	contig71237	contig71237	contig71237	contig71237	contig71237	contig71237	-	-	-	-	-	-	-	-	contig71237	contig71237	-	-	-	-
-	-	Bradi1g64680.1	-	-	-	-	-	-	-	-	contig00424	contig00423	-	-	-	-	-	-	-	-	-	-	-	-	contig00424	contig00423	-	-	-	-
-	-	Bradi1g64687.1	-	-	-	-	-	-	-	-	contig70102	contig70102	-	-	-	-	-	-	-	-	-	-	-	-	contig70102	contig70102	-	-	-	-
-	-	Bradi1g64740.1	-	-	-	tplb0016i22	-	-	-	-	contig06374	contig06374	-	-	-	-	-	-	contig06374	contig06374;contig99607	-	-	-	-	contig06374	contig06374;contig99607	-	0916_E09_0916_067	0916_E09_0916_067	-
-	-	Bradi1g64770.1	-	-	-	-	-	-	-	-	contig101120	contig101120	-	-	-	-	-	-	-	-	-	-	-	-	contig101120	contig101120	-	WHE1115_H09_P17ZS	WHE1115_H09_P17ZS	-
-	-	-	Os03g0301800	Sb01g037800.1	-	-	-	-	-	-	-	-	contig101120	contig101120	contig101120	contig101120	-	-	-	-	-	-	-	-	contig101120	contig101120	-	WHE1115_H09_P17ZS	WHE1115_H09_P17ZS	-
-	-	Bradi1g64780.1	Os03g0301700	Sb01g037810.1	-	-	-	-	-	-	contig07282	contig07282	contig07282	contig17748;contig07282	contig07282	contig07282	-	-	-	-	-	-	-	-	contig07282	contig17748;contig07282	-	-	-	-
-	-	Bradi1g64790.1	-	-	-	-	-	-	-	-	-	contig86015	-	-	-	-	-	-	-	-	-	-	-	-	-	contig86015	-	-	-	-
-	-	Bradi1g64800.1	-	Sb01g037830.1	-	-	-	-	-	-	-	contig11956	-	-	-	contig11956	-	-	-	-	-	-	-	-	-	contig11956	-	-	WHE1401-1404_L17_L17ZS	-
-	-	Bradi1g64810.1	Os03g0301400	Sb01g037840.1	-	-	-	-	-	-	contig16936	contig16936	contig16936	contig16936	contig16936	contig16936;contig151252;contig124508	-	-	-	-	-	-	-	-	contig16936	contig151252;contig16936;contig124508	-	-	-	-
-	-	Bradi1g64860.1	Os03g0300500	Sb01g037900.1	-	-	-	-	-	-	contig25002	contig12883;contig25002	contig25002	contig12883;contig25002	contig25002	contig12883;contig25002	-	-	-	-	-	-	-	-	contig25002	contig25002;contig12883	-	-	WHE2989_D07_H13ZS	-
-	-	Bradi1g64927.2	Os03g0300300	Sb01g037980.1	-	RFL_Contig1611	-	-	-	-	contig06191	contig40905;contig06191	-	contig40905;contig06191	contig06191	contig40905;contig06191	-	-	-	contig40905;contig06191	-	-	-	-	contig06191	contig40905;contig06191	-	WHE0407_C09_F17ZS	WHE0407_C09_F17ZS	-
-	-	Bradi1g64940.2	Os03g0300200	Sb01g037990.1	-	-	-	-	-	-	contig08832	contig60123	contig08832	contig60123	-	contig60123;contig08832	-	-	-	-	-	-	-	-	contig08832	contig60123;contig08832	-	WHE3551_G08_M15ZS	WHE3551_G08_M15ZS	-
-	-	Bradi1g64950.1	Os03g0300000	Sb01g038000.1	-	RFL_Contig6127	-	-	-	-	contig43641	contig43641	contig43641	contig43641	contig43641	contig43641	-	-	contig43641	contig43641;contig17335	-	-	-	-	contig43641	contig43641;contig17335	-	WHE4166_H04_P08ZS	WHE4166_H04_P08ZS	-
-	-	-	Os03g0299900	Sb01g038010.1	-	-	-	-	-	-	-	-	contig01226	contig01226	contig01226	contig01226;contig03304	-	-	-	-	-	-	-	-	contig01226	contig01226;contig03304	-	-	-	scaffold00538_FGENESH_3
-	-	Bradi1g65000.1	Os03g0298800	Sb01g038060.1	-	-	-	-	-	-	contig121847	contig121847	contig121847	contig121847	contig121847	contig121847	-	-	-	-	-	-	-	-	contig121847	contig121847	-	-	-	-
-	-	Bradi1g65010.1	Os03g0298700	Sb01g038070.1	-	-	-	-	-	-	contig02776	contig65065	contig65065	contig65065	contig19105	contig65065	-	-	-	-	-	-	-	-	contig65065;contig02776;contig19105	contig65065	-	-	-	-
-	-	-	Os03g0298400	-	-	-	-	-	-	-	-	-	contig62595	contig67688;contig07132;contig72523	-	-	-	-	-	-	-	-	-	-	contig62595	contig67688;contig72523;contig07132	-	WHE2301-2304_O22_O22ZS	WHE2254_A03_B06ZE	-
-	-	Bradi1g65080.1	-	Sb01g038100.1	-	-	-	-	-	-	contig04739	contig04738	-	-	contig04739	contig04739;contig04738	-	-	-	-	-	-	-	-	contig04739	contig04739;contig04738	-	-	-	-
-	-	Bradi1g65090.1	Os03g0298100	Sb01g038120.1	-	-	-	-	-	-	contig51409	contig46085;contig51409	contig51409	contig46085;contig51409	contig51409	contig51409	-	-	-	-	-	-	-	-	contig51409	contig51409;contig46085	-	-	-	-
-	-	Bradi1g65120.1	-	-	-	-	-	-	-	-	contig28943	contig28943	-	-	-	-	-	-	-	-	-	-	-	-	contig28943	contig28943	-	WHE1759-1762_M03_M03ZS	WHE1759-1762_M03_M03ZS	-
-	-	Bradi1g65130.1	-	Sb01g038150.1	-	-	-	-	-	-	contig00747	contig00747	-	-	contig00747	contig00747	-	-	-	-	-	-	-	-	contig00747	contig00747	-	-	-	scaffold00301_FGENESH_3
-	-	Bradi1g65140.2	Os03g0297400	Sb01g038160.1	-	-	-	-	-	-	contig49070	contig89502;contig57713;contig49070	-	contig89502;contig57713;contig49070	-	contig57713;contig49070	-	-	-	-	-	-	-	-	contig49070	contig57713;contig49070;contig89502	-	WHE1207_B01_D01ZS	WHE1207_B01_D01ZS	-
-	-	Bradi1g65150.2	-	-	-	-	-	-	-	-	contig31428	contig31428	-	-	-	-	-	-	-	-	-	-	-	-	contig31428	contig31428	-	WHE0283_G12_M23ZS	WHE0283_G12_M23ZS	-
-	-	-	-	Sb01g038170.1	-	-	-	-	-	-	-	-	-	-	contig31428	contig55165;contig31428	-	-	-	-	-	-	-	-	contig31428	contig55165;contig31428	-	WHE0283_G12_M23ZS	WHE0283_G12_M23ZS	-
-	-	Bradi1g65157.1	Os03g0297000	Sb01g038180.1	-	-	-	-	-	-	contig00870	contig00870	contig00870	contig00870	contig00870	contig00870	-	-	-	-	-	-	-	-	contig00870	contig00870	-	-	-	scaffold00356_FGENESH_3
-	-	Bradi1g65170.1	Os03g0296800	Sb01g038190.1	-	-	-	-	-	-	contig07107	contig07107	contig07107	contig07107	contig07107	contig07107	-	-	-	-	-	-	-	-	contig07107	contig07107	-	WHE2824_A08_B16ZS	WHE2824_A08_B16ZS	-
-	-	-	-	Sb01g038220.1	-	-	-	-	-	-	-	-	-	-	contig85954	contig85954	-	-	-	-	-	-	-	-	contig85954	contig85954	-	WHE2491_D05_G09ZT	WHE2491_D05_G09ZT	-
-	-	Bradi1g65210.1	Os03g0296400	Sb01g038230.1	-	RFL_Contig3767	-	-	-	-	contig43742	contig43742;contig04172	contig43742	contig43742;contig04172	contig43742	contig43742;contig04172	-	-	contig43742	contig43742	-	-	-	-	contig43742	contig43742;contig04172	-	-	0934_G05_M10ZS5_036	-
-	-	Bradi1g65220.1	Os03g0296300	Sb01g038240.1	-	-	-	-	-	-	-	contig02933	-	contig02932;contig02933	-	contig02933	-	-	-	-	-	-	-	-	-	contig02932;contig02933	-	-	-	-
-	-	-	-	Sb01g038245.1	-	-	-	-	-	-	-	-	-	-	-	contig02933	-	-	-	-	-	-	-	-	-	contig02933	-	-	-	-
-	-	-	Os03g0296000	Sb01g038250.1	-	-	RFL_Contig4831	-	-	-	-	-	contig34634	contig34634	contig34634	contig34634	-	-	-	-	contig34634	contig34634	-	-	contig34634	contig34634	-	-	-	-
-	-	Bradi1g65250.1	Os03g0295800	Sb01g038260.1	-	-	tplb0028b04	-	-	-	contig54303	contig54303	contig54303	contig54303;contig60916	contig54303	contig54303;contig60916	-	-	-	-	contig05605	contig54303;contig05605	-	-	contig05605;contig54303	contig60916;contig05605;contig54303	-	WHE4152_E03_I06ZS	WHE4152_E03_I06ZS;WHE0071_F07_K13ZS	-
-	-	Bradi1g65290.1	Os03g0295700	Sb01g038270.1	-	-	-	-	-	-	contig37425	contig37425;contig40755	contig37425	contig37425;contig40755;contig02132	contig37425	contig37425;contig40755;contig02132	-	-	-	-	-	-	-	-	contig37425	contig37425;contig40755;contig02132	-	-	-	-
-	-	Bradi1g65310.1	Os03g0295500	Sb01g038290.1	-	-	-	-	-	-	contig77622	contig77622;contig17174	contig77622	contig77622;contig17174	contig77622	contig77622;contig17174	-	-	-	-	-	-	-	-	contig77622	contig17174;contig77622	-	-	WHE1141_G08_M15ZS	-
-	-	-	Os03g0294900	-	-	-	-	-	-	-	-	-	-	contig25480	-	-	-	-	-	-	-	-	-	-	-	contig25480	-	-	-	-
-	-	Bradi1g65340.1	Os03g0294800	Sb01g038310.1	-	-	-	-	-	-	contig13141	contig13141	contig13141	contig13141	contig13141	contig13141	-	-	-	-	-	-	-	-	contig13141	contig13141	-	-	-	-
-	-	Bradi1g65345.1	-	-	-	-	-	-	-	-	-	contig119338	-	-	-	-	-	-	-	-	-	-	-	-	-	contig119338	-	-	-	-
-	-	Bradi1g65350.1	Os03g0294700	Sb01g038320.1	-	RFL_Contig3105	-	-	-	-	contig10612	contig10612	contig10612	contig10612	contig10612	contig10612	-	-	contig10612	contig10612	-	-	-	-	contig10612	contig10612	-	-	-	-
-	-	-	Os03g0294200	-	-	-	-	-	-	-	-	-	contig01451	contig40303	-	-	-	-	-	-	-	-	-	-	contig01451	contig40303	-	-	-	-
-	-	-	Os03g0294100	-	-	-	-	-	-	-	-	-	contig11276	contig11276	-	-	-	-	-	-	-	-	-	-	contig11276	contig11276	-	-	-	-
-	-	Bradi1g65390.1	-	-	-	-	-	-	-	-	contig00902	contig00902;contig73154	-	-	-	-	-	-	-	-	-	-	-	-	contig00902	contig73154;contig00902	-	WHE1115_E06_J11ZS	WHE1115_E06_J11ZS	scaffold00372_NIAS_3
-	-	Bradi1g65420.2	-	Sb01g038340.1	-	tplb0013f03	-	-	-	-	-	contig40303	-	-	contig01451	contig40303	-	-	-	contig01451;contig40303	-	-	-	-	contig01451	contig40303;contig01451	-	-	-	scaffold00657_FGENESH_3
-	-	Bradi1g65430.1	-	Sb01g038350.1	-	-	-	-	-	-	contig11276	contig11276;contig64339	-	-	contig11276	contig11276;contig64339	-	-	-	-	-	-	-	-	contig11276	contig64339;contig11276	-	-	-	-
-	-	Bradi1g65440.1	Os03g0293500	Sb01g038360.1	-	-	-	-	-	-	-	contig18279;contig164460	-	contig18279;contig89339;contig164460	-	contig18279;contig89339	-	-	-	-	-	-	-	-	-	contig18279;contig164460;contig89339	-	-	WHE3358_A07_B14ZS	-
-	-	Bradi1g65450.1	-	Sb01g038370.1	-	-	-	-	-	-	contig11976	contig11976	-	-	contig11976	contig11976	-	-	-	-	-	-	-	-	contig11976	contig11976	-	-	-	-
-	-	Bradi1g65480.1	Os03g0293000	Sb01g038380.1	-	-	-	-	-	-	contig07628	contig07628	contig07628	contig07628	contig07628	contig07628	-	-	-	-	-	-	-	-	contig07628	contig07628	-	-	-	-
-	-	Bradi1g65490.2	-	-	-	-	-	-	-	-	-	contig01485	-	-	-	-	-	-	-	-	-	-	-	-	-	contig01485	-	-	-	scaffold00675_FGENESH_3
-	-	-	Os03g0292800	-	-	-	-	-	-	-	-	-	-	contig01485	-	-	-	-	-	-	-	-	-	-	-	contig01485	-	-	-	-
-	-	-	-	Sb01g038395.1	-	-	-	-	-	-	-	-	-	-	contig41117	contig41117	-	-	-	-	-	-	-	-	contig41117	contig41117	-	-	-	-
-	-	Bradi1g65510.1	Os03g0292200	Sb01g038400.1	-	-	-	-	-	-	contig35308	contig35308	contig35308	contig35308	contig35308	contig35308	-	-	-	-	-	-	-	-	contig35308	contig35308	-	-	-	-
-	-	-	-	Sb01g038430.1	-	-	-	-	-	-	-	-	-	-	-	contig04340	-	-	-	-	-	-	-	-	-	contig04340	-	-	-	-
-	-	-	Os03g0291800	Sb01g038450.1	-	-	RFL_Contig5296	-	-	-	-	-	contig93397	contig93397	contig93397	contig93397	-	-	-	-	contig93397	contig93397	-	-	contig93397	contig93397	-	WHE1105_B11_C21ZS	WHE1105_B11_C21ZS	-
-	-	Bradi1g65550.1	Os03g0290900	Sb01g038480.1	-	-	-	-	-	-	contig60976	contig60976	contig60976	contig60976	contig60976	contig60976	-	-	-	-	-	-	-	-	contig60976	contig60976	-	-	-	-
-	-	-	Os03g0290300	-	-	-	-	-	-	-	-	-	contig17114	contig17114	-	-	-	-	-	-	-	-	-	-	contig17114	contig17114	-	-	-	-
-	-	Bradi1g65571.2	-	Sb01g038490.1	-	-	-	-	-	-	contig16432	contig78187	-	-	-	contig78187	-	-	-	-	-	-	-	-	contig16432	contig78187	-	WHE2310_B01_C02ZT	-	-
-	-	-	-	Sb01g038500.1	-	-	-	-	-	-	-	-	-	-	-	contig17114	-	-	-	-	-	-	-	-	-	contig17114	-	-	-	-
-	-	Bradi1g65580.1	-	-	-	-	-	-	-	-	contig17114	contig17114	-	-	-	-	-	-	-	-	-	-	-	-	contig17114	contig17114	-	-	-	-
-	-	Bradi1g65590.1	Os03g0289800	Sb01g038520.1	-	-	-	-	-	-	contig18319	contig169866;contig39418	contig39418	contig169866;contig18319	contig39418	contig169866;contig39418	-	-	-	-	-	-	-	-	contig18319;contig39418	contig18319;contig39418;contig169866	-	-	BRY_1467;WHE4110_D05_G10ZS	-
-	-	Bradi1g65610.1	Os03g0289300	Sb01g038540.1	-	-	-	-	-	-	contig21843	contig22938;contig53250;contig21843	contig53250	contig22938;contig21843	contig53250	contig22938;contig53250;contig21843	-	-	-	-	-	-	-	-	contig53250;contig21843	contig22938;contig53250;contig21843	-	-	-	-
-	-	Bradi1g65630.1	-	Sb01g038560.1	-	RFL_Contig3971	-	-	-	-	contig12837	contig12837	-	-	contig12837	contig12837	-	-	contig12837	contig12837;contig16315;contig27839	-	-	-	-	contig12837	contig27839;contig16315;contig12837	-	-	WHE2119_H04_P07ZS	-
-	-	Bradi1g65650.1	Os03g0288800	Sb01g038570.1	-	-	-	-	-	-	contig20737	contig14637;contig20737	contig20737	contig14637;contig20737	contig20737	contig14637;contig20737	-	-	-	-	-	-	-	-	contig20737	contig14637;contig20737	-	WHE3360_C10_E20ZS	WHE3360_C10_E20ZS;WHE0978_A09_B18ZS	-
-	-	Bradi1g65657.1	Os03g0288700	Sb01g038580.1	-	-	-	-	-	-	contig24113	contig47244;contig24113	contig24113	contig24113	contig24113	contig24113	-	-	-	-	-	-	-	-	contig24113	contig47244;contig24113	-	-	-	-
-	-	Bradi1g65670.1	Os03g0288600	Sb01g038590.1	-	-	-	-	-	-	contig120020	contig120020	contig120020	contig120020	contig120020	contig120020;contig04562	-	-	-	-	-	-	-	-	contig120020	contig120020;contig04562	-	-	-	-
-	-	Bradi1g65680.1	Os03g0288500	Sb01g038600.1	-	-	-	-	-	-	contig25321	contig25321;contig80822	contig25321	contig25321;contig80822	contig25321	contig25321;contig80822	-	-	-	-	-	-	-	-	contig25321	contig80822;contig25321	-	WHE1212_C06_F12ZS	WHE1212_C06_F12ZS	-
-	-	-	Os03g0288400	Sb01g038610.1	-	-	-	-	-	-	-	-	contig07351	contig07351	contig07351	contig07351	-	-	-	-	-	-	-	-	contig07351	contig07351	-	-	-	-
-	-	Bradi1g65700.1	Os03g0288300	Sb01g038620.1	-	-	-	-	-	-	-	contig13339	-	contig13339	-	contig13339	-	-	-	-	-	-	-	-	-	contig13339	-	-	-	-
-	-	Bradi1g65767.1	Os03g0287100	Sb01g038660.1	-	-	-	-	-	-	contig63913	contig38129;contig47163	-	contig47163	contig63913	contig38129;contig47163	-	-	-	-	-	-	-	-	contig63913	contig47163;contig38129	-	-	-	-
-	-	Bradi1g65790.1	Os03g0286300	-	-	-	-	-	-	-	contig50894	contig50894;contig43587	contig50894	contig50894;contig43587	-	-	-	-	-	-	-	-	-	-	contig50894	contig43587;contig50894	-	-	-	-
-	-	-	-	Sb01g038730.1	-	-	-	-	-	-	-	-	-	-	contig50894	contig50894;contig43587	-	-	-	-	-	-	-	-	contig50894	contig43587;contig50894	-	-	-	-
-	-	Bradi1g65800.1	Os03g0286200	Sb01g038740.1	-	-	-	-	-	-	contig23555	contig23555	-	contig87326	contig23555	contig23555	-	-	-	-	-	-	-	-	contig23555	contig23555;contig87326	-	-	-	-
-	-	Bradi1g65820.2	Os03g0285700	-	-	tplb0010e14	-	-	-	-	contig57413	contig57413	contig57413	contig57413	-	-	-	-	contig38049	contig57413;contig21699;contig38049	-	-	-	-	contig38049;contig57413	contig38049;contig21699;contig57413	-	WHE4158_A11_B22ZS;WHE0947_F01_L01ZT	WHE3512_F05_L10ZS;WHE4158_A11_B22ZS;WHE0947_F01_L01ZT	-
-	-	Bradi1g65860.1	Os03g0284900	Sb01g038770.1	-	-	-	-	-	-	contig23748	contig121630;contig23748	contig23748	contig121630;contig23748	contig23748	contig121630;contig23748	-	-	-	-	-	-	-	-	contig23748	contig23748;contig121630	-	-	-	scaffold00475_FGENESH_3
-	-	Bradi1g65870.1	Os03g0284800	Sb01g038780.1	-	-	-	-	-	-	contig01103	contig01103;contig76413	contig01103	contig01103	contig01103	contig01103;contig76413	-	-	-	-	-	-	-	-	contig01103	contig01103;contig76413	-	-	-	scaffold00475_FGENESH_6
-	-	Bradi1g65880.1	Os03g0284600	Sb01g038790.1	-	tplb0016f05	-	-	-	-	-	contig01105	-	contig01105	-	contig01105	-	-	contig01104	contig17896;contig01104	-	-	-	-	contig01104	contig01105;contig17896;contig01104	-	WHE2954_A11_B22ZT	WHE2955_E05_I09ZS;WHE2954_A11_B22ZT	-
-	-	Bradi1g65890.1	Os03g0284500	Sb01g038800.1	-	-	-	-	-	-	contig17896	contig17896;contig06843;contig08108	contig17896	contig17896;contig06843;contig08108	contig17896	contig17896;contig06843;contig08108	-	-	-	-	-	-	-	-	contig17896	contig08108;contig06843;contig17896	-	WHE2955_E05_I09ZS	WHE2955_E05_I09ZS	-
-	-	Bradi1g65910.1	Os03g0284100	Sb01g038820.1	-	tplb0030a07	-	-	-	-	contig08408	contig20558;contig21728;contig46470	contig20558	contig20558;contig21728;contig46470	contig20558	contig46470	-	-	contig20558	contig21728;contig46470;contig08408;contig20558	-	-	-	-	contig20558;contig08408	contig20558;contig21728;contig46470;contig08408	-	-	1401-1404_I12_I12ZS5_039	-
-	-	Bradi1g65930.1	Os03g0283900	-	-	-	-	-	-	-	-	contig02889;contig10782	-	contig02889	-	-	-	-	-	-	-	-	-	-	-	contig10782;contig02889	-	-	-	-
-	-	-	Os03g0283800	-	-	-	-	-	-	-	-	-	contig64530	contig10373	-	-	-	-	-	-	-	-	-	-	contig64530	contig10373	-	-	-	-
-	-	Bradi1g65940.1	-	Sb01g038840.1	-	-	-	-	-	-	contig10763	contig10763;contig10373	-	-	contig10763	contig10763	-	-	-	-	-	-	-	-	contig10763	contig10763;contig10373	-	-	-	-
-	-	Bradi1g65960.1	-	-	-	-	-	-	-	-	-	contig170230	-	-	-	-	-	-	-	-	-	-	-	-	-	contig170230	-	-	-	-
-	-	-	Os03g0283600	Sb01g038850.1	-	-	-	-	-	-	-	-	-	contig07305	contig07305	contig07305	-	-	-	-	-	-	-	-	contig07305	contig07305	-	-	-	-
-	-	Bradi1g65990.1	Os03g0283500	Sb01g038860.1	-	tplb0010p16	-	-	-	-	contig45908	contig45908;contig156670;contig49470	contig45908	contig170230;contig45908;contig156670;contig49470	contig45908	contig45908;contig156670;contig49470	-	-	contig45908	contig170230;contig156670;contig45908;contig49470	-	-	-	-	contig45908	contig49470;contig156670;contig170230;contig45908	-	-	-	-
-	-	Bradi1g66000.1	Os03g0283400	Sb01g038870.1	-	-	-	-	-	-	-	contig56357;contig43226	-	contig56357;contig43226	-	contig56357	-	-	-	-	-	-	-	-	-	contig56357;contig43226	-	-	-	-
-	-	Bradi1g66010.1	Os03g0283300	Sb01g038880.1	-	tplb0006g18	-	-	-	-	contig01862	contig67532	contig01862	contig67532	-	contig01862	-	-	contig01862	contig67532;contig01862	-	-	-	-	contig01862	contig01862;contig67532	-	WHE2332_D05_H10ZS	WHE2332_D05_H10ZS	-
-	-	Bradi1g66020.3	Os03g0283200	Sb01g038900.1	-	-	-	-	-	-	contig53188	contig53188;contig105121	-	contig53188	contig53188	contig53188;contig105121	-	-	-	-	-	-	-	-	contig53188	contig105121;contig53188	-	-	-	-
-	-	Bradi1g66030.1	Os03g0283100	Sb01g038910.1	-	-	-	-	-	-	contig13849	contig19200;contig105121	contig13849	contig13849;contig19200;contig105121	contig55064	contig105121	-	-	-	-	-	-	-	-	contig13849;contig55064	contig105121;contig13849;contig19200	-	WHE0322_B05_B05ZS	WHE2329_A05_A09ZS	-
-	-	-	Os03g0283000	-	-	-	-	-	-	-	-	-	-	contig55064;contig105121	-	-	-	-	-	-	-	-	-	-	-	contig105121;contig55064	-	-	WHE0322_B05_B05ZS	-
-	-	-	-	Sb01g038917.1	-	-	-	-	-	-	-	-	-	-	contig06323	contig06216;contig31153	-	-	-	-	-	-	-	-	contig06323	contig06216;contig31153	-	-	-	-
-	-	Bradi1g66040.1	Os03g0282900	Sb01g038920.1	-	-	-	-	-	-	contig03162	contig03162	contig03162	contig03162	-	contig03162	-	-	-	-	-	-	-	-	contig03162	contig03162	-	-	-	-
-	-	Bradi1g66050.1	Os03g0282800	Sb01g038930.1	-	tplb0003p10	-	-	-	-	contig03616	contig03616	contig03616	contig03616	contig03616	contig03616	-	-	contig03616	contig03616	-	-	-	-	contig03616	contig03616	-	-	-	-
-	-	Bradi1g66080.1	Os03g0282300	Sb01g038955.1	-	-	-	-	-	-	contig31366	contig31366;contig09649	-	contig09649	-	contig09649	-	-	-	-	-	-	-	-	contig31366	contig09649;contig31366	-	WHE1115_C08_F15ZT	WHE1115_C08_F15ZT	-
-	-	Bradi1g66130.1	Os03g0281800	Sb01g038980.1	-	-	-	-	-	-	-	contig11383;contig78420	-	contig11383	contig07093	contig09846;contig11383;contig78420	-	-	-	-	-	-	-	-	contig07093	contig09846;contig11383;contig78420	-	-	-	-
-	-	Bradi1g66150.1	Os03g0281600	Sb01g038990.1	-	-	-	-	-	-	contig05079	contig05079;contig71622;contig52819	contig71622	contig05079;contig71622	contig52819	contig05079;contig71622;contig52819;contig05080	-	-	-	-	-	-	-	-	contig71622;contig05079;contig52819	contig71622;contig05080;contig05079;contig52819	-	WHE0603_A03_B05ZA	WHE0803_C01_F01ZS;WHE0603_A03_B05ZA	-
-	-	Bradi1g66190.1	Os03g0281300	Sb01g039010.1	-	-	-	-	-	-	contig69029	contig69029;contig07711	contig07710	contig07711	contig07710	contig07710;contig60313	-	-	-	-	-	-	-	-	contig07710;contig69029	contig60313;contig07710;contig07711;contig69029	-	-	-	-
-	-	Bradi1g66210.1	Os03g0281100	Sb01g039030.1	-	-	-	-	-	-	contig100258	contig100258	contig100258	contig100258	contig100258	contig100258	-	-	-	-	-	-	-	-	contig100258	contig100258	-	-	-	-
-	-	Bradi1g66220.1	Os03g0281000	Sb01g039040.1	-	-	-	-	-	-	contig57963	contig57963	contig57963	contig57963	contig57963	contig57963	-	-	-	-	-	-	-	-	contig57963	contig57963	-	WHE1214_H08_O16ZS	WHE1214_H08_O16ZS	-
-	-	-	Os03g0280800	-	-	-	-	-	-	-	-	-	contig67385	contig160731;contig67385	-	-	-	-	-	-	-	-	-	-	contig67385	contig67385;contig160731	-	-	-	-
-	-	-	Os03g0280750	Sb01g039060.1	-	-	-	-	-	-	-	-	contig24574	contig24574	contig24574	contig24574	-	-	-	-	-	-	-	-	contig24574	contig24574	-	-	-	-
-	-	Bradi1g66240.1	Os03g0280700	Sb01g039070.1	-	-	-	-	-	-	contig05413	contig00650	-	contig00650	-	contig00650	-	-	-	-	-	-	-	-	contig05413	contig00650	-	-	WHE0761_C01_F01ZS	-
-	-	Bradi1g66250.1	-	Sb01g039080.1	-	RFL_Contig30	-	-	-	-	-	contig00163	-	-	-	contig00163	-	-	contig00163	contig00162;contig00163	-	-	-	-	contig00163	contig00163;contig00162	-	-	-	scaffold00057_NIAS_3
-	-	Bradi1g66260.1	-	-	-	-	-	-	-	-	-	contig00656	-	-	-	-	-	-	-	-	-	-	-	-	-	contig00656	-	-	-	scaffold00260_EUGENE_3
-	-	Bradi1g66280.1	Os03g0280400	Sb01g039100.1	-	-	-	-	-	-	contig61409	contig61409	contig61409	contig61409	contig61409	contig61409	-	-	-	-	-	-	-	-	contig61409	contig61409	-	WHE2256_E05_I10ZE	WHE2256_E05_I10ZE	-
-	-	Bradi1g66290.1	Os03g0280000	Sb01g039110.1	-	-	-	-	-	-	contig00656	contig00656	contig00656	contig00656;contig95971	contig00656	contig00656	-	-	-	-	-	-	-	-	contig00656	contig00656;contig95971	-	-	-	-
-	-	Bradi1g66302.1	Os03g0279900	Sb01g039130.1	-	-	-	-	-	-	contig00657	contig00657	contig00657	contig00657	contig00657	contig00657	-	-	-	-	-	-	-	-	contig00657	contig00657	-	WHE2869_H11_P21ZS	WHE2869_H11_P21ZS	scaffold00260_NIAS_6
-	-	Bradi1g66317.1	-	Sb01g039180.1	-	-	-	-	-	-	contig03904	contig03904;contig114185;contig27180	-	-	contig03904	contig03904;contig114185;contig27180	-	-	-	-	-	-	-	-	contig03904	contig03904;contig114185;contig27180	-	-	-	-
-	-	-	Os03g0279500	-	-	-	-	-	-	-	-	-	-	contig02990	-	-	-	-	-	-	-	-	-	-	-	contig02990	-	-	-	-
-	-	-	-	Sb01g039220.1	-	-	-	-	-	-	-	-	-	-	-	contig93975	-	-	-	-	-	-	-	-	-	contig93975	-	-	BRY_3707	-
-	-	Bradi1g66350.1	Os03g0279400	Sb01g039230.1	-	-	-	-	-	-	contig36789	contig36789	contig36789	contig36789;contig53029	contig36789	contig36789;contig53029	-	-	-	-	-	-	-	-	contig36789	contig36789;contig53029	-	-	WHE1105_H12_O23ZY	-
-	-	-	-	Sb01g039240.1	-	-	-	-	-	-	-	-	-	-	-	contig41439	-	-	-	-	-	-	-	-	-	contig41439	-	-	0814_H02_O04Z_016	-
-	-	Bradi1g66390.1	Os03g0278800	Sb01g039290.1	-	-	-	-	-	-	contig11498	contig11498	contig11498	contig11498	contig11498	contig11498	-	-	-	-	-	-	-	-	contig11498	contig11498	-	-	-	-
-	-	Bradi1g66400.1	-	Sb01g039292.1	-	-	-	-	-	-	contig37371	contig72340;contig20512	-	-	-	contig20512	-	-	-	-	-	-	-	-	contig37371	contig72340;contig20512	-	-	-	-
-	-	Bradi1g66410.1	-	Sb01g039310.1	-	-	-	-	-	-	contig00569	contig00569	-	-	contig00569	contig00569	-	-	-	-	-	-	-	-	contig00569	contig00569	-	-	-	scaffold00218_FGENESH_3
-	-	-	Os03g0278400	Sb01g039320.1	-	-	-	-	-	-	-	-	contig25917	contig25917;contig15542	contig25917	contig25917	-	-	-	-	-	-	-	-	contig25917	contig25917;contig15542	-	WHE2989_D12_H23ZS	WHE2989_D12_H23ZS	-
-	-	-	-	Sb01g039330.1	-	-	-	-	-	-	-	-	-	-	contig39109	contig39109	-	-	-	-	-	-	-	-	contig39109	contig39109	-	-	WHE3354_F11_L22ZS	-
-	-	-	Os03g0278200	Sb01g039340.1	-	-	-	-	-	-	-	-	contig20589	contig20589;contig93975	contig20589	contig20589	-	-	-	-	-	-	-	-	contig20589	contig20589;contig93975	-	-	BRY_3707	-
-	-	Bradi1g66440.1	Os03g0278000	Sb01g039350.1	-	-	-	-	-	-	-	contig46988	-	contig46988	-	contig46988	-	-	-	-	-	-	-	-	-	contig46988	-	-	WHE2305_H05_O09ZT	-
-	-	Bradi1g66480.1	-	Sb01g039400.1	-	-	-	-	-	-	contig06995	contig06995	-	-	contig06995	contig06995	-	-	-	-	-	-	-	-	contig06995	contig06995	-	-	-	-
-	-	-	Os03g0277100	-	-	-	-	-	-	-	-	-	contig06995	contig06995	-	-	-	-	-	-	-	-	-	-	contig06995	contig06995	-	-	-	-
-	-	Bradi1g66490.1	Os03g0277000	-	-	-	-	-	-	-	-	contig18964;contig130962	contig32857	contig18964	-	-	-	-	-	-	-	-	-	-	contig32857	contig18964;contig130962	-	WHE2311_B04_D07ZY	WHE1796_F12_K24ZS	-
-	-	Bradi1g66497.1	Os03g0276900	Sb01g039410.1	-	-	-	-	-	-	contig59771	contig02953;contig59771	contig59771	contig02953;contig59771	contig59771	contig02953;contig59771	-	-	-	-	-	-	-	-	contig59771	contig02953;contig59771	-	-	-	-
-	-	-	-	Sb01g039460.1	-	-	-	-	-	-	-	-	-	-	-	contig07237	-	-	-	-	-	-	-	-	-	contig07237	-	-	-	-
-	-	Bradi1g66527.1	-	-	-	-	-	-	-	-	-	contig07237	-	-	-	-	-	-	-	-	-	-	-	-	-	contig07237	-	-	-	-
-	-	Bradi1g66540.1	-	-	-	-	-	-	-	-	contig07237	contig02145	-	-	-	-	-	-	-	-	-	-	-	-	contig07237	contig02145	-	-	-	-
-	-	-	Os03g0276800	-	-	-	-	-	-	-	-	-	contig02145	contig02145	-	-	-	-	-	-	-	-	-	-	contig02145	contig02145	-	-	-	-
-	-	Bradi1g66580.1	Os03g0276600	Sb01g039520.1	-	-	-	-	-	-	contig18191	contig18191	contig18191	contig18191	-	contig18191	-	-	-	-	-	-	-	-	contig18191	contig18191	-	-	-	-
-	-	-	Os03g0276500	-	-	-	-	-	-	-	-	-	-	contig07237	-	-	-	-	-	-	-	-	-	-	-	contig07237	-	-	-	-
-	-	Bradi1g66597.1	-	Sb01g039550.1	-	-	-	-	-	-	contig27090	contig27090	-	-	contig27090	contig27090	-	-	-	-	-	-	-	-	contig27090	contig27090	-	-	-	-
-	-	Bradi1g66610.1	Os03g0275900	-	-	-	-	-	-	-	contig04390	contig04390;contig47478	contig04390	contig04390;contig47478	-	-	-	-	-	-	-	-	-	-	contig04390	contig04390;contig47478	-	-	-	-
-	-	Bradi1g66620.1	Os03g0275500	Sb01g039590.1	-	-	-	-	-	-	contig73719	contig73719;contig53530	contig73719	contig73719;contig53530	contig73719	contig73719;contig53530	-	-	-	-	-	-	-	-	contig73719	contig73719;contig53530	-	WHE2824_E02_J04ZS	WHE2824_E02_J04ZS	-
-	-	Bradi1g66627.1	Os03g0275400	Sb01g039600.1	-	-	-	-	-	-	contig06838	contig133106	contig21773	contig133106;contig21773	contig21773	contig133106;contig21773	-	-	-	-	-	-	-	-	contig21773;contig06838	contig21773;contig133106	-	-	WHE3359_G08_M15ZS	-
-	-	Bradi1g66650.1	Os03g0275100	Sb01g039615.1	-	-	-	-	-	-	contig29793	contig29793	contig80430	contig29793	contig80430	contig29793	-	-	-	-	-	-	-	-	contig29793;contig80430	contig29793	-	WHE1701-1704_C09_C09ZT	WHE1701-1704_C09_C09ZT	-
-	-	Bradi1g66660.1	Os03g0274800	Sb01g039630.1	-	-	-	-	-	-	contig38244	contig11800	contig38244	contig38244	contig38244	contig38244	-	-	-	-	-	-	-	-	contig38244	contig11800;contig38244	-	WHE2825_B07_C13ZS	WHE2825_B07_C13ZS	-
-	-	Bradi1g66670.1	Os03g0274700	Sb01g039640.1	-	RFL_Contig2608	-	-	-	-	contig09007	contig39178;contig09007	contig09007	contig09007	contig09007	contig39178;contig09007	-	-	contig09007	contig41496;contig39178;contig09007	-	-	-	-	contig09007	contig39178;contig41496;contig09007	-	BRY_2717	BRY_2717	-
-	-	Bradi1g66677.2	Os03g0274300	Sb01g039650.1	-	-	-	-	-	-	contig25524	contig68288	contig25524	contig25524	contig25524	contig68288	-	-	-	-	-	-	-	-	contig25524	contig25524;contig68288	-	-	-	-
wsnp_Ku_rep_c109720_94223856_4D	27.21	Bradi1g66687.1	Os03g0274000	Sb01g039660.1	-	-	-	-	contig62524	contig14293;contig62524	contig14398	contig14293;contig04784	contig62524	contig14293;contig04784	contig62524	contig14293;contig04784	-	-	-	-	-	-	-	-	contig14398;contig62524	contig14293;contig04784;contig62524	WHE3021_B10_C19ZS	WHE1215_C08_F15ZS;WHE3021_B10_C19ZS	WHE1215_C08_F15ZS;WHE3021_B10_C19ZS	-
-	-	Bradi1g66710.1	Os03g0273800	Sb01g039680.1	-	-	-	-	-	-	contig81905	contig81905;contig24673	contig81905	contig81905;contig24673	contig81905	contig81905;contig24673	-	-	-	-	-	-	-	-	contig81905	contig24673;contig81905	-	WHE3314_H06_O12ZS	WHE3314_H06_O12ZS	-
-	-	Bradi1g66720.1	Os03g0273200	-	-	-	-	-	-	-	contig76048	contig76048	contig76048	contig76048	-	-	-	-	-	-	-	-	-	-	contig76048	contig76048	-	-	-	-
-	-	-	-	Sb01g039700.1	-	-	-	-	-	-	-	-	-	-	-	contig06847	-	-	-	-	-	-	-	-	-	contig06847	-	-	-	-
-	-	Bradi1g66740.1	-	Sb01g039720.1	-	-	-	-	-	-	contig43627	contig10543	-	-	contig43627	contig10543	-	-	-	-	-	-	-	-	contig43627	contig10543	-	-	-	-
-	-	Bradi1g66750.1	Os03g0272400	-	-	tplb0033g24	-	-	-	-	contig35283	contig35283	-	contig35283	-	-	-	-	-	contig45096	-	-	-	-	contig35283	contig35283;contig45096	-	-	WHE1770_C03_F06ZY	-
-	-	Bradi1g66760.2	Os03g0272300	Sb01g039740.1	-	-	-	-	-	-	contig14413	contig07780	contig14413	contig07780;contig14413	-	contig07780	-	-	-	-	-	-	-	-	contig14413	contig14413;contig07780	-	-	-	-
-	-	Bradi1g66800.1	Os03g0271400	Sb01g039780.1	-	-	-	-	-	-	contig36510	contig07829	contig36510	contig36510	contig36510	contig07829;contig36510	-	-	-	-	-	-	-	-	contig36510	contig07829;contig36510	-	-	WHE2992_D08_G16ZS	-
-	-	Bradi1g66810.1	Os03g0271300	Sb01g039790.1	-	-	-	-	-	-	contig69961	contig140890;contig69961	contig69961	contig140890;contig69961	contig69961	contig69961	-	-	-	-	-	-	-	-	contig69961	contig69961;contig140890	-	-	-	-
-	-	Bradi1g66820.1	Os03g0271200	Sb01g039800.1	-	-	-	-	-	-	contig29309	contig112065;contig12524;contig29309;contig132343	contig29309	contig112065;contig12524;contig29309	contig12524	contig112065;contig12524;contig29309;contig132343	-	-	-	-	-	-	-	-	contig12524;contig29309	contig12524;contig29309;contig112065;contig132343	-	WHE0425_H03_O05ZS	WHE0425_H03_O05ZS;WHE3353_G07_N13ZS;WHE0425_H03_O05ZT	-
-	-	Bradi1g66830.1	Os03g0271100	Sb01g039810.1	-	-	-	-	-	-	contig11722	contig11722;contig56498	contig56498	contig56498	contig56498	contig11722;contig56498	-	-	-	-	-	-	-	-	contig56498;contig11722	contig11722;contig56498	-	WHE0807_A11_B21ZT	WHE0807_A11_B21ZT	-
-	-	Bradi1g66850.1	-	-	-	-	-	-	-	-	-	contig07409	-	-	-	-	-	-	-	-	-	-	-	-	-	contig07409	-	-	WHE2963_B01_C01ZS	-
-	-	Bradi1g66870.1	-	-	-	RFL_Contig2347	-	-	-	-	-	contig13226;contig15231	-	-	-	-	-	-	contig11480	contig11480;contig15231;contig13226;contig18343	-	-	-	-	contig11480	contig13226;contig11480;contig15231;contig18343	-	-	-	-
-	-	Bradi1g66900.1	-	-	-	RFL_Contig1087	-	-	-	-	contig09069	contig60248	-	-	-	-	-	-	contig09069	contig09069	-	-	-	-	contig09069	contig60248;contig09069	-	WHE0764_D08_G16ZT	WHE0764_D08_G16ZT	-
-	-	Bradi1g66910.1	Os03g0268900	Sb01g039880.1	-	-	-	-	-	-	contig79840	contig79840	contig79840	contig60248;contig01195;contig79840	contig79840	contig60248;contig01195	-	-	-	-	-	-	-	-	contig79840	contig60248;contig79840;contig01195	-	WHE1755-1758_M10_M10ZS	WHE2327_H06_P11ZS;WHE1755-1758_M10_M10ZS	-
-	-	Bradi1g66920.1	Os03g0268600	Sb01g039890.1	-	-	-	-	-	-	contig08563	contig187816;contig08563;contig79577	contig79577	contig187816;contig08563;contig79577	contig08563	contig187816;contig08563;contig79577	-	-	-	-	-	-	-	-	contig08563;contig79577	contig08563;contig79577;contig187816	-	-	-	-
-	-	Bradi1g66940.1	Os03g0268300	Sb01g039910.1	-	-	-	-	-	-	contig10604	contig77446;contig10604	contig10604	contig77446	contig10604	contig77446;contig10604	-	-	-	-	-	-	-	-	contig10604	contig77446;contig10604	-	-	-	-
-	-	Bradi1g66950.1	Os03g0268200	Sb01g039915.1	-	-	-	-	-	-	contig04548	contig04548;contig05265	contig05265	contig05265	contig04548	contig04548;contig05265	-	-	-	-	-	-	-	-	contig05265;contig04548	contig05265;contig04548	-	-	-	-
-	-	Bradi1g66960.1	-	Sb01g039920.1	-	-	-	-	-	-	contig113000	contig113000	-	-	-	contig113000	-	-	-	-	-	-	-	-	contig113000	contig113000	-	WHE3313_A05_A09ZS	WHE3313_A05_A09ZS	-
-	-	Bradi1g66970.1	Os03g0268000	Sb01g039930.1	-	-	-	-	-	-	contig08010	contig08010;contig05410	contig05410	contig08010;contig05410	contig08010	contig08010	-	-	-	-	-	-	-	-	contig08010;contig05410	contig05410;contig08010	-	WHE4123_D09_H17ZS;WHE1129_D12_G23ZS	WHE4123_D09_H17ZS;WHE1129_D12_G23ZS	-
-	-	Bradi1g66980.1	Os03g0267800	Sb01g039940.1	-	-	-	-	-	-	contig120303	contig120303	contig120303	contig120303	contig120303	contig120303	-	-	-	-	-	-	-	-	contig120303	contig120303	-	-	-	-
-	-	Bradi1g66990.1	Os03g0267700	-	-	-	-	-	-	-	contig06788	contig06788	contig06788	contig06788	-	-	-	-	-	-	-	-	-	-	contig06788	contig06788	-	-	-	-
-	-	Bradi1g67000.1	Os03g0267600	Sb01g039960.1	-	-	-	-	-	-	contig18164	contig149902;contig18164	contig18164	contig149902;contig18164	contig18164	contig149902;contig18164	-	-	-	-	-	-	-	-	contig18164	contig149902;contig18164	-	-	-	-
-	-	Bradi1g67040.1	-	-	-	-	-	-	-	-	-	contig00909;contig02449	-	-	-	-	-	-	-	-	-	-	-	-	-	contig00909;contig02449	-	-	WHE3556_H05_O10ZS	scaffold00375_FGENESH_6
-	-	-	-	Sb01g039990.1	-	-	-	-	-	-	-	-	-	-	contig02449	contig00909;contig02449	-	-	-	-	-	-	-	-	contig02449	contig00909;contig02449	-	-	WHE3556_H05_O10ZS	-
-	-	Bradi1g67050.2	Os03g0266800	Sb01g040010.1	-	-	-	-	-	-	contig00908	contig62563;contig00908;contig96079	contig00908	contig62563;contig00908;contig96079	contig00908	contig62563;contig00908	-	-	-	-	-	-	-	-	contig00908	contig62563;contig00908;contig96079	-	-	-	scaffold00375_FGENESH_3
-	-	Bradi1g67060.1	Os03g0266700	Sb01g040020.1	-	RFL_Contig2525	-	-	-	-	contig02442	contig170586;contig02443;contig02442	contig02442	contig170586;contig02443;contig185680	contig02442	contig170586;contig02443;contig185680	-	-	-	contig170586;contig142393;contig02442	-	-	-	-	contig02442	contig170586;contig02442;contig142393;contig185680;contig02443	-	-	-	scaffold01198_FGENESH_3
-	-	-	Os03g0266300	-	-	-	-	-	-	-	-	-	-	contig00909;contig02449	-	-	-	-	-	-	-	-	-	-	-	contig00909;contig02449	-	-	WHE3556_H05_O10ZS	-
-	-	Bradi1g67090.1	Os03g0266200	Sb01g040040.1	-	-	-	-	-	-	contig18846	contig18846	-	contig18846	contig41836	contig18846	-	-	-	-	-	-	-	-	contig41836;contig18846	contig18846	-	-	-	-
-	-	Bradi1g67100.1	Os03g0266100	Sb01g040050.1	-	tplb0035g21	-	-	-	-	-	contig01214	-	contig01214	contig01214	contig01214	-	-	contig01214	contig01214	-	-	-	-	contig01214	contig01214	-	-	-	scaffold00531_AUGUSTUS_wheat_3
-	-	Bradi1g67110.1	Os03g0266000	Sb01g040060.1	-	-	-	-	-	-	contig00246	contig01214	-	contig01214;contig00246	-	contig01214;contig00246	-	-	-	-	-	-	-	-	contig00246	contig01214;contig00246	-	-	-	scaffold00090_EUGENE_3
-	-	Bradi1g67127.1	Os03g0265800	Sb01g040080.1	-	-	-	-	-	-	contig14958	contig14958	contig14958	contig14958	contig14958	contig14958	-	-	-	-	-	-	-	-	contig14958	contig14958	-	-	-	-
-	-	Bradi1g67140.1	Os03g0265700	Sb01g040090.1	-	-	-	-	-	-	contig06549	contig17608;contig06549;contig04309	contig06549	contig17608;contig06549;contig04309	contig06549	contig17608;contig06549;contig04309	-	-	-	-	-	-	-	-	contig06549	contig06549;contig17608;contig04309	-	-	WHE2990_D04_H08ZS	-
-	-	Bradi1g67145.1	Os03g0265600	Sb01g040100.1	-	tplb0055a21	-	-	-	-	contig21758	contig21758	contig21758	contig21758	contig21758	contig21758	-	-	-	contig21758;contig120321	-	-	-	-	contig21758	contig120321;contig21758	-	WHE0309_B12_C23ZS	WHE0309_B12_C23ZS;WHE3313_B06_C11ZS	-
-	-	Bradi1g67160.1	Os03g0265500	Sb01g040110.1	-	-	-	-	-	-	contig76606	contig38597;contig76606;contig14858;contig94618;contig147373	contig38597	contig38597;contig76606;contig14858;contig94618;contig147373	contig38597	contig38597;contig76606;contig94618;contig147373	-	-	-	-	-	-	-	-	contig38597;contig76606	contig76606;contig147373;contig14858;contig38597;contig94618	-	WHE0362_H09_P18ZS	WHE0362_H09_P18ZS	-
-	-	-	Os03g0265300	Sb01g040130.1	-	-	-	-	-	-	-	-	contig40805	contig40805	contig40805	contig40805	-	-	-	-	-	-	-	-	contig40805	contig40805	-	-	-	-
-	-	Bradi1g67190.1	Os03g0265200	Sb01g040140.1	-	-	-	-	-	-	contig14882	contig14882	contig14882	contig14882	contig14882	contig14882	-	-	-	-	-	-	-	-	contig14882	contig14882	-	-	-	-
-	-	Bradi1g67200.1	Os03g0265100	Sb01g040150.1	-	-	-	-	-	-	contig18071	contig18071	contig18071	contig18071	contig18071	contig18071	-	-	-	-	-	-	-	-	contig18071	contig18071	-	WHE2331_F11_L20ZS	WHE2331_F11_L20ZS	-
-	-	Bradi1g67210.1	Os03g0264800	Sb01g040155.1	-	-	-	-	-	-	contig106532	contig106532;contig18475;contig03886	contig03885	contig18475;contig03886;contig03885;contig20364	-	contig106532;contig18475;contig03886;contig20364	-	-	-	-	-	-	-	-	contig03885;contig106532	contig18475;contig03886;contig106532;contig20364;contig03885	-	-	-	-
-	-	Bradi1g67220.1	Os03g0264700	Sb01g040160.1	-	-	-	-	-	-	contig23146	contig23146	contig23146	contig23146	contig23146	contig23146	-	-	-	-	-	-	-	-	contig23146	contig23146	-	-	-	-
-	-	Bradi1g67240.1	Os03g0264400	Sb01g040180.1	-	-	-	-	-	-	contig03788	contig03788;contig80876	contig03788	contig03788;contig51843;contig80876	contig03788	contig03788;contig51843;contig80876	-	-	-	-	-	-	-	-	contig03788	contig03788;contig51843;contig80876	-	-	-	-
-	-	-	Os03g0264300	-	-	-	-	-	-	-	-	-	contig06955	contig06955	-	-	-	-	-	-	-	-	-	-	contig06955	contig06955	-	WHE3554_E08_J16ZS	WHE3554_E08_J16ZS	-
-	-	Bradi1g67247.1	-	Sb01g040190.1	-	-	-	-	-	-	contig06955	contig06955	-	-	contig06955	contig06955	-	-	-	-	-	-	-	-	contig06955	contig06955	-	WHE3554_E08_J16ZS	WHE3554_E08_J16ZS	-
-	-	-	-	Sb01g040200.1	-	-	-	-	-	-	-	-	-	-	contig73741	contig73741	-	-	-	-	-	-	-	-	contig73741	contig73741	-	-	-	-
-	-	Bradi1g67320.1	Os03g0263500	Sb01g040250.1	-	RFL_Contig917	-	-	-	-	contig09678	contig57973	contig57973	contig57973	contig57973	contig57973	-	-	contig09678	contig57973;contig09678	-	-	-	-	contig57973;contig09678	contig09678;contig57973	-	-	-	-
-	-	Bradi1g67330.1	-	Sb01g040260.1	-	-	-	-	-	-	contig59235	contig59235	-	-	contig59235	contig59235	-	-	-	-	-	-	-	-	contig59235	contig59235	-	-	-	-
-	-	Bradi1g67360.1	-	Sb01g040290.1	-	-	-	-	-	-	contig18996	contig18996	-	-	contig18996	contig18996	-	-	-	-	-	-	-	-	contig18996	contig18996	-	2851B_C02_E03ZS5_007	2851B_C02_E03ZS5_007	-
-	-	Bradi1g67380.1	Os03g0262400	Sb01g040320.1	-	RFL_Contig2603	-	-	-	-	-	contig02072	contig02073	contig02072	contig02073	contig02072	-	-	contig02073	contig02072;contig02071;contig02073	-	-	-	-	contig02073	contig02071;contig02073;contig02072	-	WHE0802_C11_E22ZS	WHE2471_B03_C05ZS;WHE0802_C11_E22ZS;WHE2320_D09_H18ZS	-
-	-	-	-	Sb01g040330.1	-	-	-	-	-	-	-	-	-	-	-	contig86318;contig92938	-	-	-	-	-	-	-	-	-	contig86318;contig92938	-	-	-	-
-	-	Bradi1g67387.1	Os03g0262300	Sb01g040350.1	-	-	-	-	-	-	contig50759	contig162143;contig04246;contig04429;contig11357;contig50759	contig50759	contig04246;contig50759	contig50759	contig04246;contig04429;contig50759	-	-	-	-	-	-	-	-	contig50759	contig50759;contig04246;contig11357;contig162143;contig04429	-	-	-	-
-	-	Bradi1g67410.1	Os03g0262100	Sb01g040380.1	-	-	-	-	-	-	contig11905	contig05527;contig11905	contig11905	contig05527;contig11905	contig11905	contig05527;contig11905	-	-	-	-	-	-	-	-	contig11905	contig11905;contig05527	-	-	-	-
-	-	Bradi1g67420.1	Os03g0262000	Sb01g040390.1	-	-	-	-	-	-	contig01920	contig34925;contig130063;contig01920	contig130063	contig34925;contig130063;contig01920	contig01920	contig34925;contig130063;contig01920	-	-	-	-	-	-	-	-	contig01920;contig130063	contig34925;contig01920;contig130063	-	-	-	-
-	-	-	Os03g0261900	-	-	-	-	-	-	-	-	-	contig19927	contig19927	-	-	-	-	-	-	-	-	-	-	contig19927	contig19927	-	-	-	-
-	-	Bradi1g67430.1	-	Sb01g040400.1	-	-	-	-	-	-	contig135378	contig19927;contig31705;contig135378;contig11184	-	-	contig19927	contig19927;contig31705;contig135378;contig11184	-	-	-	-	-	-	-	-	contig19927;contig135378	contig31705;contig19927;contig11184;contig135378	-	WHE2989_B02_D03ZS	WHE2989_B02_D03ZS	-
-	-	Bradi1g67450.1	Os03g0261500	Sb01g040420.1	-	-	-	-	-	-	contig00135	contig50285;contig00135	contig00135	contig50285;contig00135	contig00135	contig50285;contig00135	-	-	-	-	-	-	-	-	contig00135	contig50285;contig00135	-	-	-	scaffold00046_FGENESH_3
-	-	Bradi1g67460.1	Os03g0261100	Sb01g040430.1	-	-	-	-	-	-	contig36655	contig36655;contig80529	contig36655	contig36655;contig80529	contig36655	contig36655;contig80529	-	-	-	-	-	-	-	-	contig36655	contig36655;contig80529	-	-	-	-
-	-	-	-	Sb01g040440.1	-	-	-	-	-	-	-	-	-	-	-	contig09791;contig21001;contig28410	-	-	-	-	-	-	-	-	-	contig21001;contig09791;contig28410	-	-	-	-
-	-	Bradi1g67467.1	-	-	-	-	-	-	-	-	contig34461	contig34461	-	-	-	-	-	-	-	-	-	-	-	-	contig34461	contig34461	-	-	-	-
-	-	Bradi1g67510.1	-	-	-	-	-	-	-	-	contig03879	contig03879;contig40975	-	-	-	-	-	-	-	-	-	-	-	-	contig03879	contig40975;contig03879	-	-	-	-
-	-	-	Os03g0260100	Sb01g040470.1	-	-	-	-	-	-	-	-	contig03879	contig03879	contig03879	contig03879	-	-	-	-	-	-	-	-	contig03879	contig03879	-	-	-	-
-	-	-	-	Sb01g040480.1	-	-	-	-	-	-	-	-	-	-	-	contig03879	-	-	-	-	-	-	-	-	-	contig03879	-	-	-	-
-	-	Bradi1g67517.1	Os03g0260000	Sb01g040490.1	-	-	-	-	-	-	-	contig107700;contig62356;contig158317	-	contig62356;contig158317	-	contig107700;contig62356;contig158317	-	-	-	-	-	-	-	-	-	contig158317;contig62356;contig107700	-	-	-	-
-	-	-	-	Sb01g040500.1	-	-	-	-	-	-	-	-	-	-	-	contig60571	-	-	-	-	-	-	-	-	-	contig60571	-	-	-	-
-	-	Bradi1g67530.2	Os03g0259900	Sb01g040510.1	-	-	-	-	-	-	contig81226	contig150209;contig81226	contig81226	contig150209	contig81226	contig150209	-	-	-	-	-	-	-	-	contig81226	contig81226;contig150209	-	-	-	-
-	-	Bradi1g67540.1	Os03g0259700	Sb01g040520.1	-	-	-	-	-	-	contig116212	contig22826;contig116212	contig116212	contig22826;contig116212	contig116212	contig22826;contig116212	-	-	-	-	-	-	-	-	contig116212	contig22826;contig116212	-	-	-	-
-	-	-	Os03g0259500	-	-	-	-	-	-	-	-	-	-	contig23231	-	-	-	-	-	-	-	-	-	-	-	contig23231	-	-	-	-
-	-	Bradi1g67570.1	Os03g0259300	Sb01g040530.1	-	-	-	-	-	-	contig05162	contig24672;contig05162	contig05162	contig24672;contig05162;contig81035	contig05162	contig24672;contig05162	-	-	-	-	-	-	-	-	contig05162	contig24672;contig81035;contig05162	-	-	-	-
-	-	Bradi1g67590.1	Os03g0258900	Sb01g040550.1	-	-	-	-	-	-	contig26357	contig26357	contig26357	contig26357	contig26357	contig26357	-	-	-	-	-	-	-	-	contig26357	contig26357	-	-	-	-
-	-	Bradi1g67610.1	-	-	-	-	-	-	-	-	-	contig01327	-	-	-	-	-	-	-	-	-	-	-	-	-	contig01327	-	-	-	-
-	-	Bradi1g67640.1	Os03g0257600	Sb01g040620.1	-	-	-	-	-	-	contig22577	contig01077	-	contig01077	contig22577	contig01077	-	-	-	-	-	-	-	-	contig22577	contig01077	-	-	-	scaffold00461_FGENESH_3
-	-	Bradi1g67670.1	-	Sb01g040640.1	-	-	-	-	-	-	-	contig110809	-	-	contig110809	contig110809	-	-	-	-	-	-	-	-	contig110809	contig110809	-	WHE0856_E04_I08ZT	WHE0856_E04_I08ZT	-
-	-	Bradi1g67680.1	Os03g0257000	Sb01g040650.1	-	-	-	-	-	-	contig80704	contig80704	contig80704	contig80704	contig80704	contig140857;contig80704	-	-	-	-	-	-	-	-	contig80704	contig140857;contig80704	-	-	-	-
-	-	-	Os03g0256800	-	-	-	-	-	-	-	-	-	-	contig04058	-	-	-	-	-	-	-	-	-	-	-	contig04058	-	-	-	-
-	-	-	Os03g0209700	-	-	-	-	-	-	-	-	-	-	contig140857	-	-	-	-	-	-	-	-	-	-	-	contig140857	-	-	-	-
-	-	Bradi1g67687.1	Os03g0209800	Sb01g040660.1	-	tplb0001l08	-	-	-	-	contig11986	contig04058;contig63428;contig75149;contig21370	contig11986	contig63428;contig75149;contig21370	contig11986	contig04058;contig69114	-	-	contig04058	contig04058;contig63428;contig75149;contig15089;contig11986	-	-	-	-	contig04058;contig11986	contig21370;contig15089;contig11986;contig75149;contig04058;contig63428;contig69114	-	-	-	-
-	-	Bradi1g67700.1	Os03g0256400	Sb01g040670.1	-	-	-	-	-	-	contig18771	contig18771	contig18771	contig18771	contig18771	contig18771	-	-	-	-	-	-	-	-	contig18771	contig18771	-	-	WHE0904_B09_D18ZT	-
-	-	Bradi1g67730.1	Os03g0255500	Sb01g040720.1	-	tplb0040n03	-	-	-	-	contig66374	contig40251	contig66374	contig73656;contig66374;contig40251	contig66374	contig73656;contig66374;contig40251	-	-	contig66374	contig66374;contig40251;contig73656	-	-	-	-	contig66374	contig40251;contig66374;contig73656	-	-	WHE1713-1716_J04_J04ZS	-
-	-	Bradi1g67740.1	Os03g0255400	Sb01g040730.1	-	-	-	-	-	-	contig66943	contig156484;contig04929;contig66943;contig20401	contig66943	contig156484;contig04929;contig66943;contig20401	contig66943	contig156484	-	-	-	-	-	-	-	-	contig66943	contig156484;contig04929;contig20401;contig66943	-	-	WHE0407_E02_J03ZS	-
-	-	Bradi1g67750.1	Os03g0255200	Sb01g040740.1	-	-	-	-	-	-	contig09972	contig69413;contig09972	contig09972	contig69413;contig09972	contig09972	contig69413;contig09972	-	-	-	-	-	-	-	-	contig09972	contig69413;contig09972	-	WHE1061_G11_N21ZT	WHE1061_G11_N21ZT;WHE1077_H10_P19ZS	-
-	-	Bradi1g67770.1	Os03g0255000	Sb01g040760.1	-	-	-	-	-	-	contig42410	contig42410;contig74448	contig42410	contig42410;contig74448	contig74448	contig42410;contig74448	-	-	-	-	-	-	-	-	contig74448;contig42410	contig74448;contig42410	-	-	-	-
-	-	Bradi1g67780.1	Os03g0254900	Sb01g040770.1	-	tplb0006m24	-	-	-	-	contig17550	contig17550	contig17550	contig17550	contig17550	contig17550	-	-	contig17550	contig17550	-	-	-	-	contig17550	contig17550	-	-	-	-
-	-	Bradi1g67790.1	Os03g0254800	Sb01g040790.1	-	tplb0007k03	-	-	-	-	contig11571	contig04589;contig11571	contig11571	contig04589;contig11571	contig11571	contig04589	-	-	-	contig11571	-	-	-	-	contig11571	contig04589;contig11571	-	-	-	-
-	-	Bradi1g67800.1	Os03g0254700	Sb01g040800.1	-	-	-	-	-	-	-	contig05808;contig32639;contig20097	-	contig05808;contig32639;contig104212;contig20632;contig20097	contig104212	contig05808;contig32639;contig104212;contig20097	-	-	-	-	-	-	-	-	contig104212	contig104212;contig20632;contig20097;contig32639;contig05808	-	-	WHE0082_B03_D06ZS	-
-	-	Bradi1g67840.1	Os03g0254000	Sb01g040830.1	-	RFL_Contig5255	-	-	-	-	contig13570	contig85309	contig85309	contig85309	contig85309	contig13570;contig85309	-	-	contig13570	contig13570;contig85309	-	-	-	-	contig85309;contig13570	contig85309;contig13570	-	-	-	-
-	-	Bradi1g67850.1	-	-	-	-	-	-	-	-	-	contig11625	-	-	-	-	-	-	-	-	-	-	-	-	-	contig11625	-	-	-	-
-	-	-	-	Sb01g040860.1	-	-	-	-	-	-	-	-	-	-	contig81735	contig81735	-	-	-	-	-	-	-	-	contig81735	contig81735	-	-	-	-
-	-	Bradi1g67900.1	Os03g0253100	Sb01g040900.1	-	-	-	-	-	-	contig69720	contig10306	contig69720	contig10306;contig69720;contig17235	contig69720	contig10306;contig69720;contig17235	-	-	-	-	-	-	-	-	contig69720	contig17235;contig69720;contig10306	-	-	-	-
-	-	Bradi1g67910.1	-	-	-	-	-	-	-	-	-	contig74976	-	-	-	-	-	-	-	-	-	-	-	-	-	contig74976	-	-	-	-
-	-	Bradi1g67920.2	Os03g0252800	Sb01g040920.1	-	-	-	-	-	-	contig01229	contig26033;contig56103	contig01229	contig26033;contig56103	contig01229	contig26033;contig56103	-	-	-	-	-	-	-	-	contig01229	contig56103;contig26033	-	WHE0857_D01_H01ZS	-	scaffold00540_FGENESH_6
-	-	-	Os03g0251700	Sb01g040950.1	-	-	-	-	-	-	-	-	contig04194	contig04194	contig04194	contig04194	-	-	-	-	-	-	-	-	contig04194	contig04194	-	-	-	-
-	-	Bradi1g67960.1	Os03g0251500	Sb01g040970.1	-	-	-	-	-	-	contig05280	contig202566;contig124221;contig05280;contig73358	contig10777	contig202566;contig05280;contig73358	contig05280	contig202566;contig124221;contig05280;contig73358;contig10777	-	-	-	-	-	-	-	-	contig10777;contig05280	contig73358;contig124221;contig202566;contig10777;contig05280	-	WHE618_H10_O20ZA	WHE618_H10_O20ZA	-
-	-	-	Os03g0251350	Sb01g040980.1	-	-	-	-	-	-	-	-	contig14496	contig14496	contig14496	contig14496	-	-	-	-	-	-	-	-	contig14496	contig14496	-	-	-	-
-	-	Bradi1g68010.1	-	-	-	tplb0001n05	-	-	-	-	contig13711	contig06548	-	-	-	-	-	-	contig06548	contig06548;contig13711	-	-	-	-	contig06548;contig13711	contig13711;contig06548	-	-	-	-
-	-	-	Os03g0250000	-	-	-	-	-	-	-	-	-	contig06548	contig06548	-	-	-	-	-	-	-	-	-	-	contig06548	contig06548	-	-	-	-
-	-	-	Os03g0249400	Sb01g041040.1	-	-	-	-	-	-	-	-	-	contig01524	-	contig28841;contig01524	-	-	-	-	-	-	-	-	-	contig28841;contig01524	-	-	-	scaffold00699_FGENESH_3
-	-	Bradi1g68050.1	Os03g0249300	Sb01g041060.1	-	tplb0017j06	-	-	-	-	contig01088	contig01088	contig01088	contig01088	contig01088	contig01088	-	-	contig01088	contig01088	-	-	-	-	contig01088	contig01088	-	-	-	scaffold00467_FGENESH_3
-	-	Bradi1g68060.2	Os03g0249200	-	-	-	-	-	-	-	contig08756	contig08756	contig08756	contig08756	-	-	-	-	-	-	-	-	-	-	contig08756	contig08756	-	-	-	-
-	-	Bradi1g68097.1	-	-	-	tplb0030l17	-	-	-	-	contig33020	contig33020;contig181376;contig11757;contig96585	-	-	-	-	-	-	-	contig33020;contig96585;contig181376;contig18609;contig09394	-	-	-	-	contig33020	contig09394;contig18609;contig11757;contig96585;contig181376;contig33020	-	-	-	-
-	-	Bradi1g68110.1	Os03g0248000	Sb01g041090.1	-	-	-	-	-	-	contig13119	contig13119;contig29355	contig29355	contig10654;contig13119;contig29355	contig13119	contig10654;contig29355	-	-	-	-	-	-	-	-	contig29355;contig13119	contig10654;contig13119;contig29355	-	-	-	-
-	-	Bradi1g68140.1	Os03g0247100	Sb01g041110.1	-	-	-	-	-	-	contig01836	contig01836	contig01836	contig01836	contig01836	contig01836	-	-	-	-	-	-	-	-	contig01836	contig01836	-	-	-	scaffold00865_FGENESH_3
-	-	Bradi1g68160.1	Os03g0247000	Sb01g041120.1	-	-	-	-	-	-	contig16140	contig182187	contig16140	contig182187	contig16140	contig182187	-	-	-	-	-	-	-	-	contig16140	contig182187	-	WHE1059_E06_I11ZS	-	-
-	-	Bradi1g68170.1	Os03g0246900	-	-	-	-	-	-	-	contig36444	contig36444	contig36444	contig36444	-	-	-	-	-	-	-	-	-	-	contig36444	contig36444	-	-	-	-
-	-	Bradi1g68180.1	Os03g0246800	Sb01g041140.1	-	-	-	-	-	-	contig58305	contig38375;contig58305;contig27108;contig66316;contig17745;contig77816	contig17745	contig38375;contig58305;contig27108;contig66316;contig17745;contig77816	contig17745	contig38375;contig58305;contig27108;contig66316;contig17745;contig77816	-	-	-	-	-	-	-	-	contig58305;contig17745	contig17745;contig58305;contig38375;contig77816;contig66316;contig27108	-	0916_C02_0916_006	0916_C02_0916_006	-
-	-	Bradi1g68237.1	Os03g0242100	Sb01g041380.1	-	-	-	-	-	-	contig08043	contig08043;contig45653	contig08043	contig08043;contig45653	contig08043	contig08043;contig45653	-	-	-	-	-	-	-	-	contig08043	contig08043;contig45653	-	WHE1214_G01_M02ZS	WHE1214_G01_M02ZS	-
-	-	-	Os03g0242200	-	-	-	-	-	-	-	-	-	contig16111	contig16764	-	-	-	-	-	-	-	-	-	-	contig16111	contig16764	-	-	-	-
-	-	Bradi1g68280.1	Os03g0243100	Sb01g041340.1	-	-	-	-	-	-	contig14839	contig01250;contig14839	contig14839	contig01250;contig14839	contig14839	contig01250;contig14839	-	-	-	-	-	-	-	-	contig14839	contig14839;contig01250	-	0321_H04_H04Z_032	WHE0976_B06_C12ZS;0321_H04_H04Z_032	-
-	-	Bradi1g68290.1	Os03g0243300	Sb01g041330.1	-	tplb0011m14	-	-	-	-	contig06443	contig29218	contig06443	contig29218	contig06443	contig29218	-	-	contig06443	contig29218;contig06443;contig32471	-	-	-	-	contig06443	contig06443;contig32471;contig29218	-	-	WHE0304_C12_F24ZS;WHE0088_F03_K06ZS	-
-	-	-	-	Sb01g041320.1	-	-	-	-	-	-	-	-	-	-	-	contig12946	-	-	-	-	-	-	-	-	-	contig12946	-	-	-	-
-	-	Bradi1g68320.1	Os03g0243800	Sb01g041300.1	-	tplb0014c18	-	-	-	-	contig30085	contig30085	-	contig01702	contig30085	contig30085;contig01702	-	-	contig30085	contig30085	-	-	-	-	contig30085	contig30085;contig01702	-	-	-	-
-	-	Bradi1g68380.1	Os03g0245100	Sb01g041240.1	-	-	-	-	-	-	contig34636	contig34636	contig34636	contig34636;contig14161	contig34636	contig34636;contig14161	-	-	-	-	-	-	-	-	contig34636	contig34636;contig14161	-	BRY_2584	BRY_2584	-
-	-	Bradi1g68400.1	Os03g0245300	Sb01g041220.1	-	-	-	-	-	-	contig92168	contig92168	contig92168	contig92168	-	contig92168	-	-	-	-	-	-	-	-	contig92168	contig92168	-	-	-	-
-	-	Bradi1g68410.1	Os03g0245500	Sb01g041200.1	-	-	-	-	-	-	contig51212	contig173279;contig05997;contig176749;contig51212	contig51212	contig173279;contig05997;contig176749;contig51212	contig51212	contig173279;contig05997;contig51212	-	-	-	-	-	-	-	-	contig51212	contig51212;contig176749;contig173279;contig05997	-	-	-	-
-	-	Bradi1g68430.1	Os03g0245700	Sb01g041190.1	-	tplb0040p17	-	-	-	-	contig46068	contig46068	contig46068	contig46068	contig46068	contig46068	-	-	contig46068	contig46068	-	-	-	-	contig46068	contig46068	-	WHE1759-1762_F21_F21ZS	WHE1759-1762_F21_F21ZS	-
-	-	Bradi1g68460.2	Os03g0246500	Sb01g041150.1	-	-	-	-	-	-	contig23394	contig64202;contig06379;contig23394	contig23394	contig64202;contig06379;contig23394	contig23394	contig64202;contig06379;contig23394	-	-	-	-	-	-	-	-	contig23394	contig06379;contig23394;contig64202	-	-	WHE0407_F09_L17ZS	-
-	-	Bradi1g68480.1	Os03g0241800	-	-	-	-	-	-	-	contig15216	contig15216	contig15216	contig15216	-	-	-	-	-	-	-	-	-	-	contig15216	contig15216	-	-	-	-
-	-	Bradi1g68487.1	Os03g0241600	-	-	RFL_Contig5345	-	-	-	-	contig39641	contig39641	contig39641	contig39641	-	-	-	-	-	-	-	-	-	-	contig39641	contig39641	-	-	-	-
-	-	Bradi1g68505.1	Os03g0241200	Sb01g047920.1	-	-	-	-	-	-	contig00444	contig00444	contig00444	contig00444	contig00444	contig00444	-	-	-	-	-	-	-	-	contig00444	contig00444	-	-	-	scaffold00166_FGENESH_3
-	-	Bradi1g68515.1	-	-	-	-	-	-	-	-	-	contig05432	-	-	-	-	-	-	-	-	-	-	-	-	-	contig05432	-	-	WHE0056_H10_O20ZS	-
-	-	Bradi1g68520.1	-	-	-	tplb0007f02	-	-	-	-	-	contig22198	-	-	-	-	-	-	-	contig22198	-	-	-	-	-	contig22198	-	-	-	-
-	-	-	-	Sb01g041425.1	-	-	-	-	-	-	-	-	-	-	contig00172	contig00172	-	-	-	-	-	-	-	-	contig00172	contig00172	-	-	-	scaffold00061_NIAS_3
-	-	-	-	Sb01g041430.1	-	-	-	tplb0029o03	-	-	-	-	-	-	contig05432	contig05432	-	-	-	-	-	-	contig05432	contig05432	contig05432	contig05432	-	WHE0056_H10_O20ZS	WHE0056_H10_O20ZS	-
-	-	Bradi1g68550.1	Os03g0240400	Sb01g041470.1	-	-	-	-	-	-	contig54398	contig02253;contig54398	-	contig02253	-	contig02253;contig54398	-	-	-	-	-	-	-	-	contig54398	contig54398;contig02253	-	-	-	-
-	-	-	-	Sb01g041480.1	-	-	-	tplb0061l16	-	-	-	-	-	-	-	contig00247	-	-	-	-	-	-	-	contig130360	-	contig00247;contig130360	-	-	-	scaffold00091_FGENESH_3
-	-	Bradi1g68580.1	Os03g0239200	Sb01g041500.1	-	-	-	-	-	-	contig89093	contig89093	-	contig89093	-	contig89093	-	-	-	-	-	-	-	-	contig89093	contig89093	-	-	-	-
-	-	-	Os03g0239000	Sb01g041510.1	-	-	-	-	-	-	-	-	contig13818	contig51528	contig13818	contig51528	-	-	-	-	-	-	-	-	contig13818	contig51528	-	-	-	-
-	-	Bradi1g68600.1	Os03g0238800	Sb01g041520.1	-	-	-	-	-	-	contig05940	contig34876;contig14178;contig05940	contig14178	contig14178;contig05940	contig05940	contig14178;contig05940	-	-	-	-	-	-	-	-	contig14178;contig05940	contig14178;contig05940;contig34876	-	WHE612_E04_J08ZA	WHE612_E04_J08ZA	-
-	-	-	Os03g0238700	Sb01g041530.1	-	-	-	-	-	-	-	-	contig03565	contig03565	contig03565	contig03565	-	-	-	-	-	-	-	-	contig03565	contig03565	-	WHE1110_H05_O10ZS	WHE1110_H05_O10ZS	-
-	-	Bradi1g68640.1	-	-	-	-	-	-	-	-	-	contig30834	-	-	-	-	-	-	-	-	-	-	-	-	-	contig30834	-	-	-	-
-	-	Bradi1g68680.1	Os03g0238300	Sb01g041580.1	-	-	-	-	-	-	contig41648	contig41648	contig41648	contig41648	contig41648	contig41648	-	-	-	-	-	-	-	-	contig41648	contig41648	-	-	-	-
-	-	Bradi1g68690.1	Os03g0237950	Sb01g041590.1	-	-	-	-	-	-	-	contig22298	contig22298	contig22298	contig22298	contig22298	-	-	-	-	-	-	-	-	contig22298	contig22298	-	-	-	-
-	-	Bradi1g68697.1	Os03g0237900	Sb01g041600.1	-	-	-	-	-	-	contig29336	contig25096	contig29336	contig29336;contig25096	contig25096	contig29336	-	-	-	-	-	-	-	-	contig29336;contig25096	contig29336;contig25096	-	-	-	-
-	-	Bradi1g68710.2	Os03g0237600	Sb01g041610.1	-	RFL_Contig5993	-	-	-	-	contig15567	contig15567;contig21216	contig12830	contig15567;contig21216	contig12830	contig15567;contig21216	-	-	contig15567	contig12830;contig21216;contig15567;contig50666	-	-	-	-	contig15567;contig12830	contig50666;contig21216;contig15567;contig12830	-	-	WHE2342_E11_I22ZS	-
-	-	-	Os03g0237500	-	-	-	-	-	-	-	-	-	-	contig66687	-	-	-	-	-	-	-	-	-	-	-	contig66687	-	-	-	-
-	-	Bradi1g68740.1	Os03g0237100	Sb01g041640.1	-	tplb0024g09	-	-	-	-	contig06482	contig06482;contig06481	contig06482	contig06482;contig06481	contig06482	contig06482;contig06481	-	-	contig06482	contig06482	-	-	-	-	contig06482	contig06482;contig06481	-	-	-	-
-	-	Bradi1g68750.1	Os03g0237000	Sb01g041650.1	-	-	-	-	-	-	contig09516	contig09516	contig09516	contig09516	contig09516	contig09516	-	-	-	-	-	-	-	-	contig09516	contig09516	-	WHE2301-2304_M10_M10ZS	WHE2301-2304_M10_M10ZS	-
-	-	Bradi1g68757.1	-	Sb01g041660.1	-	-	-	-	-	-	contig99196	contig18875;contig07400	-	-	contig99196	contig18875	-	-	-	-	-	-	-	-	contig99196	contig07400;contig18875	-	-	WHE4107_A01_B01ZS	-
-	-	Bradi1g68807.1	-	Sb01g041700.1	-	-	-	-	-	-	contig13560	contig13560	-	-	contig13560	contig13560	-	-	-	-	-	-	-	-	contig13560	contig13560	-	-	-	-
-	-	Bradi1g68820.2	Os03g0235900	-	-	-	-	-	-	-	contig25181	contig25181;contig61781	contig25181	contig25181;contig61781	-	-	-	-	-	-	-	-	-	-	contig25181	contig25181;contig61781	-	-	-	-
-	-	Bradi1g68830.1	Os03g0235700	Sb01g041710.1	-	-	-	-	-	-	contig112785	contig112785;contig13214	contig13214	contig66245;contig112785;contig13214	contig112785	contig112785;contig13214	-	-	-	-	-	-	-	-	contig112785;contig13214	contig66245;contig112785;contig13214	-	-	-	-
-	-	Bradi1g68860.2	-	Sb01g041730.1	-	tplb0011e21	-	-	-	-	contig11782	contig66245;contig11782;contig111895;contig04812;contig52025;contig169058	-	-	contig04812	contig66245;contig11782;contig111895;contig25181;contig04812;contig52025;contig169058	-	-	contig04812	contig66245;contig111895;contig04812;contig169058	-	-	-	-	contig11782;contig04812	contig111895;contig11782;contig25181;contig66245;contig04812;contig169058;contig52025	-	-	-	-
-	-	-	Os03g0235300	-	-	-	-	-	-	-	-	-	contig111895	contig11782;contig111895;contig169058	-	-	-	-	-	-	-	-	-	-	contig111895	contig111895;contig11782;contig169058	-	-	-	-
-	-	Bradi1g68870.1	Os03g0235200	Sb01g041740.1	-	-	-	-	-	-	contig30748	contig30748	contig30748	contig30748	contig30748	contig30748	-	-	-	-	-	-	-	-	contig30748	contig30748	-	-	-	-
-	-	Bradi1g68887.1	Os03g0235000	Sb01g041760.1	-	-	-	-	-	-	contig57550	contig57550	contig57550	contig57550	contig57550	contig03766;contig57550	-	-	-	-	-	-	-	-	contig57550	contig57550;contig03766	-	-	-	-
-	-	Bradi1g68900.1	Os03g0234900	-	-	-	-	-	-	-	-	contig25286	-	contig25286	-	-	-	-	-	-	-	-	-	-	-	contig25286	-	-	-	-
-	-	Bradi1g68940.1	-	-	-	-	-	-	-	-	-	contig45736;contig09644	-	-	-	-	-	-	-	-	-	-	-	-	-	contig09644;contig45736	-	-	WHE0963_F12_K23ZS	-
-	-	Bradi1g68950.1	Os03g0226400	Sb01g041820.1	-	-	-	-	-	-	contig01540	contig17951;contig01541;contig01539;contig01540	contig01541	contig17951;contig01541;contig01539;contig01540	contig01540	contig17951;contig01541;contig01539;contig01540	-	-	-	-	-	-	-	-	contig01541;contig01540	contig01540;contig17951;contig01539;contig01541	-	-	-	scaffold00708_FGENESH_3
-	-	Bradi1g68957.1	-	Sb01g041830.1	-	RFL_Contig4280	-	-	-	-	-	contig160725;contig120302	-	-	contig120302	contig160725;contig120302	-	-	-	contig120302	-	-	-	-	contig120302	contig120302;contig160725	-	-	WHE0979_G12_M23ZT	-
-	-	-	Os03g0226600	-	-	-	-	-	-	-	-	-	-	contig160725;contig120302	-	-	-	-	-	-	-	-	-	-	-	contig120302;contig160725	-	-	WHE0979_G12_M23ZT	-
-	-	Bradi1g68970.1	Os03g0226700	Sb01g041840.1	-	RFL_Contig1019	-	-	-	-	contig08621	contig08621	contig08621	contig08621	contig08621	contig08621	-	-	contig08621	contig08621	-	-	-	-	contig08621	contig08621	-	-	-	-
-	-	-	Os03g0226800	-	-	-	-	-	-	-	-	-	contig72658	contig00232	-	-	-	-	-	-	-	-	-	-	contig72658	contig00232	-	-	-	-
-	-	-	Os03g0227000	Sb01g041860.1	-	-	-	-	-	-	-	-	contig07173	contig07173	contig07173	contig07173;contig07172	-	-	-	-	-	-	-	-	contig07173	contig07173;contig07172	-	WHE0325_D07_G13ZS	WHE2310_A06_A12ZT;WHE0325_D07_G13ZS	-
-	-	Bradi1g68980.1	-	-	-	-	-	-	-	-	contig72658	contig26641;contig72658;contig00232	-	-	-	-	-	-	-	-	-	-	-	-	contig72658	contig00232;contig26641;contig72658	-	-	-	-
-	-	Bradi1g69010.1	Os03g0227300	Sb01g041870.1	-	-	-	-	-	-	contig49219	contig13455;contig22600;contig49219	contig49219	contig13455;contig22600;contig49219	contig22600	contig22600;contig49219	-	-	-	-	-	-	-	-	contig22600;contig49219	contig49219;contig22600;contig13455	-	-	-	-
-	-	Bradi1g69030.1	Os03g0227500	Sb01g041890.1	-	-	-	-	-	-	-	contig01805	-	contig01805;contig00158	-	contig01805	-	-	-	-	-	-	-	-	-	contig00158;contig01805	-	-	-	-
-	-	Bradi1g69040.1	Os03g0227700	Sb01g041900.1	-	-	-	-	-	-	contig00013	contig00014;contig00013	contig00013	contig00014;contig00013	contig00013	contig00014;contig00013	-	-	-	-	-	-	-	-	contig00013	contig00013;contig00014	-	-	-	scaffold00005_FGENESH_3
-	-	Bradi1g69057.1	Os03g0227900	Sb01g041910.1	-	-	-	-	-	-	contig42419	contig42419	contig42419	contig42419	contig42419	contig38774	-	-	-	-	-	-	-	-	contig42419	contig42419;contig38774	-	-	-	-
-	-	Bradi1g69070.1	-	-	-	-	-	-	-	-	contig11164	contig11164	-	-	-	-	-	-	-	-	-	-	-	-	contig11164	contig11164	-	-	-	-
-	-	Bradi1g69080.1	Os03g0228400	Sb01g041930.1	-	-	-	-	-	-	-	contig02577;contig82384	-	contig02577;contig82384	-	contig02577;contig82384	-	-	-	-	-	-	-	-	-	contig02577;contig82384	-	-	-	-
-	-	Bradi1g69090.1	Os03g0228500	-	-	-	-	-	-	-	contig03133	contig03133	contig03133	contig03133	-	-	-	-	-	-	-	-	-	-	contig03133	contig03133	-	-	-	-
-	-	Bradi1g69097.1	Os03g0228800	Sb01g041950.1	-	RFL_Contig4333	-	-	-	-	contig11691	contig11691	-	contig11691	-	contig11691	-	-	contig11691	contig11691	-	-	-	-	contig11691	contig11691	-	-	-	-
-	-	Bradi1g69110.1	-	Sb01g041960.1	-	-	-	-	-	-	contig147275	contig01622;contig147275	-	-	contig147275	contig70399;contig147275	-	-	-	-	-	-	-	-	contig147275	contig01622;contig70399;contig147275	-	-	-	-
-	-	Bradi1g69130.1	-	Sb01g041990.1	-	-	-	-	-	-	-	contig00579;contig16937	-	-	-	contig00579;contig16937	-	-	-	-	-	-	-	-	-	contig16937;contig00579	-	-	-	scaffold00223_FGENESH_3
-	-	-	Os03g0229600	-	-	-	-	-	-	-	-	-	-	contig16937	-	-	-	-	-	-	-	-	-	-	-	contig16937	-	-	-	-
-	-	Bradi1g69140.1	Os03g0230300	Sb01g042000.1	-	-	-	-	-	-	contig00665	contig00665;contig00666	contig00665	contig00665;contig00666	contig00665	contig00665	-	-	-	-	-	-	-	-	contig00665	contig00666;contig00665	-	-	-	scaffold00264_FGENESH_3
-	-	-	Os03g0230500	Sb01g042010.1	-	-	-	-	-	-	-	-	contig183989	contig00924;contig76577;contig08155;contig183989	contig28721	contig76577;contig08155;contig28721	-	-	-	-	-	-	-	-	contig28721;contig183989	contig76577;contig183989;contig08155;contig00924;contig28721	-	-	-	scaffold00381_EUGENE_3
-	-	-	-	Sb01g042020.1	-	-	-	-	-	-	-	-	-	-	contig07383	contig08121;contig120760;contig07383;contig14098;contig161370;contig97043	-	-	-	-	-	-	-	-	contig07383	contig14098;contig08121;contig07383;contig97043;contig161370;contig120760	-	WHE1113_D03_G05ZS	WHE1655-1658_O05_O05ZS;WHE0977_H06_P11ZS;WHE1113_D03_G05ZS;WHE1456_A02_A04ZS	-
-	-	-	Os03g0231600	Sb01g042040.1	-	-	-	-	-	-	-	-	contig55992	contig12157	contig55992	contig55992;contig10466	-	-	-	-	-	-	-	-	contig55992	contig12157;contig10466;contig55992	-	-	WHE3003_H10_P19ZS	-
-	-	Bradi1g69170.1	Os03g0231800	Sb01g042050.1	-	-	tplb0059f06	-	-	-	contig27645	contig27645	contig27645	contig27645	contig27645	contig27645	-	-	-	-	contig36489	contig36489;contig102626;contig27645	-	-	contig27645;contig36489	contig27645;contig36489;contig102626	-	WHE2855_G06_M11ZS;WHE1774_C03_F06ZY	WHE2855_G06_M11ZS;WHE1774_C03_F06ZY;WHE0751_F08_K15ZT	-
-	-	-	-	Sb01g042060.1	-	-	-	tplb0008i15	-	-	-	-	-	-	-	contig00008	-	-	-	-	-	-	-	-	-	contig00008	-	-	-	scaffold00003_FGENESH_3
-	-	-	Os03g0231950	-	-	-	-	-	-	-	-	-	-	contig00008	-	-	-	-	-	-	-	-	-	-	-	contig00008	-	-	-	-
-	-	Bradi1g69200.1	-	-	-	-	-	-	-	-	-	contig00008	-	-	-	-	-	-	-	-	-	-	-	-	-	contig00008	-	-	-	-
-	-	Bradi1g69230.2	Os03g0232500	-	-	-	-	-	-	-	-	contig01774	-	contig01774	-	-	-	-	-	-	-	-	-	-	-	contig01774	-	-	-	-
-	-	Bradi1g69260.1	Os03g0232900	Sb01g042200.1	-	-	-	-	-	-	contig52119	contig16689;contig05473;contig52119	contig52119	contig16689;contig05473;contig52119	contig52119	contig16689;contig05473;contig52119	-	-	-	-	-	-	-	-	contig52119	contig05473;contig16689;contig52119	-	-	-	-
-	-	Bradi1g69290.1	-	Sb01g042230.1	-	-	-	-	-	-	contig159023	contig159023	-	-	contig04832	contig159023;contig04832	-	-	-	-	-	-	-	-	contig04832;contig159023	contig04832;contig159023	-	-	-	-
-	-	Bradi1g69300.1	Os03g0233500	Sb01g042240.1	-	-	-	-	-	-	contig27233	contig27233;contig57644;contig31544	contig27233	contig27233;contig57644	contig27233	contig27233;contig57644	-	-	-	-	-	-	-	-	contig27233	contig57644;contig31544;contig27233	-	-	-	-
-	-	Bradi1g69307.1	Os03g0233800	-	-	-	-	-	-	-	contig70806	contig70806	-	contig70806	-	-	-	-	-	-	-	-	-	-	contig70806	contig70806	-	-	-	-
-	-	-	Os03g0234200	-	-	-	-	-	-	-	-	-	-	contig45736	-	-	-	-	-	-	-	-	-	-	-	contig45736	-	-	WHE0963_F12_K23ZS	-
-	-	Bradi1g69320.1	Os03g0226200	Sb01g042260.1	-	-	-	-	-	-	-	contig45413	-	contig45413	contig45413	contig45413	-	-	-	-	-	-	-	-	contig45413	contig45413	-	-	-	-
-	-	Bradi1g69330.1	Os03g0225900	Sb01g042270.1	-	-	-	-	-	-	contig32495	contig32495	contig32495	contig32495;contig42437	contig32495	contig32495;contig42437	-	-	-	-	-	-	-	-	contig32495	contig32495;contig42437	-	WHE0282_C06_F11ZS	WHE0282_C06_F11ZS	-
-	-	Bradi1g69340.1	Os03g0225700	Sb01g042280.1	-	tplb0028h07	-	-	-	-	-	contig02108;contig155343	-	contig02108;contig02110;contig155343	-	contig02108;contig02110;contig155343	-	-	contig09236	contig09236;contig145717;contig155343	-	-	-	-	contig09236	contig145717;contig09236;contig155343;contig02108;contig02110	-	-	WHE4160_D03_G06ZS;WHE3307_E06_J11ZS	-
-	-	Bradi1g69350.1	Os03g0225600	Sb01g042290.1	-	-	-	-	-	-	contig05313	contig05313;contig05312;contig100288	contig05313	contig05313	contig05312	contig119014;contig05313;contig05312;contig100288	-	-	-	-	-	-	-	-	contig05312;contig05313	contig119014;contig05313;contig100288;contig05312	-	3362_G02_N04ZS5_008	3362_G02_N04ZS5_008;WHE0624_F11_L22ZA	-
-	-	Bradi1g69360.2	Os03g0225500	Sb01g042300.1	-	-	-	-	-	-	contig00976	contig00976;contig00977	contig00976	contig00976;contig00977	contig00976	contig00976;contig00977	-	-	-	-	-	-	-	-	contig00976	contig00977;contig00976	-	-	-	scaffold00413_FGENESH_3
-	-	-	-	Sb01g042310.1	-	-	-	-	-	-	-	-	-	-	-	contig48174;contig25220	-	-	-	-	-	-	-	-	-	contig25220;contig48174	-	-	-	-
-	-	Bradi1g69370.1	-	-	-	-	-	-	-	-	contig139968	contig66488;contig139968	-	-	-	-	-	-	-	-	-	-	-	-	contig139968	contig139968;contig66488	-	WHE2065_F02_L03ZT	WHE2065_F02_L03ZT	-
-	-	Bradi1g69380.1	Os03g0225200	Sb01g042340.1	-	-	-	-	-	-	contig07309	contig172772	contig07309	contig07309;contig04030;contig172772	-	contig07309;contig172772	-	-	-	-	-	-	-	-	contig07309	contig07309;contig04030;contig172772	-	-	-	-
-	-	Bradi1g69390.1	Os03g0225300	Sb01g042330.1	-	-	-	-	-	-	-	contig04030	-	contig04030	-	contig04030	-	-	-	-	-	-	-	-	-	contig04030	-	-	-	-
-	-	Bradi1g69407.2	Os03g0224700	Sb01g042370.1	-	-	-	-	-	-	contig01376	contig01186	contig01186	contig01186	contig01186	contig01186	-	-	-	-	-	-	-	-	contig01186;contig01376	contig01186	-	-	-	-
-	-	Bradi1g69480.1	Os03g0224200	Sb01g042400.1	-	-	-	-	-	-	contig00935	contig00934;contig00935	contig00935	contig00934;contig00935	contig00935	contig00934;contig00935	-	-	-	-	-	-	-	-	contig00935	contig00935;contig00934	-	-	-	scaffold00387_FGENESH_3
-	-	Bradi1g69490.1	Os03g0223900	Sb01g042410.1	-	-	-	-	-	-	-	contig47525;contig08357;contig00415	contig00415	contig47525;contig08357;contig00415	contig00415	contig47525;contig08357;contig00415	-	-	-	-	-	-	-	-	contig00415	contig08357;contig47525;contig00415	-	-	-	scaffold00156_FGENESH_3
-	-	Bradi1g69500.3	-	-	-	-	-	-	-	-	-	contig00415	-	-	-	-	-	-	-	-	-	-	-	-	-	contig00415	-	-	-	-
-	-	Bradi1g69510.1	-	Sb01g042430.1	-	-	-	-	-	-	contig00218	contig96034;contig87470;contig00218;contig33992;contig106977;contig41825	-	-	contig96034	contig96034;contig87470;contig00218;contig33992;contig106977;contig41825	-	-	-	-	-	-	-	-	contig00218;contig96034	contig33992;contig00218;contig106977;contig87470;contig96034;contig41825	-	-	-	-
-	-	Bradi1g69520.1	Os03g0223700	Sb01g042440.1	-	-	-	-	-	-	contig00593	contig128982;contig00593;contig57671	contig02401	contig128982;contig00593;contig57671	contig00593	contig128982;contig00593;contig57671	-	-	-	-	-	-	-	-	contig02401;contig00593	contig57671;contig00593;contig128982	-	-	WHE2817_F02_K03ZS	scaffold00230_FGENESH_3
-	-	Bradi1g69530.1	-	-	-	-	-	-	-	-	-	contig22950	-	-	-	-	-	-	-	-	-	-	-	-	-	contig22950	-	-	-	-
-	-	Bradi1g69540.1	Os03g0223100	Sb01g042470.1	-	-	-	-	-	-	contig30584	contig48174;contig30584;contig25220;contig113393	contig30584	contig48174;contig30584;contig25220;contig113393	contig30584	contig30584;contig113393	-	-	-	-	-	-	-	-	contig30584	contig25220;contig48174;contig113393;contig30584	-	-	-	-
-	-	-	Os03g0222800	-	-	-	-	-	-	-	-	-	contig15739	contig15739	-	-	-	-	-	-	-	-	-	-	contig15739	contig15739	-	-	-	-
-	-	Bradi1g69550.1	-	Sb01g042480.1	-	-	-	-	-	-	-	contig01159	-	-	-	contig01159	-	-	-	-	-	-	-	-	-	contig01159	-	-	WHE3552_E11_I22ZS	-
-	-	-	-	Sb01g042488.1	-	-	-	-	-	-	-	-	-	-	contig15739	contig15739	-	-	-	-	-	-	-	-	contig15739	contig15739	-	-	-	-
-	-	Bradi1g69590.1	-	Sb01g042540.1	-	RFL_Contig5078	-	-	-	-	contig03237	contig21925;contig02626	-	-	contig21925	contig21925;contig02626	-	-	contig03237	contig03237;contig21925	-	-	-	-	contig03237;contig21925	contig21925;contig02626;contig03237	-	-	-	-
-	-	Bradi1g69617.2	Os03g0221300	Sb01g042570.1	-	-	-	-	-	-	contig125262	contig67722;contig06282;contig125262;contig131579	contig15086	contig125262;contig131579	-	contig06282;contig125262;contig131579	-	-	-	-	-	-	-	-	contig125262;contig15086	contig131579;contig125262;contig67722;contig06282	-	-	WHE3575_A07_A13ZS	-
-	-	Bradi1g69627.1	Os03g0221200	Sb01g042580.1	-	-	-	-	-	-	contig103781	contig103781;contig50950	contig103781	contig103781;contig50950	contig103781	contig103781;contig50950	-	-	-	-	-	-	-	-	contig103781	contig50950;contig103781	-	-	-	-
-	-	Bradi1g69637.1	Os03g0220100	Sb01g042600.1	-	RFL_Contig3373	-	-	-	-	contig71095	contig71095	contig71095	contig71095	contig71095	contig71095	-	-	contig71095	contig71095	-	-	-	-	contig71095	contig71095	-	-	-	-
-	-	Bradi1g69650.1	Os03g0219900	Sb01g042610.1	-	tplb0003h13	-	-	-	-	contig43099	contig08814;contig43099	contig08814	contig08814;contig43099	contig43099	contig08814;contig43099	-	-	contig08814	contig08814;contig43099	-	-	-	-	contig08814;contig43099	contig08814;contig43099	-	WHE0801_D04_G07ZY;WHE2163_C03_E05ZS	WHE0801_D04_G07ZY;WHE2163_C03_E05ZS	-
-	-	Bradi1g69670.1	Os03g0219300	Sb01g042650.1	-	-	-	-	-	-	-	contig13514;contig11008	-	contig11008	contig13514	contig11008	-	-	-	-	-	-	-	-	contig13514	contig13514;contig11008	-	-	WHE3358_B08_D16ZS	-
-	-	Bradi1g69680.1	Os03g0219200	Sb01g042660.1	-	-	-	-	-	-	contig54639	contig12510	-	contig12510	-	contig12510	-	-	-	-	-	-	-	-	contig54639	contig12510	-	-	-	-
-	-	Bradi1g69690.1	Os03g0219100	Sb01g042670.1	-	-	-	-	-	-	contig13769	contig93450	contig13769	contig93450	contig13769	contig93450	-	-	-	-	-	-	-	-	contig13769	contig93450	-	-	-	-
-	-	Bradi1g69710.1	Os03g0218400	Sb01g042690.1	-	tplb0053a05	-	-	-	-	contig15278	contig17617;contig15278;contig121027	contig15278	contig17617;contig15278;contig121027	contig15278	contig17617;contig15278;contig121027	-	-	-	contig17617;contig121027	-	-	-	-	contig15278	contig17617;contig15278;contig121027	-	-	-	-
-	-	Bradi1g69720.3	-	Sb01g042710.1	-	-	-	-	-	-	-	contig06335	-	-	-	contig06335	-	-	-	-	-	-	-	-	-	contig06335	-	-	3068_E05_I10ZS5_036	-
-	-	Bradi1g69730.1	-	-	-	-	-	-	-	-	-	contig41482	-	-	-	-	-	-	-	-	-	-	-	-	-	contig41482	-	-	WHE1766_B03_D06ZY	-
-	-	Bradi1g69740.1	Os03g0217000	Sb01g042720.1	-	RFL_Contig997	-	-	-	-	contig40473	contig40473	contig40473	contig40473	contig40473	contig40473	-	-	contig40473	contig40473	-	-	-	-	contig40473	contig40473	-	-	-	-
-	-	Bradi1g69747.1	Os03g0216900	Sb01g042730.1	-	-	-	-	-	-	contig130674	contig43386;contig35488;contig40473;contig130674	contig130674	contig43386;contig35488;contig40473;contig130674	-	contig43386;contig35488;contig40473;contig130674	-	-	-	-	-	-	-	-	contig130674	contig40473;contig130674;contig35488;contig43386	-	-	-	-
-	-	Bradi1g69760.1	Os03g0216800	Sb01g042735.1	-	-	-	-	-	-	contig72820	contig72820	contig72820	contig72820	contig72820	contig72820	-	-	-	-	-	-	-	-	contig72820	contig72820	-	-	-	-
-	-	Bradi1g69770.1	Os03g0216700	Sb01g042740.1	-	-	-	-	-	-	contig22615	contig140331	contig22615	contig140331	contig22615	contig140331	-	-	-	-	-	-	-	-	contig22615	contig140331	-	-	-	-
wsnp_Ku_c22512_32342704_4D	31.12	-	-	-	-	-	-	-	contig00486	contig00486	-	-	-	-	-	-	-	-	-	-	-	-	-	-	contig00486	contig00486	WHE2969_E09_J17ZS	WHE2969_E09_J17ZS	WHE2969_E09_J17ZS	scaffold00184_FGENESH_3
wsnp_Ex_c41650_48427613_4D	31.12	-	-	-	-	-	-	-	-	-	-	-	-	-	-	-	-	-	-	-	-	-	-	-	-	-	-	-	-	-
wsnp_Ex_c15977_24392258_4D	31.54	-	-	-	tplb0056l24	-	-	-	contig13690	contig39641;contig13690	-	-	-	-	-	-	-	-	-	-	-	-	-	-	contig13690	contig13690;contig39641	WHE0761_E09_J17ZY	WHE0761_E09_J17ZY	WHE0761_E09_J17ZY	-
wsnp_Ra_c23758_33291657_4D	33.33	-	-	-	-	-	-	-	-	-	-	-	-	-	-	-	-	-	-	-	-	-	-	-	-	-	-	-	-	-
wsnp_Ex_rep_c79748_75305162_4D	38.01	-	-	-	-	-	-	-	contig07775	contig71893;contig154274;contig07775	-	-	-	-	-	-	-	-	-	-	-	-	-	-	contig07775	contig71893;contig07775;contig154274	-	-	WHE1794_E01_J02ZS	-
wsnp_RFL_Contig3792_4086706_4D	41.42	Bradi1g69780.1	Os03g0216600	Sb01g042750.1	-	-	-	-	-	-	contig79978	contig04544	contig79978	contig04544	contig79978	contig04544	-	-	-	-	-	-	-	-	contig79978	contig04544	WHE2313_G02_M03ZT	WHE2313_G02_M03ZT	WHE2313_G02_M03ZT	-
-	-	Bradi1g69810.1	Os03g0216300	-	-	-	-	-	-	-	contig22066	contig22066	-	contig22066	-	-	-	-	-	-	-	-	-	-	contig22066	contig22066	-	-	-	-
-	-	Bradi1g69840.1	Os03g0215800	Sb01g042800.1	-	-	-	-	-	-	contig133107	contig180829;contig184192;contig35892;contig154055;contig159314;contig133107	contig133107	contig184192;contig35892;contig154055;contig159314;contig133107	contig133107	contig184192;contig35892;contig154055;contig133107	-	-	-	-	-	-	-	-	contig133107	contig184192;contig180829;contig133107;contig159314;contig35892;contig154055	-	-	-	-
-	-	-	-	Sb01g042815.1	-	-	-	-	-	-	-	-	-	-	-	contig159314	-	-	-	-	-	-	-	-	-	contig159314	-	-	-	-
-	-	Bradi1g69870.1	Os03g0215700	Sb01g042820.1	-	-	-	-	-	-	contig07775	contig07775;contig71893;contig154274	contig71893	contig07775;contig71893;contig154274	-	contig07775;contig71893;contig154274	-	-	-	-	-	-	-	-	contig71893;contig07775	contig71893;contig07775;contig154274	-	WHE1794_E01_J02ZS	WHE1794_E01_J02ZS	-
-	-	Bradi1g69880.1	-	Sb01g042830.1	-	-	-	-	-	-	contig15642	contig15642	-	-	contig15642	contig15642	-	-	-	-	-	-	-	-	contig15642	contig15642	-	WHE0843_G09_N17ZS	WHE0843_G09_N17ZS	-
-	-	Bradi1g69890.1	-	-	-	tplb0017m06	-	-	-	-	contig106258	contig106258	-	-	-	-	-	-	contig19238	contig38592;contig19238;contig106258	-	-	-	-	contig19238;contig106258	contig19238;contig38592;contig106258	-	-	-	-
-	-	-	Os03g0215400	-	-	-	-	-	-	-	-	-	contig106258	contig38592	-	-	-	-	-	-	-	-	-	-	contig106258	contig38592	-	-	-	-
-	-	Bradi1g69900.1	Os03g0215200	Sb01g042850.1	-	-	-	-	-	-	contig00073	contig40432;contig10000;contig00073	contig00073	contig40432;contig10000;contig00073	contig00073	contig10000;contig00073	-	-	-	-	-	-	-	-	contig00073	contig00073;contig40432;contig10000	-	-	WHE0922_G09_M18ZY	-
-	-	Bradi1g69910.2	-	Sb01g042860.1	-	-	-	-	-	-	-	contig00411	-	-	-	contig00411	-	-	-	-	-	-	-	-	-	contig00411	-	-	WHE1755-1758_D21_D21ZS	scaffold00155_EUGENE_3
-	-	-	Os03g0215000	-	-	-	-	-	-	-	-	-	-	contig00411	-	-	-	-	-	-	-	-	-	-	-	contig00411	-	-	WHE1755-1758_D21_D21ZS	-
-	-	Bradi1g69930.1	Os03g0214400	Sb01g042870.1	-	-	-	-	-	-	contig20655	contig36706;contig29271;contig20655;contig138011	contig20655	contig36706;contig29271;contig10604;contig20655;contig138011	contig20655	contig36706;contig29271;contig20655;contig138011	-	-	-	-	-	-	-	-	contig20655	contig138011;contig20655;contig36706;contig10604;contig29271	-	-	-	-
-	-	Bradi1g69990.1	-	-	-	-	-	-	-	-	contig36151	contig36151	-	-	-	-	-	-	-	-	-	-	-	-	contig36151	contig36151	-	-	-	-
-	-	-	-	Sb01g042920.1	-	-	-	-	-	-	-	-	-	-	-	contig00697	-	-	-	-	-	-	-	-	-	contig00697	-	-	0916_H01_0916_012	scaffold00280_FGENESH_3
-	-	Bradi1g70040.1	-	Sb01g042950.1	-	-	-	-	-	-	contig21100	contig83014;contig119835	-	-	-	contig83014;contig119835	-	-	-	-	-	-	-	-	contig21100	contig83014;contig119835	-	-	-	-
-	-	-	Os03g0213600	Sb01g042960.1	-	-	RFL_Contig4950	-	-	-	-	-	contig02236	contig02236	contig02236	contig02236	-	-	-	-	-	contig49890	-	-	contig02236	contig02236;contig49890	-	-	-	scaffold01078_EUGENE_3
-	-	Bradi1g70057.1	Os03g0213400	Sb01g042980.1	-	-	-	-	-	-	contig00110	contig00110;contig163612;contig34618;contig132497;contig95032;contig70391	contig00111	contig95032;contig70391	contig00111	contig00110;contig163612;contig34618;contig95032;contig70391	-	-	-	-	-	-	-	-	contig00111;contig00110	contig95032;contig34618;contig70391;contig163612;contig132497;contig00110	-	-	-	-
-	-	Bradi1g70067.1	Os03g0212300	Sb01g043110.1	-	-	-	-	-	-	-	contig28758	-	contig161922;contig28758	-	contig161922;contig28758	-	-	-	-	-	-	-	-	-	contig161922;contig28758	-	-	-	-
-	-	-	-	Sb01g043020.1	-	-	-	-	-	-	-	-	-	-	contig101826	contig101826	-	-	-	-	-	-	-	-	contig101826	contig101826	-	BRY_1204	BRY_1204	-
-	-	-	Os03g0213200	Sb01g043000.1	-	-	-	-	-	-	-	-	-	contig23058	-	contig10929;contig23058	-	-	-	-	-	-	-	-	-	contig10929;contig23058	-	-	BRY_2070	-
-	-	Bradi1g70080.2	Os03g0213300	Sb01g042990.1	-	-	-	-	-	-	contig36390	contig43892;contig104840;contig103903;contig120039;contig36390	contig43892	contig43892;contig104840;contig36390;contig166224	contig36390	contig43892;contig104840;contig103903;contig120039;contig36390	-	-	-	-	-	-	-	-	contig36390;contig43892	contig36390;contig166224;contig120039;contig103903;contig43892;contig104840	-	-	-	-
-	-	Bradi1g70160.1	-	-	-	tplb0043d18	-	-	-	-	-	contig101826	-	-	-	-	-	-	contig101826	contig173934;contig87915;contig101826	-	-	-	-	contig101826	contig101826;contig173934;contig87915	-	BRY_1204	BRY_1204	-
-	-	Bradi1g70170.1	Os03g0212800	Sb01g043030.1	-	-	-	-	-	-	-	contig00694	contig00694	contig00694	-	contig00694	-	-	-	-	-	-	-	-	contig00694	contig00694	-	-	-	-
-	-	Bradi1g70180.1	Os03g0212700	Sb01g043060.1	-	-	-	-	-	-	contig04392	contig04391;contig19029	contig04392	contig04391;contig19029	contig04392	contig04391;contig19029	-	-	-	-	-	-	-	-	contig04392	contig04391;contig19029	-	WHE2968_E06_I12ZS	1909_H04_O07Z5S_032;WHE0926_E05_I10ZS	-
-	-	-	-	Sb01g043070.1	-	-	-	-	-	-	-	-	-	-	-	contig19029	-	-	-	-	-	-	-	-	-	contig19029	-	-	1909_H04_O07Z5S_032	-
-	-	Bradi1g70220.1	Os03g0212400	Sb01g043090.1	-	-	-	-	-	-	contig38252	contig38252	-	contig38252	contig38252	contig38252	-	-	-	-	-	-	-	-	contig38252	contig38252	-	WHE1112_F12_L24ZS	WHE1112_F12_L24ZS	-
-	-	Bradi1g70250.1	Os03g0212200	Sb01g043120.1	-	-	-	-	-	-	contig33055	contig23168;contig33055	-	contig23168	contig33055	contig23168;contig33055	-	-	-	-	-	-	-	-	contig33055	contig23168;contig33055	-	WHE3505_B06_C11ZS	WHE3505_B06_C11ZS	-
-	-	Bradi1g70280.1	Os03g0211900	Sb01g043160.1	-	-	-	-	-	-	contig42937	contig42937	contig04230	contig42937	contig42937	contig42937	-	-	-	-	-	-	-	-	contig04230;contig42937	contig42937	-	WHE0281_D01_H02ZS	WHE0281_D01_H02ZS	-
-	-	Bradi1g70290.1	-	-	-	-	-	-	-	-	contig02286	contig02286	-	-	-	-	-	-	-	-	-	-	-	-	contig02286	contig02286	-	WHE2003_B08_D15ZT	WHE2003_B08_D15ZT	-
-	-	Bradi1g70300.1	Os03g0211700	Sb01g043180.1	-	RFL_Contig4400	-	-	-	-	contig06428	contig06428	contig06428	contig06428	contig06428	contig06428	-	-	contig06428	contig06428	-	-	-	-	contig06428	contig06428	-	3365_D02_H03ZS5_014	3365_D02_H03ZS5_014	-
-	-	Bradi1g70320.1	-	-	-	-	-	-	-	-	-	contig41297	-	-	-	-	-	-	-	-	-	-	-	-	-	contig41297	-	-	-	-
-	-	Bradi1g70330.1	Os03g0211600	Sb01g043190.1	-	-	-	-	-	-	contig88175	contig16451;contig41025;contig88175;contig145115	contig88175	contig88175;contig145115	contig88175	contig41025;contig88175;contig145115	-	-	-	-	-	-	-	-	contig88175	contig145115;contig41025;contig88175;contig16451	-	WHE3355_B10_C19ZS	WHE2160_G10_M20ZT;WHE3355_B10_C19ZS	-
-	-	-	-	Sb01g043200.1	-	-	-	-	-	-	-	-	-	-	-	contig00739	-	-	-	-	-	-	-	-	-	contig00739	-	-	-	scaffold00297_FGENESH_3
-	-	-	Os03g0211500	-	-	-	-	-	-	-	-	-	-	contig00739	-	-	-	-	-	-	-	-	-	-	-	contig00739	-	-	-	-
-	-	Bradi1g70340.3	-	-	-	-	-	-	-	-	-	contig00739	-	-	-	-	-	-	-	-	-	-	-	-	-	contig00739	-	-	-	scaffold00297_FGENESH_6
-	-	-	-	Sb01g043230.1	-	-	-	-	-	-	-	-	-	-	contig129937	contig129937	-	-	-	-	-	-	-	-	contig129937	contig129937	-	WHE0628_G04_N08ZA	WHE0628_G04_N08ZA	-
-	-	Bradi1g70407.1	Os03g0210800	Sb01g043240.1	-	-	-	-	-	-	contig52080	contig74451;contig03109	contig52080	contig63766;contig03108;contig74451;contig03109	contig52080	contig03108;contig74451	-	-	-	-	-	-	-	-	contig52080	contig03108;contig03109;contig74451;contig63766	-	-	WHE4116_F07_L14ZS;WHE2804_H08_P16ZS	-
-	-	Bradi1g70450.1	Os03g0210400	Sb01g043300.1	-	-	-	-	-	-	-	contig17731	-	contig17731	-	contig17731	-	-	-	-	-	-	-	-	-	contig17731	-	-	-	-
-	-	Bradi1g70470.1	-	-	-	-	-	-	-	-	contig105820	contig105820	-	-	-	-	-	-	-	-	-	-	-	-	contig105820	contig105820	-	-	-	-
-	-	Bradi1g70510.1	-	-	-	-	-	-	-	-	-	contig02045	-	-	-	-	-	-	-	-	-	-	-	-	-	contig02045	-	-	-	scaffold00579_NIAS_9
-	-	Bradi1g70570.1	Os03g0209600	Sb01g043330.1	-	-	-	-	-	-	contig01452	contig85766;contig01452	contig01452	contig85766;contig01452;contig32207	contig01452	contig85766;contig01452;contig32207	-	-	-	-	-	-	-	-	contig01452	contig85766;contig01452;contig32207	-	-	-	scaffold00658_FGENESH_3
-	-	Bradi1g70590.1	Os03g0209500	Sb01g043340.1	-	tplb0042h15	-	-	-	-	contig29924	contig29924	contig50647	contig29924	contig50647	contig29924	-	-	contig29924	contig29924;contig50647	-	-	-	-	contig29924;contig50647	contig50647;contig29924	-	-	-	-
-	-	Bradi1g70600.1	Os03g0209400	Sb01g043350.1	-	-	-	-	-	-	-	contig48685	-	contig27016;contig48685	-	contig27016;contig48685	-	-	-	-	-	-	-	-	-	contig48685;contig27016	-	-	BRY_1154	-
-	-	Bradi1g70627.1	-	Sb01g043380.1	-	-	-	-	-	-	contig50910	contig61263	-	-	-	contig61263	-	-	-	-	-	-	-	-	contig50910	contig61263	-	-	-	-
-	-	-	Os03g0208900	Sb01g043370.1	-	-	tplb0061f22	-	-	-	-	-	contig46336	contig46336	contig96570	contig46336	-	-	-	-	-	contig46336;contig96570	-	-	contig96570;contig46336	contig46336;contig96570	-	WHE618_F01_K02ZA	WHE618_F01_K02ZA	-
-	-	Bradi1g70637.1	Os03g0208600	Sb01g043390.1	-	-	-	-	-	-	contig13176	contig13176	contig13176	contig13176	-	contig13176	-	-	-	-	-	-	-	-	contig13176	contig13176	-	-	-	-
-	-	Bradi1g70650.1	Os03g0208500	Sb01g043400.1	-	RFL_Contig5158	-	-	-	-	contig68397	contig101840;contig68397	contig68397	contig101840;contig68397	contig68397	contig101840;contig68397	-	-	contig68397	contig25175;contig68397;contig101840	-	-	-	-	contig68397	contig25175;contig101840;contig68397	-	-	-	-
-	-	Bradi1g70657.1	Os03g0207900	Sb01g043410.1	-	-	-	-	-	-	contig30256	contig30256	contig30256	contig18818;contig30256	contig30256	contig18818;contig30256	-	-	-	-	-	-	-	-	contig30256	contig30256;contig18818	-	-	WHE0981_F07_L13ZS	-
-	-	Bradi1g70690.1	Os03g0207300	-	-	-	-	-	-	-	contig01873	contig01873	contig01873	contig01873	-	-	-	-	-	-	-	-	-	-	contig01873	contig01873	-	-	-	-
-	-	Bradi1g70710.1	Os03g0207250	-	-	-	-	-	-	-	contig39274	contig39274;contig12127	contig39274	contig39274;contig12127	-	-	-	-	-	-	-	-	-	-	contig39274	contig39274;contig12127	-	WHE3001_A06_A11ZS	WHE3001_A06_A11ZS	-
-	-	Bradi1g70720.1	Os03g0207200	Sb01g043450.1	-	-	-	-	-	-	contig42564	contig42564	contig42564	contig42564	contig42564	contig42564	-	-	-	-	-	-	-	-	contig42564	contig42564	-	-	-	-
-	-	Bradi1g70730.1	-	-	-	-	-	-	-	-	-	contig02543	-	-	-	-	-	-	-	-	-	-	-	-	-	contig02543	-	-	-	-
-	-	Bradi1g70740.1	Os03g0206900	Sb01g043460.1	-	tplb0019k01	-	-	-	-	contig97528	contig97528	contig97528	contig97528	contig97528	contig97528	-	-	contig97528	contig97528	-	-	-	-	contig97528	contig97528	-	-	-	-
-	-	Bradi1g70790.1	-	Sb01g043500.1	-	-	-	-	-	-	-	contig28689;contig00687;contig02376	-	-	-	contig28689;contig00687;contig02376	-	-	-	-	-	-	-	-	-	contig28689;contig02376;contig00687	-	-	BRY_1801	-
-	-	Bradi1g70800.1	-	-	-	-	-	-	-	-	contig09651	contig09651	-	-	-	-	-	-	-	-	-	-	-	-	contig09651	contig09651	-	-	-	-
-	-	Bradi1g70840.1	Os03g0205500	Sb01g043550.1	-	-	-	-	-	-	-	contig00121	contig00121	contig00121	contig00121	contig00121	-	-	-	-	-	-	-	-	contig00121	contig00121	-	-	-	scaffold00042_FGENESH_6
-	-	Bradi1g70850.1	-	-	-	-	-	-	-	-	contig00120	contig00121	-	-	-	-	-	-	-	-	-	-	-	-	contig00120	contig00121	-	-	-	-
-	-	Bradi1g70890.1	Os03g0205000	Sb01g043590.1	-	-	-	-	-	-	contig33574	contig00947	contig00947	contig00947	contig00947	contig00947	-	-	-	-	-	-	-	-	contig00947;contig33574	contig00947	-	-	-	scaffold00395_FGENESH_3
-	-	-	Os03g0203700	Sb01g043620.1	-	-	RFL_Contig3236	-	-	-	-	-	contig32955	contig32955	-	contig05080	-	-	-	-	contig32955	contig32955;contig137933;contig157902	-	-	contig32955	contig157902;contig05080;contig137933;contig32955	-	WHE2819_F08_L15ZS	WHE0837_C09_E17ZT;WHE2819_F08_L15ZS;WHE0803_C01_F01ZS	-
-	-	Bradi1g70937.1	Os03g0203100	Sb01g043640.1	-	-	-	-	-	-	contig36363	contig06965;contig36363;contig142181;contig101407;contig81731	contig36363	contig06965;contig36363;contig142181;contig101407	contig101407	contig06965;contig36363;contig101407	-	-	-	-	-	-	-	-	contig36363;contig101407	contig81731;contig142181;contig06965;contig36363;contig101407	-	-	-	-
-	-	Bradi1g70960.1	-	Sb01g043650.1	-	-	-	-	-	-	contig95194	contig55818;contig95194	-	-	-	contig95194	-	-	-	-	-	-	-	-	contig95194	contig55818;contig95194	-	-	-	-
-	-	Bradi1g70970.1	-	-	-	-	-	-	-	-	contig27051	contig195102;contig173791;contig02572;contig42873	-	-	-	-	-	-	-	-	-	-	-	-	contig27051	contig195102;contig42873;contig173791;contig02572	-	-	-	-
-	-	Bradi1g70980.1	-	-	-	-	-	-	-	-	-	contig142012;contig154473	-	-	-	-	-	-	-	-	-	-	-	-	-	contig154473;contig142012	-	-	-	-
-	-	Bradi1g71000.1	Os03g0202300	Sb01g043670.1	-	-	-	-	-	-	contig01013	contig01013;contig47392	contig01013	contig01013;contig47392	contig01013	contig01013;contig47392	-	-	-	-	-	-	-	-	contig01013	contig47392;contig01013	-	-	-	scaffold00431_FGENESH_3
-	-	Bradi1g71020.1	Os03g0202200	Sb01g043700.1	-	RFL_Contig3097	-	-	-	-	contig09523	contig09523	contig09523	contig09523	contig09523	contig09523	-	-	contig09523	contig09523;contig82443	-	-	-	-	contig09523	contig82443;contig09523	-	-	WHE4123_F05_L09ZS	scaffold00431_FGENESH_6
-	-	-	Os03g0202001	-	-	-	-	-	-	-	-	-	contig04542	contig04542	-	-	-	-	-	-	-	-	-	-	contig04542	contig04542	-	WHE1788_G10_M20ZS	WHE1788_G10_M20ZS	-
-	-	Bradi1g71030.1	-	-	-	-	-	-	-	-	contig04542	contig81502	-	-	-	-	-	-	-	-	-	-	-	-	contig04542	contig81502	-	WHE1788_G10_M20ZS	-	-
-	-	Bradi1g71040.1	Os03g0201901	-	-	-	-	-	-	-	contig57558	contig57558;contig122384	contig122384	contig122384	-	-	-	-	-	-	-	-	-	-	contig122384;contig57558	contig122384;contig57558	-	-	-	-
-	-	Bradi1g71050.1	Os03g0201800	Sb01g043730.1	-	-	-	-	-	-	-	contig01740	-	contig01740	-	contig01740	-	-	-	-	-	-	-	-	-	contig01740	-	-	-	-
-	-	Bradi1g71057.1	Os03g0201700	Sb01g043740.1	-	tplb0025f10	-	-	-	-	contig01740	contig01740	contig01740	contig01740	contig01740	contig01740	-	-	contig01740	contig01740	-	-	-	-	contig01740	contig01740	-	-	-	-
-	-	Bradi1g71070.1	Os03g0201600	Sb01g043750.1	-	-	-	-	-	-	contig07974	contig07974;contig41495	contig07974	contig07974;contig41495	contig07974	contig48260;contig07974;contig41495	-	-	-	-	-	-	-	-	contig07974	contig41495;contig48260;contig07974	-	-	-	-
-	-	-	-	Sb01g043760.1	-	-	-	-	-	-	-	-	-	-	contig57558	contig57558;contig122384	-	-	-	-	-	-	-	-	contig57558	contig122384;contig57558	-	-	-	-
-	-	Bradi1g71082.1	Os03g0201300	Sb01g043770.1	-	-	-	-	-	-	contig72969	contig72969	contig72969	contig72969	contig72969	contig72969	-	-	-	-	-	-	-	-	contig72969	contig72969	-	-	-	-
-	-	Bradi1g71100.1	Os03g0201100	-	-	-	-	-	-	-	-	contig13898	-	contig13898	-	-	-	-	-	-	-	-	-	-	-	contig13898	-	-	-	-
-	-	Bradi1g73665.1	-	-	-	-	-	-	-	-	-	contig13918	-	-	-	-	-	-	-	-	-	-	-	-	-	contig13918	-	-	WHE1413-1416_M23_M23ZS	-
-	-	Bradi1g73700.1	Os03g0169800	Sb01g045830.1	-	-	-	-	-	-	contig57699	contig57699	contig57699	contig57699	contig57699	contig57699	-	-	-	-	-	-	-	-	contig57699	contig57699	-	-	-	-
-	-	Bradi1g73710.1	Os03g0169600	-	-	-	tplb0046k05	-	-	-	contig28223	contig28223	contig28223	contig28223	-	-	-	-	-	-	-	contig86319	-	-	contig28223	contig86319;contig28223	-	-	-	-
-	-	Bradi1g73740.1	Os03g0169000	Sb01g045900.1	-	-	-	-	-	-	contig58791	contig12467	contig58791	contig12467	contig58791	contig12467	-	-	-	-	-	-	-	-	contig58791	contig12467	-	WHE0987-0990_J07_J07ZS	WHE0987-0990_J07_J07ZT	-
-	-	Bradi1g73757.1	-	-	-	tplb0009d18	-	-	-	-	contig14065	contig14065;contig20525	-	-	-	-	-	-	-	-	-	-	-	-	contig14065	contig14065;contig20525	-	-	-	-
-	-	Bradi1g73770.1	Os03g0169100	Sb01g045920.1	-	-	-	-	-	-	contig45920	contig54630;contig45920	contig45920	contig54630;contig45920	contig45920	contig54630;contig45920	-	-	-	-	-	-	-	-	contig45920	contig45920;contig54630	-	-	WHE4119_A08_B15ZS	-
-	-	-	-	Sb01g045940.1	-	-	-	-	-	-	-	-	-	-	contig31153	contig31153	-	-	-	-	-	-	-	-	contig31153	contig31153	-	-	-	-
-	-	Bradi1g73802.1	-	Sb01g045970.1	-	-	-	-	-	-	contig122831	contig122831;contig188854	-	-	contig122831	contig122831;contig188854	-	-	-	-	-	-	-	-	contig122831	contig188854;contig122831	-	WHE0763_H05_O09ZT	WHE0763_H05_O09ZT	-
-	-	-	-	Sb01g045974.1	-	-	-	-	-	-	-	-	-	-	contig06043	contig06043	-	-	-	-	-	-	-	-	contig06043	contig06043	-	-	-	-
-	-	-	Os03g0168500	-	-	-	-	-	-	-	-	-	-	contig06043	-	-	-	-	-	-	-	-	-	-	-	contig06043	-	-	-	-
-	-	Bradi1g73810.1	Os03g0168400	-	-	-	-	-	-	-	contig06043	contig58331;contig179352;contig39330;contig06043	contig58331	contig58331;contig179352;contig39330;contig06043	-	-	-	-	-	-	-	-	-	-	contig58331;contig06043	contig179352;contig58331;contig06043;contig39330	-	-	-	-
-	-	Bradi1g73850.1	Os03g0168000	Sb01g046010.1	-	-	-	-	-	-	contig26104	contig37570;contig26104	contig26104	contig37570;contig26104	contig26104	contig37570;contig26104	-	-	-	-	-	-	-	-	contig26104	contig37570;contig26104	-	-	-	-
-	-	Bradi1g73860.1	-	-	-	-	-	-	-	-	-	contig00626	-	-	-	-	-	-	-	-	-	-	-	-	-	contig00626	-	-	-	scaffold00247_FGENESH_3
-	-	-	-	Sb01g046015.1	-	-	-	-	-	-	-	-	-	-	-	contig00626	-	-	-	-	-	-	-	-	-	contig00626	-	-	-	-
-	-	Bradi1g73870.1	Os03g0167700	Sb01g046020.1	-	tplb0013l11	-	-	-	-	contig01915	contig01915	contig01915	contig01915	contig01915	contig01915	-	-	contig146117	contig01915;contig107972;contig146117	-	-	-	-	contig146117;contig01915	contig107972;contig146117;contig01915	-	0017_A11_A11Z_081;WHE2814_C01_E02ZS	0017_A11_A11Z_081;WHE2814_C01_E02ZS	-
-	-	Bradi1g73877.1	Os03g0167600	Sb01g046030.1	-	RFL_Contig3023	-	-	-	-	-	contig154839;contig120902;contig173953	-	contig154839;contig120902;contig173953	-	contig154839;contig120902	-	-	-	contig154839;contig156723;contig173953;contig120902;contig66181;contig40757	-	-	-	-	-	contig154839;contig66181;contig120902;contig156723;contig40757;contig173953	-	-	WHE0958_H04_P08ZS	-
-	-	Bradi1g73900.1	Os03g0167200	-	-	-	-	-	-	-	contig35851	contig35851	-	contig35851	-	-	-	-	-	-	-	-	-	-	contig35851	contig35851	-	-	-	-
-	-	-	Os03g0167100	-	-	-	-	-	-	-	-	-	-	contig00049	-	-	-	-	-	-	-	-	-	-	-	contig00049	-	-	WHE612_D11_H22ZA	scaffold00014_NIAS_3
-	-	-	-	Sb01g046070.1	-	-	-	-	-	-	-	-	-	-	-	contig00049	-	-	-	-	-	-	-	-	-	contig00049	-	-	WHE612_D11_H22ZA	-
-	-	Bradi1g73910.1	-	Sb01g046080.1	-	-	-	-	-	-	contig43940	contig43940	-	-	contig43940	contig43940	-	-	-	-	-	-	-	-	contig43940	contig43940	-	-	-	-
-	-	Bradi1g73960.1	Os03g0166000	Sb01g046110.1	-	RFL_Contig4322	-	-	-	-	contig07401	contig92441	contig92441	contig92441	contig92441	contig92441	-	-	-	contig92441	-	-	-	-	contig92441;contig07401	contig92441	-	-	-	-
-	-	Bradi1g73970.1	Os03g0165900	Sb01g046120.1	-	-	-	-	-	-	-	contig12023	-	contig12023	-	contig12023	-	-	-	-	-	-	-	-	-	contig12023	-	-	-	-
-	-	Bradi1g73990.1	-	-	-	-	-	-	-	-	contig08284	contig04953	-	-	-	-	-	-	-	-	-	-	-	-	contig08284	contig04953	-	-	-	-
-	-	Bradi1g74000.1	Os03g0165600	Sb01g046140.1	-	RFL_Contig5528	-	-	-	-	contig83767	contig02710;contig83767;contig02711	contig02711	contig98218;contig02710;contig02711	contig04953	contig138558;contig02710;contig83767;contig04953;contig02711	-	-	contig04953	contig04953	-	-	-	-	contig83767;contig04953;contig02711	contig98218;contig138558;contig02710;contig83767;contig04953;contig02711	-	WHE0926_F03_K06ZT	WHE0926_F03_K06ZT	-
-	-	Bradi1g74030.1	-	-	-	-	-	-	-	-	-	contig64397	-	-	-	-	-	-	-	-	-	-	-	-	-	contig64397	-	-	-	-
-	-	Bradi1g74050.1	Os03g0165400	Sb01g046160.1	-	-	-	-	-	-	contig71418	contig71418;contig07708;contig08021	contig71418	contig71418;contig07708;contig08021	contig07709	contig71418;contig07708;contig08021;contig40680	-	-	-	-	-	-	-	-	contig07709;contig71418	contig08021;contig07708;contig71418;contig40680	-	WHE2909_F01_K01ZS	WHE2329_G10_M19ZT	-
-	-	-	-	Sb01g046170.1	-	-	-	tplb0025a22	-	-	-	-	-	-	contig121029	contig121029	-	-	-	-	-	-	-	contig121029;contig187809	contig121029	contig187809;contig121029	-	-	-	-
-	-	Bradi1g74070.1	Os03g0165266	Sb01g046180.1	-	-	-	-	-	-	contig18592	contig48371;contig18592	contig18592	contig48371;contig18592	contig18592	contig48371;contig18592	-	-	-	-	-	-	-	-	contig18592	contig48371;contig18592	-	-	-	-
-	-	Bradi1g74087.1	Os03g0165100	Sb01g046200.1	-	-	-	-	-	-	contig09997	contig09997	contig09997	contig09997	contig09997	contig09997	-	-	-	-	-	-	-	-	contig09997	contig09997	-	-	-	-
-	-	Bradi1g74120.1	Os03g0165000	Sb01g046210.1	-	tplb0023f20	-	-	-	-	contig154374	contig154374;contig17455;contig169120	contig13889	contig154374;contig17455;contig169120	contig13889	contig154374;contig17455;contig169120	-	-	contig13889	contig13889;contig169120;contig154374	-	-	-	-	contig154374;contig13889	contig17455;contig169120;contig154374;contig13889	-	-	-	-
-	-	Bradi1g74140.1	-	-	-	-	-	-	-	-	contig56717	contig69256;contig56717	-	-	-	-	-	-	-	-	-	-	-	-	contig56717	contig56717;contig69256	-	-	-	-
-	-	-	-	Sb01g046220.1	-	-	-	-	-	-	-	-	-	-	contig99161	contig99161;contig56717	-	-	-	-	-	-	-	-	contig99161	contig56717;contig99161	-	-	-	-
-	-	Bradi1g74150.1	Os03g0164700	Sb01g046230.1	-	-	-	-	-	-	contig23584	contig23584	contig23584	contig23584	contig23584	contig23584	-	-	-	-	-	-	-	-	contig23584	contig23584	-	WHE2951_H05_O09ZS	WHE2951_H05_O09ZS	-
-	-	-	-	Sb01g046240.1	-	-	-	-	-	-	-	-	-	-	-	contig40813	-	-	-	-	-	-	-	-	-	contig40813	-	-	-	-
-	-	-	Os03g0164400	-	-	-	-	-	-	-	-	-	-	contig73052;contig105928	-	-	-	-	-	-	-	-	-	-	-	contig73052;contig105928	-	-	-	-
-	-	Bradi1g74170.1	Os03g0163500	-	-	-	-	-	-	-	-	contig00478	contig00478	contig00478	-	-	-	-	-	-	-	-	-	-	contig00478	contig00478	-	-	-	scaffold00180_FGENESH_3
-	-	Bradi1g74180.1	Os03g0163300	Sb01g046260.1	-	-	-	-	-	-	contig03164	contig03164	contig03164	contig14679;contig03164	contig03164	contig14679;contig03164	-	-	-	-	-	-	-	-	contig03164	contig14679;contig03164	-	WHE0952_A08_A16ZS	WHE0952_A08_A16ZS	-
-	-	Bradi1g74250.1	-	-	-	-	-	-	-	-	-	contig18937	-	-	-	-	-	-	-	-	-	-	-	-	-	contig18937	-	-	-	-
-	-	-	Os03g0162500	Sb01g046300.1	-	-	tplb0019d17	-	-	-	-	-	contig99880	contig99880	contig99880	contig99880	-	-	-	-	contig99880	contig99880	-	-	contig99880	contig99880	-	WHE2308_D08_H16ZS	WHE2308_D08_H16ZS	-
-	-	-	-	Sb01g046320.1	-	-	-	-	-	-	-	-	-	-	contig57041	contig57041	-	-	-	-	-	-	-	-	contig57041	contig57041	-	-	-	-
-	-	-	Os03g0162000	-	-	-	-	-	-	-	-	-	contig57041	contig57041	-	-	-	-	-	-	-	-	-	-	contig57041	contig57041	-	-	-	-
-	-	Bradi1g74350.1	Os03g0161900	-	-	-	-	-	-	-	contig00866	contig00866	contig00866	contig00866	-	-	-	-	-	-	-	-	-	-	contig00866	contig00866	-	-	-	-
-	-	-	-	Sb01g046350.1	-	-	-	-	-	-	-	-	-	-	-	contig00866	-	-	-	-	-	-	-	-	-	contig00866	-	-	-	-
-	-	Bradi1g74360.1	-	Sb01g046360.1	-	RFL_Contig3992	-	-	-	-	-	contig08014	-	-	contig08014	contig08014	-	-	contig08014	contig08014	-	-	-	-	contig08014	contig08014	-	-	-	-
-	-	Bradi1g74400.1	Os03g0161500	Sb01g046370.1	-	-	-	-	-	-	contig02263	contig02263	contig02263	contig02263	contig02263	contig02263	-	-	-	-	-	-	-	-	contig02263	contig02263	-	WHE3302_G12_M24ZS	WHE3302_G12_M24ZS	-
-	-	Bradi1g74430.1	Os03g0161100	-	-	-	-	-	-	-	contig36119	contig36119;contig114556;contig98921;contig80416	contig55602	contig36119;contig114556;contig98921;contig80416	-	-	-	-	-	-	-	-	-	-	contig36119;contig55602	contig98921;contig114556;contig36119;contig80416	-	-	-	-
-	-	-	-	Sb01g046410.1	-	-	-	-	-	-	-	-	-	-	-	contig34915	-	-	-	-	-	-	-	-	-	contig34915	-	-	-	-
-	-	Bradi1g74437.1	-	Sb01g046420.1	-	-	-	-	-	-	contig13230	contig13230	-	-	contig13230	contig13230;contig50192	-	-	-	-	-	-	-	-	contig13230	contig13230;contig50192	-	-	-	-
-	-	-	Os03g0160600	-	-	-	-	-	-	-	-	-	-	contig13230	-	-	-	-	-	-	-	-	-	-	-	contig13230	-	-	-	-
-	-	Bradi1g74450.1	Os03g0160400	Sb01g046430.1	-	-	-	-	-	-	-	contig03334;contig40328;contig173150;contig03335	contig40328	contig03334;contig40328;contig173150;contig03335	contig03335	contig03334;contig40328;contig173150;contig03335	-	-	-	-	-	-	-	-	contig03335;contig40328	contig03334;contig40328;contig03335;contig173150	-	-	-	-
wsnp_BF473052D_Ta_2_1_4D	46.61	-	-	-	-	-	-	-	-	-	-	-	-	-	-	-	-	-	-	-	-	-	-	-	-	-	-	-	-	-
wsnp_Ex_c3603_6584235_4D	49.8	Bradi1g74480.1	Os03g0160100	Sb01g046460.1	-	-	-	-	contig14703	contig14703;contig59888;contig58940;contig22175	contig14703	contig16062;contig21481;contig14703;contig58940	contig14703	contig16062;contig21481;contig58940	contig21481	contig16062;contig21481;contig58940	-	-	-	-	-	-	-	-	contig21481;contig14703	contig58940;contig14703;contig22175;contig16062;contig59888;contig21481	WHE2836_B04_D08ZS	WHE2836_B04_D08ZS;2851B_G04_M07ZS5_033	WHE0944_G12_N24ZY;WHE2964_G02_M04ZS;WHE2836_B04_D08ZS;2851B_G04_M07ZS5_033	-
-	-	Bradi1g74500.1	Os03g0159700	Sb01g046480.1	-	-	-	-	-	-	contig15854	contig15854	contig15854	contig15854	contig15854	contig15854;contig66021	-	-	-	-	-	-	-	-	contig15854	contig15854;contig66021	-	-	-	-
-	-	Bradi1g74530.1	Os03g0159200	Sb01g046510.1	-	-	-	-	-	-	contig07926	contig07926;contig164290	contig07926	contig07926;contig164290	contig07926	contig07926;contig164290	-	-	-	-	-	-	-	-	contig07926	contig164290;contig07926	-	-	-	-
-	-	Bradi1g74540.1	Os03g0159100	Sb01g046520.1	-	RFL_Contig5215	-	-	-	-	-	contig13927;contig11800	contig11800	contig13927;contig11800	contig11800	contig13927;contig11800	-	-	contig13927	contig13927;contig11800;contig31484	-	-	-	-	contig11800;contig13927	contig11800;contig31484;contig13927	-	-	0759_F09_K17Z_075	-
-	-	Bradi1g74570.1	-	Sb01g046560.1	-	-	-	-	-	-	contig44571	contig44571	-	-	contig44571	contig44571	-	-	-	-	-	-	-	-	contig44571	contig44571	-	-	-	-
-	-	Bradi1g74580.1	-	Sb01g046570.1	-	tplb0030n07	-	-	-	-	contig148301	contig148301;contig70299;contig74225	-	-	contig74225	contig148301;contig70299;contig74225	-	-	contig44571	contig148301;contig44571;contig70299;contig74225	-	-	-	-	contig44571;contig74225;contig148301	contig70299;contig44571;contig74225;contig148301	-	WHE3551_E05_I09ZS	WHE3551_E05_I09ZS	-
-	-	-	Os03g0158500	-	-	-	tplb0009d11	-	-	-	-	-	contig17405	contig17405;contig05565	-	-	-	-	-	-	contig05565	contig17405;contig05565;contig30694	-	-	contig05565;contig17405	contig05565;contig17405;contig30694	-	WHE0074_A03_B06ZS;WHE1788_D10_G20ZS	WHE0074_A03_B06ZS;WHE0954_H04_P08ZS;WHE1788_D10_G20ZS	-
-	-	-	Os03g0158200	-	-	-	-	-	-	-	-	-	-	contig70299	-	-	-	-	-	-	-	-	-	-	-	contig70299	-	-	-	-
-	-	Bradi1g74597.2	Os03g0157800	-	-	-	-	-	-	-	contig03555	contig53366	-	contig03555;contig53366	-	-	-	-	-	-	-	-	-	-	contig03555	contig53366;contig03555	-	-	-	-
-	-	Bradi1g74607.1	Os03g0157700	Sb01g046600.1	-	-	-	-	-	-	contig76119	contig149259;contig76119	contig76119	contig149259;contig76119;contig13655	-	contig13655	-	-	-	-	-	-	-	-	contig76119	contig13655;contig76119;contig149259	-	-	-	-
-	-	-	Os03g0157600	-	-	-	-	-	-	-	-	-	contig135927	contig135927	-	-	-	-	-	-	-	-	-	-	contig135927	contig135927	-	-	-	-
-	-	Bradi1g74630.1	Os03g0157500	Sb01g046610.1	-	-	-	-	-	-	contig06829	contig06829	-	contig06829	contig06829	contig27251;contig06829	-	-	-	-	-	-	-	-	contig06829	contig06829;contig27251	-	00090031072.H09_02022502JS	00090031072.H09_02022502JS	-
-	-	-	Os03g0157450	-	-	-	-	-	-	-	-	-	-	contig86134	-	-	-	-	-	-	-	-	-	-	-	contig86134	-	-	-	-
-	-	-	Os03g0157400	Sb01g046620.1	-	-	-	-	-	-	-	-	contig02893	contig02893	contig02893	contig02893	-	-	-	-	-	-	-	-	contig02893	contig02893	-	-	-	-
-	-	Bradi1g74650.1	Os03g0157300	Sb01g046630.1	-	RFL_Contig4519	-	-	-	-	contig05517	contig05517;contig38169;contig197786;contig62378	contig05517	contig05517;contig38169;contig197786;contig62378	contig05517	contig05517;contig38169;contig197786;contig62378	-	-	contig05517	contig38169;contig05517;contig197786;contig62378	-	-	-	-	contig05517	contig38169;contig62378;contig197786;contig05517	-	WHE2306_A08_A16ZS	WHE2306_A08_A16ZS;WHE1458_G05_N10ZS;WHE2306_A08_A16ZT	-
-	-	Bradi1g74680.1	Os03g0156700	Sb01g046640.1	-	-	-	-	-	-	contig50320	contig50320;contig41493	contig50320	contig50320;contig41493	contig50320	contig50320;contig41493	-	-	-	-	-	-	-	-	contig50320	contig50320;contig41493	-	-	WHE3589_A06_B11ZS	-
-	-	Bradi1g74690.1	-	-	-	RFL_Contig1623	-	-	-	-	contig80691	contig12752;contig80691	-	-	-	-	-	-	-	-	-	-	-	-	contig80691	contig12752;contig80691	-	-	-	-
-	-	Bradi1g74700.1	-	-	-	-	-	-	-	-	contig59407	contig02821	-	-	-	-	-	-	-	-	-	-	-	-	contig59407	contig02821	-	-	-	-
-	-	Bradi1g74710.1	Os03g0156000	-	-	-	-	-	-	-	contig07216	contig109860;contig32904;contig104763	contig109860	contig92576	-	-	-	-	-	-	-	-	-	-	contig109860;contig07216	contig104763;contig92576;contig32904;contig109860	-	-	-	-
-	-	-	-	Sb01g046680.1	-	-	-	-	-	-	-	-	-	-	-	contig79612;contig07216	-	-	-	-	-	-	-	-	-	contig07216;contig79612	-	-	-	-
-	-	-	-	Sb01g046690.1	-	-	-	-	-	-	-	-	-	-	contig02337	contig02337	-	-	-	-	-	-	-	-	contig02337	contig02337	-	-	-	-
-	-	-	Os03g0155300	Sb01g046700.1	-	-	-	-	-	-	-	-	-	contig32904;contig79612	-	contig65476	-	-	-	-	-	-	-	-	-	contig79612;contig65476;contig32904	-	-	-	-
-	-	Bradi1g74760.1	Os03g0154100	Sb01g046710.1	-	-	-	-	-	-	contig31305	contig31305	contig31305	contig31305	contig31305	contig31305	-	-	-	-	-	-	-	-	contig31305	contig31305	-	-	-	-
-	-	Bradi1g74820.1	-	Sb01g046740.1	-	-	-	-	-	-	-	contig81655	-	-	-	contig81655;contig00151	-	-	-	-	-	-	-	-	-	contig00151;contig81655	-	-	WHE1213_D08_G15ZS;WHE1213_D08_G15ZT	-
-	-	Bradi1g74827.2	Os03g0152900	Sb01g046750.1	-	-	-	-	-	-	contig07250	contig28493;contig07250;contig10866;contig17211;contig17484	contig07250	contig28493;contig07250;contig10866;contig17211;contig17484	contig07250	contig28493;contig07250;contig17211;contig17484	-	-	-	-	-	-	-	-	contig07250	contig17484;contig10866;contig28493;contig17211;contig07250	-	-	-	-
-	-	Bradi1g74840.1	Os03g0152800	-	-	-	-	-	-	-	contig107566	contig107566;contig29251;contig165825;contig93815;contig196902	contig107566	contig107566;contig29251;contig165825;contig93815;contig196902	-	-	-	-	-	-	-	-	-	-	contig107566	contig29251;contig107566;contig93815;contig165825;contig196902	-	-	-	-
-	-	Bradi1g74850.1	-	-	-	-	-	-	-	-	-	contig89022;contig04006	-	-	-	-	-	-	-	-	-	-	-	-	-	contig89022;contig04006	-	-	-	-
-	-	Bradi1g74870.1	-	Sb01g046790.1	-	-	-	-	-	-	contig15541	contig15541;contig15540	-	-	contig15541	contig15541;contig15540	-	-	-	-	-	-	-	-	contig15541	contig15540;contig15541	-	-	-	-
-	-	-	Os03g0152400	-	-	-	-	-	-	-	-	-	contig15541	contig15541	-	-	-	-	-	-	-	-	-	-	contig15541	contig15541	-	-	-	-
-	-	Bradi1g74890.1	Os03g0152100	-	-	-	-	-	-	-	-	contig28557;contig61975	contig23834	contig23834;contig28557;contig61975	-	-	-	-	-	-	-	-	-	-	contig23834	contig61975;contig28557;contig23834	-	-	-	-
-	-	-	Os03g0151900	Sb01g046830.1	-	-	-	-	-	-	-	-	contig10347	contig10347	contig10347	contig10347	-	-	-	-	-	-	-	-	contig10347	contig10347	-	-	-	-
-	-	-	-	Sb01g046840.1	-	-	-	-	-	-	-	-	-	-	contig53967	contig00016;contig38535;contig133580;contig00577	-	-	-	-	-	-	-	-	contig53967	contig00016;contig00577;contig38535;contig133580	-	-	WHE2971_B11_C21ZS	scaffold00006_EUGENE_3
-	-	Bradi1g74916.1	Os03g0151800	-	-	-	-	-	-	-	contig53967	contig53967;contig00576;contig17744;contig38535;contig133580;contig133832;contig184996;contig158794	contig53967	contig53967;contig17744;contig38535;contig133580;contig133832;contig00577;contig184996;contig158794	-	-	-	-	-	-	-	-	-	-	contig53967	contig184996;contig00577;contig158794;contig00576;contig38535;contig17744;contig133832;contig53967;contig133580	-	-	WHE0982_F10_L20ZS;WHE2971_B11_C21ZS;WHE3507_F04_L07ZS	scaffold00222_FGENESH_3
-	-	Bradi1g74940.1	Os03g0151700	Sb01g046850.1	-	-	-	-	-	-	contig51184	contig64802;contig51184;contig90176;contig81519;contig146624;contig71740	contig51184	contig64802;contig51184;contig81519;contig146624;contig71740	contig51184	contig64802;contig51184;contig81519;contig146624;contig71740	-	-	-	-	-	-	-	-	contig51184	contig64802;contig81519;contig51184;contig90176;contig146624;contig71740	-	-	-	-
-	-	-	Os03g0151500	-	-	-	-	-	-	-	-	-	-	contig75743	-	-	-	-	-	-	-	-	-	-	-	contig75743	-	-	-	-
-	-	Bradi1g74997.1	-	Sb01g046870.1	-	-	-	-	-	-	contig77384	contig77384	-	-	contig77384	contig77384	-	-	-	-	-	-	-	-	contig77384	contig77384	-	-	-	-
-	-	Bradi1g75010.1	-	-	-	-	-	-	-	-	contig12306	contig12306	-	-	-	-	-	-	-	-	-	-	-	-	contig12306	contig12306	-	-	-	-
-	-	Bradi1g75020.1	Os03g0150800	Sb01g046890.1	-	-	-	RFL_Contig1861	-	-	contig00613	contig00613	contig00613	contig00613	contig00613	contig00613	-	-	-	-	-	-	contig00613	contig00613	contig00613	contig00613	-	WHE4118_F03_K06ZS	WHE4118_F03_K06ZS	scaffold00239_FGENESH_3
-	-	-	-	Sb01g046930.1	-	-	-	-	-	-	-	-	-	-	contig15610	contig15610	-	-	-	-	-	-	-	-	contig15610	contig15610	-	-	-	-
-	-	Bradi1g75100.1	Os03g0149200	-	-	-	-	-	-	-	-	contig01231	-	contig01232	-	-	-	-	-	-	-	-	-	-	-	contig01231;contig01232	-	-	WHE1111_H04_P07ZT;WHE2901_H07_O13ZS	scaffold00541_FGENESH_3
-	-	-	-	Sb01g046970.1	-	-	-	-	-	-	-	-	-	-	-	contig162312;contig69702;contig181041	-	-	-	-	-	-	-	-	-	contig162312;contig69702;contig181041	-	-	-	-
-	-	Bradi1g75127.1	Os03g0148800	Sb01g047010.1	-	-	-	-	-	-	contig101358	contig196017;contig101358	contig101358	contig196017;contig101358	contig101358	contig196017;contig101358	-	-	-	-	-	-	-	-	contig101358	contig101358;contig196017	-	-	-	-
-	-	Bradi1g75140.1	Os03g0148700	Sb01g047020.1	-	-	-	-	-	-	contig02939	contig80667;contig02939	contig02939	contig02939	contig02939	contig02939	-	-	-	-	-	-	-	-	contig02939	contig80667;contig02939	-	-	-	-
-	-	Bradi1g75150.1	-	-	-	-	-	-	-	-	contig01932	contig01932;contig105361	-	-	-	-	-	-	-	-	-	-	-	-	contig01932	contig105361;contig01932	-	WHE0927_C07_F13ZS	WHE0927_C07_F13ZS	scaffold00916_FGENESH_3
-	-	Bradi1g75180.1	-	Sb01g047050.1	-	-	-	-	-	-	-	contig19595	-	-	-	contig19595	-	-	-	-	-	-	-	-	-	contig19595	-	-	-	-
-	-	-	-	Sb01g047070.1	-	-	-	-	-	-	-	-	-	-	-	contig00156	-	-	-	-	-	-	-	-	-	contig00156	-	-	WHE0284_B02_C04ZS	-
-	-	Bradi1g75200.1	Os03g0147900	-	-	-	-	-	-	-	contig56594	contig56594	-	contig56594	-	-	-	-	-	-	-	-	-	-	contig56594	contig56594	-	-	-	-
-	-	Bradi1g75220.1	Os03g0147400	Sb01g047080.1	-	-	tplb0042g05	-	-	-	contig06453	contig06453	contig06453	contig06453	-	contig06453	-	-	-	-	contig06453	contig06453	-	-	contig06453	contig06453	-	WHE3512_A03_B06ZS	WHE3512_A03_B06ZS	-
-	-	Bradi1g75240.1	-	-	-	-	-	-	-	-	-	contig81083	-	-	-	-	-	-	-	-	-	-	-	-	-	contig81083	-	-	-	-
-	-	Bradi1g75250.1	-	-	-	-	-	-	-	-	-	contig43020;contig01319	-	-	-	-	-	-	-	-	-	-	-	-	-	contig43020;contig01319	-	-	WHE3025_E04_I07ZS	scaffold00586_FGENESH_3
-	-	Bradi1g75256.1	-	Sb01g047105.1	-	-	-	-	-	-	-	contig14325	-	-	-	contig14325	-	-	-	-	-	-	-	-	-	contig14325	-	-	-	-
-	-	Bradi1g75262.1	Os03g0146500	-	-	-	-	-	-	-	contig52593	contig52593	contig52593	contig52593	-	-	-	-	-	-	-	-	-	-	contig52593	contig52593	-	-	WHE0844_F07_L14ZT	-
-	-	Bradi1g75270.1	Os03g0146400	Sb01g047120.1	-	-	-	-	-	-	contig25757	contig25757	contig25757	contig25757	contig25757	contig25757	-	-	-	-	-	-	-	-	contig25757	contig25757	-	-	-	-
-	-	Bradi1g75280.2	Os03g0146300	Sb01g047130.1	-	-	-	-	-	-	contig40898	contig40898	contig40898	contig40898	contig40898	contig40898	-	-	-	-	-	-	-	-	contig40898	contig40898	-	WHE2311_B08_D15ZT	WHE2311_B08_D15ZT	-
-	-	Bradi1g75340.1	Os03g0146000	Sb01g047150.1	-	-	-	-	-	-	contig110551	contig110551	contig110551	contig110551	contig110551	contig110551	-	-	-	-	-	-	-	-	contig110551	contig110551	-	WHE0930_A05_A10ZT	WHE0930_A05_A10ZT	-
-	-	Bradi1g75360.1	Os03g0145800	-	-	-	-	-	-	-	contig34855	contig34855	-	contig18060	-	-	-	-	-	-	-	-	-	-	contig34855	contig18060;contig34855	-	-	-	-
-	-	Bradi1g75380.1	-	-	-	tplb0013e06	-	-	-	-	-	contig04551	-	-	-	-	-	-	-	-	-	-	-	-	-	contig04551	-	-	WHE2505_G10_M19ZS	scaffold02564_EUGENE_3
-	-	-	-	Sb01g047190.1	-	-	-	-	-	-	-	-	-	-	-	contig01809	-	-	-	-	-	-	-	-	-	contig01809	-	-	-	-
-	-	Bradi1g75390.1	Os03g0145500	Sb01g047200.1	-	-	-	-	-	-	contig06648	contig06648;contig06257;contig09317	contig06648	contig06257	contig06648	contig06257;contig09317	-	-	-	-	-	-	-	-	contig06648	contig06257;contig06648;contig09317	-	-	2852_D04_G08ZS5_031	-
-	-	-	-	Sb01g047210.1	-	-	-	-	-	-	-	-	-	-	contig64017	contig16125;contig65073	-	-	-	-	-	-	-	-	contig64017	contig16125;contig65073	-	-	-	-
-	-	-	Os03g0145300	-	-	-	-	-	-	-	-	-	contig05448	contig05448	-	-	-	-	-	-	-	-	-	-	contig05448	contig05448	-	-	-	-
-	-	Bradi1g75410.1	-	Sb01g047240.1	-	-	-	-	-	-	contig05448	contig05448	-	-	contig05448	contig41101;contig05448	-	-	-	-	-	-	-	-	contig05448	contig05448;contig41101	-	-	-	-
-	-	-	-	Sb01g047260.1	-	-	-	-	-	-	-	-	-	-	contig05528	contig05528;contig07055;contig08060	-	-	-	-	-	-	-	-	contig05528	contig05528;contig08060;contig07055	-	-	-	-
-	-	Bradi1g75440.1	-	-	-	-	-	-	-	-	-	contig06563	-	-	-	-	-	-	-	-	-	-	-	-	-	contig06563	-	-	-	-
-	-	Bradi1g75460.1	Os03g0144000	Sb01g047320.1	-	-	-	-	-	-	contig01123	contig01123	contig01123	contig01123	contig01123	contig01123	-	-	-	-	-	-	-	-	contig01123	contig01123	-	-	-	scaffold00485_FGENESH_3
-	-	Bradi1g75470.1	Os03g0143800	Sb01g047340.1	-	-	-	-	-	-	contig06523	contig81244;contig29165;contig04862;contig00417;contig06523;contig00418	-	contig00418	-	contig81244;contig29165;contig04862;contig00417;contig06523;contig33008;contig00418	-	-	-	-	-	-	-	-	contig06523	contig00417;contig81244;contig00418;contig33008;contig06523;contig29165;contig04862	-	-	WHE2809_H10_O19ZS;0559_B06_C11ZE5_045	scaffold00157_FGENESH_3
-	-	Bradi1g75500.1	Os03g0143700	Sb01g047345.1	-	-	-	-	-	-	contig51183	contig21491;contig51183;contig34411	contig51183	contig21491;contig51183;contig34411	contig51183	contig21491;contig51183	-	-	-	-	-	-	-	-	contig51183	contig34411;contig51183;contig21491	-	-	-	-
-	-	Bradi1g75507.1	Os03g0143600	Sb01g047350.1	-	-	-	-	-	-	contig05288	contig05287;contig05288	contig05288	contig05288	contig05288	contig05287;contig05288	-	-	-	-	-	-	-	-	contig05288	contig05288;contig05287	-	-	WHE0628_E05_J10ZA	-
-	-	-	-	Sb01g047380.1	-	-	-	-	-	-	-	-	-	-	contig94329	contig94329	-	-	-	-	-	-	-	-	contig94329	contig94329	-	-	-	-
-	-	-	Os03g0143400	-	-	-	-	-	-	-	-	-	contig22353	contig84650;contig175982	-	-	-	-	-	-	-	-	-	-	contig22353	contig175982;contig84650	-	-	-	-
-	-	Bradi1g75520.1	-	-	-	-	-	-	-	-	contig84650	contig02227	-	-	-	-	-	-	-	-	-	-	-	-	contig84650	contig02227	-	-	-	-
-	-	Bradi1g71160.1	-	Sb01g043810.1	-	-	-	-	-	-	contig38939	contig38939	-	-	contig38939	contig38939	-	-	-	-	-	-	-	-	contig38939	contig38939	-	-	-	-
-	-	Bradi1g71170.1	Os03g0200800	Sb01g043820.1	-	-	-	-	-	-	contig08402	contig01009	contig08402	contig08402;contig01009	contig08402	contig08402;contig01009	-	-	-	-	-	-	-	-	contig08402	contig08402;contig01009	-	-	2851A_E10_I19ZS5_072	scaffold00429_FGENESH_3
-	-	Bradi1g71180.1	Os03g0200700	Sb01g043830.1	-	-	-	-	-	-	contig01010	contig01010	contig01010	contig01010	contig01010	contig01010	-	-	-	-	-	-	-	-	contig01010	contig01010	-	BRY_4746	BRY_4746	scaffold00429_FGENESH_6
-	-	-	Os03g0200600	-	-	-	-	-	-	-	-	-	contig00180	contig00180	-	-	-	-	-	-	-	-	-	-	contig00180	contig00180	-	-	-	-
-	-	-	Os03g0200500	-	-	-	RFL_Contig5919	-	-	-	-	-	contig00181	contig00181	-	-	-	-	-	-	-	-	-	-	contig00181	contig00181	-	WHE2983_C09_E17ZS	WHE2983_C09_E17ZS	scaffold00065_AUGUSTUS_wheat_3
-	-	Bradi1g71190.1	-	Sb01g043840.1	-	-	-	-	-	-	contig00181	contig00181;contig00180	-	-	contig00181	contig00181;contig00180	-	-	-	-	-	-	-	-	contig00181	contig00181;contig00180	-	WHE2983_C09_E17ZS	WHE2983_C09_E17ZS	-
-	-	Bradi1g71247.2	-	-	-	-	-	-	-	-	contig11799	contig11799	-	-	-	-	-	-	-	-	-	-	-	-	contig11799	contig11799	-	-	-	-
-	-	Bradi1g71260.1	-	-	-	RFL_Contig4671	-	-	-	-	-	contig99578;contig30947	-	-	-	-	-	-	contig30947	contig99578;contig30947	-	-	-	-	contig30947	contig99578;contig30947	-	-	-	-
-	-	Bradi1g71270.1	Os03g0198900	Sb01g043900.1	-	-	-	-	-	-	contig118237	contig118237;contig27914	contig27914	contig118237;contig27914	contig11602	contig118237;contig11602	-	-	-	-	-	-	-	-	contig11602;contig118237;contig27914	contig11602;contig27914;contig118237	-	-	WHE0281_E11_J22ZS	-
-	-	Bradi1g71280.1	Os03g0198600	Sb01g043910.1	-	tplb0008a13	-	-	-	-	contig11945	contig11945	contig11945	contig11945	contig11945	contig11945	-	-	contig11945	contig11945	-	-	-	-	contig11945	contig11945	-	-	-	-
-	-	Bradi1g71290.2	Os03g0198500	Sb01g043920.1	-	-	-	-	-	-	contig11180	contig62961;contig11180;contig16180	contig11180	contig62961;contig11180;contig16180	contig11180	contig62961;contig11180;contig16180	-	-	-	-	-	-	-	-	contig11180	contig62961;contig16180;contig11180	-	-	-	-
-	-	-	Os03g0198400	Sb01g043930.1	-	-	-	-	-	-	-	-	contig107296	contig107296;contig57921;contig21806;contig31575	contig21806	contig107296;contig57921;contig21806;contig31575	-	-	-	-	-	-	-	-	contig21806;contig107296	contig21806;contig31575;contig57921;contig107296	-	-	-	-
-	-	Bradi1g71310.1	Os03g0198300	Sb01g043940.1	-	-	-	-	-	-	contig06146	contig06146;contig11064	contig06146	contig06146;contig47342;contig11064	contig11064	contig06146;contig11064	-	-	-	-	-	-	-	-	contig11064;contig06146	contig47342;contig11064;contig06146	-	WHE0873_A06_B11ZT;WHE2058_A11_B22ZS	WHE0873_A06_B11ZT;WHE2058_A11_B22ZS	-
-	-	Bradi1g71330.1	-	Sb01g043960.1	-	-	-	-	-	-	contig82323	contig46855	-	-	contig82323	contig46855	-	-	-	-	-	-	-	-	contig82323	contig46855	-	-	-	-
-	-	Bradi1g71340.2	Os03g0197400	Sb01g043970.1	-	RFL_Contig4930	-	-	-	-	contig130002	contig130002	contig130002	contig130002	contig130002	contig130002	-	-	contig24175	contig24175;contig130002;contig03182;contig49931	-	-	-	-	contig130002;contig24175	contig03182;contig130002;contig49931;contig24175	-	WHE3363_B03_C05ZS	WHE3363_B03_C05ZS;WHE4116_A06_B12ZS	-
-	-	-	-	Sb01g044000.1	-	-	-	-	-	-	-	-	-	-	contig88001	contig88001	-	-	-	-	-	-	-	-	contig88001	contig88001	-	-	-	-
-	-	-	Os03g0197200	-	-	-	-	-	-	-	-	-	contig88001	contig88001	-	-	-	-	-	-	-	-	-	-	contig88001	contig88001	-	-	-	-
-	-	Bradi1g71360.1	-	-	-	-	-	-	-	-	contig88001	contig88001	-	-	-	-	-	-	-	-	-	-	-	-	contig88001	contig88001	-	-	-	-
-	-	Bradi1g71377.1	-	-	-	-	-	-	-	-	contig03397	contig03397	-	-	-	-	-	-	-	-	-	-	-	-	contig03397	contig03397	-	-	-	-
-	-	Bradi1g71400.1	Os03g0196900	Sb01g044030.1	-	-	-	-	-	-	contig05385	contig05385;contig05384	contig05385	contig05385;contig05384	contig05385	contig05385;contig05384	-	-	-	-	-	-	-	-	contig05385	contig05385;contig05384	-	-	-	-
-	-	-	Os03g0196800	-	-	-	-	-	-	-	-	-	contig15017	contig15017	-	-	-	-	-	-	-	-	-	-	contig15017	contig15017	-	WHE0336_A07_B14ZS	WHE0336_A07_B14ZS	-
-	-	Bradi1g71420.1	-	-	-	-	-	-	-	-	contig15017	contig15017	-	-	-	-	-	-	-	-	-	-	-	-	contig15017	contig15017	-	WHE0336_A07_B14ZS	WHE0336_A07_B14ZS	-
-	-	Bradi1g71430.1	Os03g0196600	-	-	-	-	-	-	-	-	contig02161	-	contig02161	-	-	-	-	-	-	-	-	-	-	-	contig02161	-	-	-	-
-	-	Bradi1g71465.1	Os03g0196400	Sb01g044070.1	-	-	-	-	-	-	contig16975	contig22934;contig16975	contig16975	contig16975	-	contig22934	-	-	-	-	-	-	-	-	contig16975	contig22934;contig16975	-	WHE0624_F12_L24ZA	WHE0624_F12_L24ZA	-
-	-	-	Os03g0196000	-	-	-	-	-	-	-	-	-	-	contig34915	-	-	-	-	-	-	-	-	-	-	-	contig34915	-	-	-	-
-	-	Bradi1g71467.1	-	-	-	-	-	-	-	-	-	contig04884	-	-	-	-	-	-	-	-	-	-	-	-	-	contig04884	-	-	-	-
-	-	Bradi1g71480.1	-	-	-	-	-	-	-	-	-	contig33053	-	-	-	-	-	-	-	-	-	-	-	-	-	contig33053	-	-	-	-
-	-	Bradi1g71510.1	-	Sb01g044100.1	-	-	-	-	-	-	contig45944	contig45944	-	-	contig45944	contig45944	-	-	-	-	-	-	-	-	contig45944	contig45944	-	-	-	-
-	-	-	Os03g0195500	-	-	-	-	-	-	-	-	-	contig45944	contig34915	-	-	-	-	-	-	-	-	-	-	contig45944	contig34915	-	-	-	-
-	-	-	-	Sb01g044110.1	-	-	-	-	-	-	-	-	-	-	-	contig34915	-	-	-	-	-	-	-	-	-	contig34915	-	-	-	-
-	-	Bradi1g71517.1	Os03g0195200	Sb01g044120.1	-	-	-	-	-	-	-	contig27997	-	contig27997	-	contig27997	-	-	-	-	-	-	-	-	-	contig27997	-	-	-	-
-	-	-	Os03g0195100	-	-	-	-	-	-	-	-	-	-	contig01226;contig03304	-	-	-	-	-	-	-	-	-	-	-	contig01226;contig03304	-	-	-	-
-	-	Bradi1g71540.1	Os03g0194900	Sb01g044140.1	-	-	-	-	-	-	contig54919	contig54919	contig54919	contig54919	contig54919	contig54919	-	-	-	-	-	-	-	-	contig54919	contig54919	-	-	-	-
-	-	Bradi1g71560.1	Os03g0194600	Sb01g044150.1	-	-	-	-	-	-	contig70562	contig70562	contig70562	contig70562	-	contig70562	-	-	-	-	-	-	-	-	contig70562	contig70562	-	-	-	-
-	-	-	Os03g0194500	-	-	-	-	-	-	-	-	-	-	contig04551	-	-	-	-	-	-	-	-	-	-	-	contig04551	-	-	WHE2505_G10_M19ZS	-
-	-	-	Os03g0193400	-	-	-	-	-	-	-	-	-	contig105309	contig105309	-	-	-	-	-	-	-	-	-	-	contig105309	contig105309	-	-	-	-
-	-	-	-	Sb01g044180.1	-	-	-	-	-	-	-	-	-	-	-	contig04551	-	-	-	-	-	-	-	-	-	contig04551	-	-	WHE2505_G10_M19ZS	-
-	-	Bradi1g71575.1	-	Sb01g044190.1	-	-	-	-	-	-	-	contig14798;contig04552	-	-	contig14798	contig14798;contig04552	-	-	-	-	-	-	-	-	contig14798	contig14798;contig04552	-	-	-	-
-	-	-	Os03g0193000	Sb01g044280.1	-	-	-	-	-	-	-	-	contig12095	contig71959;contig12095	contig12095	contig12095	-	-	-	-	-	-	-	-	contig12095	contig71959;contig12095	-	-	-	-
-	-	-	Os03g0192900	-	-	-	-	-	-	-	-	-	contig00615	contig00615	-	-	-	-	-	-	-	-	-	-	contig00615	contig00615	-	WHE1655-1658_H09_H09ZS	WHE1655-1658_H09_H09ZS	-
-	-	-	Os03g0192800	-	-	-	-	-	-	-	-	-	contig22051	contig22050;contig22051	-	-	-	-	-	-	-	-	-	-	contig22051	contig22051;contig22050	-	-	-	-
-	-	Bradi1g71667.1	Os03g0192700	Sb01g044290.1	-	-	tplb0046d02	-	-	-	contig100512	contig100512	contig100512	contig100512	contig100512	contig100512	-	-	-	-	-	-	-	-	contig100512	contig100512	-	-	-	-
-	-	Bradi1g71690.1	Os03g0192500	-	-	-	-	-	-	-	-	contig02531	contig40406	contig40406	-	-	-	-	-	-	-	-	-	-	contig40406	contig40406;contig02531	-	-	-	-
-	-	Bradi1g71700.1	Os03g0192400	Sb01g044350.1	-	RFL_Contig1050	-	-	-	-	contig16025	contig51561	contig16025	contig51561;contig16025	contig16025	contig51561	-	-	contig51561	contig16025;contig51561	-	-	-	-	contig51561;contig16025	contig51561;contig16025	-	WHE0425_E12_I23ZS	WHE0425_E12_I23ZS	-
-	-	Bradi1g71710.1	-	-	-	tplb0014n10	-	-	-	-	contig27704	contig23379	-	-	-	-	-	-	contig27704	contig27704	-	-	-	-	contig27704	contig27704;contig23379	-	-	-	-
-	-	Bradi1g71730.1	Os03g0192000	Sb01g044400.1	-	-	-	-	-	-	contig06427	contig06427	contig06427	contig06427	contig06427	contig06427	-	-	-	-	-	-	-	-	contig06427	contig06427	-	-	-	-
-	-	Bradi1g71760.1	Os03g0191700	Sb01g044430.1	-	-	-	-	-	-	contig157628	contig50470;contig157628;contig23295	contig50470	contig50470;contig157628	contig23295	contig50470;contig157628;contig23295	-	-	-	-	-	-	-	-	contig157628;contig50470;contig23295	contig157628;contig23295;contig50470	-	-	-	-
-	-	Bradi1g71800.2	Os03g0191100	Sb01g044470.1	-	-	-	-	-	-	contig28409	contig28409	contig28409	contig28409	contig28409	contig28409	-	-	-	-	-	-	-	-	contig28409	contig28409	-	WHE0627_G10_N19ZA	WHE0627_G10_N19ZA	-
-	-	Bradi1g71810.2	Os03g0191000	Sb01g044480.1	-	-	-	-	-	-	contig03241	contig69807;contig03240;contig03241	contig03241	contig62214;contig03240;contig03241	contig03241	contig69807;contig03239;contig62214;contig03240;contig03241	-	-	-	-	-	-	-	-	contig03241	contig03241;contig03239;contig03240;contig69807;contig62214	-	WHE2343_D12_H23ZS	WHE2343_D12_H23ZS	-
-	-	Bradi1g71820.1	Os03g0190900	Sb01g044490.1	-	tplb0015h06	-	-	-	-	contig19814	contig19814;contig192065;contig21645	-	contig21645	contig19814	contig19814;contig192065	-	-	contig21645	contig19814;contig192065;contig21645;contig101691	-	-	-	-	contig21645;contig19814	contig101691;contig21645;contig19814;contig192065	-	-	0755_G06_M11Z_040	-
-	-	-	-	Sb01g044520.1	-	-	-	-	-	-	-	-	-	-	-	contig77997	-	-	-	-	-	-	-	-	-	contig77997	-	-	WHE2903_G02_N03ZS	-
-	-	Bradi1g71830.1	Os03g0190800	Sb01g044530.1	-	-	-	-	-	-	contig103002	contig30160;contig103002	contig103002	contig30160;contig103002;contig95858	contig103002	contig30160;contig103002	-	-	-	-	-	-	-	-	contig103002	contig30160;contig95858;contig103002	-	-	-	-
-	-	-	-	Sb01g044540.1	-	-	-	-	-	-	-	-	-	-	-	contig03586	-	-	-	-	-	-	-	-	-	contig03586	-	-	-	-
-	-	Bradi1g71860.1	Os03g0190100	Sb01g044560.1	-	-	-	-	-	-	-	contig60849	-	contig60849	-	contig60849	-	-	-	-	-	-	-	-	-	contig60849	-	-	-	-
-	-	Bradi1g71890.1	Os03g0189400	Sb01g044590.1	-	-	-	-	-	-	contig101663	contig101663	contig101663	contig101663	contig101663	contig101663	-	-	-	-	-	-	-	-	contig101663	contig101663	-	-	-	-
-	-	-	-	Sb01g044650.1	-	-	-	-	-	-	-	-	-	-	-	contig42322	-	-	-	-	-	-	-	-	-	contig42322	-	-	-	-
-	-	Bradi1g72007.1	-	Sb01g044660.1	-	-	-	-	-	-	contig41554	contig41554;contig65898;contig08481	-	-	contig41554	contig41554;contig65898;contig08481	-	-	-	-	-	-	-	-	contig41554	contig65898;contig41554;contig08481	-	-	-	-
-	-	-	Os03g0188000	-	-	-	-	-	-	-	-	-	contig08481	contig08481	-	-	-	-	-	-	-	-	-	-	contig08481	contig08481	-	-	-	-
-	-	Bradi1g72080.1	Os03g0187400	-	-	-	-	-	-	-	-	contig80070	-	contig80070	-	-	-	-	-	-	-	-	-	-	-	contig80070	-	-	-	-
-	-	Bradi1g72086.1	-	Sb01g044740.1	-	-	-	-	-	-	-	contig83961;contig27429;contig70253	-	-	-	contig83961;contig27429;contig70253	-	-	-	-	-	-	-	-	-	contig70253;contig83961;contig27429	-	-	-	-
-	-	Bradi1g72092.1	-	Sb01g044750.1	-	-	-	-	-	-	contig48620	contig13775	-	-	contig48620	contig13775	-	-	-	-	-	-	-	-	contig48620	contig13775	-	-	WHE1413-1416_L09_L09ZS	-
-	-	Bradi1g72100.1	Os03g0187000	Sb01g044760.1	-	tplb0008b21	-	-	-	-	contig46462	contig46462;contig55062	contig46462	contig46462;contig55062	contig55062	contig46462;contig55062	-	-	contig46462	contig46462;contig66936;contig55062	-	-	-	-	contig46462;contig55062	contig66936;contig46462;contig55062	-	-	WHE0802_A04_A08ZS	-
-	-	Bradi1g72110.1	-	-	-	-	-	-	-	-	-	contig145416	-	-	-	-	-	-	-	-	-	-	-	-	-	contig145416	-	-	-	-
-	-	Bradi1g72120.1	Os03g0186800	Sb01g044800.1	-	-	-	-	-	-	contig02028	contig08196	contig02028	contig08196	contig02028	contig08196	-	-	-	-	-	-	-	-	contig02028	contig08196	-	1146_D01_G02Z_010	WHE0624_B08_D16ZA	-
-	-	-	Os03g0186600	-	-	-	tplb0017g24	-	-	-	-	-	-	contig00198	-	-	-	-	-	-	-	-	-	-	-	contig00198	-	-	-	-
-	-	Bradi1g72160.1	Os03g0186500	Sb01g044820.1	-	-	-	-	-	-	contig00197	contig188747;contig00230;contig00196;contig00197;contig00198	contig00197	contig188747;contig00196;contig00197;contig00198	contig00197	contig188747;contig00230;contig00197	-	-	-	-	-	-	-	-	contig00197	contig00198;contig188747;contig00197;contig00196;contig00230	-	-	-	scaffold00071_FGENESH_3
-	-	Bradi1g72180.2	Os03g0186100	Sb01g044830.1	-	RFL_Contig73	-	-	-	-	contig50199	contig50199;contig09369	contig50199	contig50199	contig50199	contig50199	-	-	-	contig50199	-	-	-	-	contig50199	contig50199;contig09369	-	WHE4151_H10_O19ZS	WHE4151_H10_O19ZS	-
-	-	Bradi1g72230.1	-	-	-	-	-	-	-	-	-	contig00672	-	-	-	-	-	-	-	-	-	-	-	-	-	contig00672	-	-	-	scaffold00266_FGENESH_6
-	-	Bradi1g72270.1	Os03g0185600	Sb01g044840.1	-	-	-	-	-	-	contig155687	contig155687	contig155687	contig155687	contig155687	contig155687	-	-	-	-	-	-	-	-	contig155687	contig155687	-	-	WHE2965_E01_J01ZS	-
-	-	Bradi1g72280.1	Os03g0185500	Sb01g044850.1	-	-	-	-	-	-	contig05947	contig26212;contig05948;contig11984;contig05947	contig05947	contig26212;contig05948;contig05947	contig05947	contig26212;contig05948;contig11984;contig05947	-	-	-	-	-	-	-	-	contig05947	contig05948;contig05947;contig11984;contig26212	-	-	-	-
-	-	-	Os03g0184600	-	-	-	-	-	-	-	-	-	contig61357	contig61357	-	-	-	-	-	-	-	-	-	-	contig61357	contig61357	-	WHE2911_G02_N03ZS	WHE2911_G02_N03ZS	-
-	-	Bradi1g72320.1	Os03g0184550	Sb01g044880.1	-	tplb0062m03	-	-	-	-	contig24668	contig61357;contig24668	-	contig24668	contig24668	contig61357;contig24668	-	-	contig24668	contig61357;contig24668	-	-	-	-	contig24668	contig61357;contig24668	-	WHE0975_A01_A01ZT	WHE2911_G02_N03ZS;WHE0975_A01_A01ZT	-
-	-	Bradi1g72330.1	Os03g0184500	Sb01g044910.1	-	-	-	-	-	-	contig50954	contig50954	contig50954	contig50954	contig50954	contig50954	-	-	-	-	-	-	-	-	contig50954	contig50954	-	-	-	-
-	-	Bradi1g72350.1	Os03g0184300	Sb01g044930.1	-	tplb0014i02	-	-	-	-	contig64929	contig32708;contig19419;contig64929	contig32708	contig32708;contig19419;contig64929	contig32708	contig32708;contig64929	-	-	contig32708	contig17422;contig19419;contig32708;contig64929	-	-	-	-	contig64929;contig32708	contig64929;contig19419;contig17422;contig32708	-	-	-	-
-	-	Bradi1g72370.1	-	-	-	-	-	-	-	-	contig56389	contig56389	-	-	-	-	-	-	-	-	-	-	-	-	contig56389	contig56389	-	-	-	-
-	-	Bradi1g72390.1	Os03g0184100	Sb01g044960.1	-	-	-	-	-	-	contig04411	contig04411	contig04411	contig04411	-	contig04411	-	-	-	-	-	-	-	-	contig04411	contig04411	-	-	-	-
-	-	Bradi1g72400.1	Os03g0184000	-	-	-	-	-	-	-	contig56072	contig10054;contig10153;contig56072	contig56072	contig10054;contig10153;contig56072	-	-	-	-	-	-	-	-	-	-	contig56072	contig56072;contig10153;contig10054	-	WHE1075_F02_K03ZS	WHE0567_C01_E01ZE;WHE1075_F02_K03ZS	-
-	-	Bradi1g72410.1	Os03g0115700	Sb01g049550.1	-	-	-	-	-	-	-	contig19954	contig19954	contig19954	-	contig19954	-	-	-	-	-	-	-	-	contig19954	contig19954	-	-	-	-
-	-	-	-	Sb01g049560.1	-	-	-	tplb0017a14	-	-	-	-	-	-	contig37787	contig35710	-	-	-	-	-	-	contig37787	contig37787	contig37787	contig37787;contig35710	-	-	-	-
-	-	Bradi1g72417.1	-	-	-	-	-	-	-	-	contig04016	contig04016	-	-	-	-	-	-	-	-	-	-	-	-	contig04016	contig04016	-	-	-	-
-	-	Bradi1g72430.1	Os03g0183800	Sb01g045010.1	-	-	-	tplb0033p23	-	-	contig43662	contig43662	contig43662	contig43662	-	contig43662	-	-	-	-	-	-	contig43662	contig04942;contig43662	contig43662	contig43662;contig04942	-	WHE2496_F06_K12ZS	WHE2496_F06_K12ZS;WHE2325_F07_K13ZS	-
wsnp_BE591739D_Ta_2_3_4D	50.67	-	-	-	-	-	-	-	-	-	-	-	-	-	-	-	-	-	-	-	-	-	-	-	-	-	WHE1659-1662_B20_B20ZS	WHE1659-1662_B20_B20ZS	WHE1659-1662_B20_B20ZS	-
wsnp_RFL_Contig1301_392501_4D	50.67	Bradi1g72470.1	Os03g0182700	Sb01g045090.1	RFL_Contig1301	-	-	-	contig01994	contig01994;contig08913	contig01994	contig08913;contig01994	-	contig08913;contig01994	contig01994	contig08913;contig01994	contig01994	contig01994	-	-	-	-	-	-	contig01994	contig01994;contig08913	-	-	-	-
-	-	-	Os03g0182600	-	-	-	-	-	-	-	-	-	-	contig01994	-	-	-	-	-	-	-	-	-	-	-	contig01994	-	-	-	-
-	-	Bradi1g72480.1	-	-	-	-	-	-	-	-	-	contig01994	-	-	-	-	-	-	-	-	-	-	-	-	-	contig01994	-	-	-	-
wsnp_Ex_c42133_48794975_4D	51.05	-	-	-	-	-	-	-	contig39330	contig39330;contig179352	-	-	-	-	-	-	-	-	-	-	-	-	-	-	contig39330	contig179352;contig39330	-	-	-	-
wsnp_BE497160D_Ta_2_1_4D	51.41	-	-	-	-	-	-	-	contig02885	contig45920;contig02885	-	-	-	-	-	-	-	-	-	-	-	-	-	-	contig02885	contig45920;contig02885	WHE0764_H12_O24ZS	WHE0764_H12_O24ZS	WHE0764_H12_O24ZS;WHE4119_A08_B15ZS	-
wsnp_Ku_rep_c70792_70439377_4D	58.69	Bradi1g72490.1	Os03g0182400	Sb01g045110.1	-	-	-	-	contig06784	contig07936;contig51646;contig06783;contig36364;contig81070;contig06784	contig06784	contig07936;contig06784;contig10734;contig36364	contig06784	contig07936;contig06784;contig10734;contig36364	contig06784	contig07936;contig06784;contig81070;contig10734;contig36364	-	-	-	-	-	-	-	-	contig06784	contig51646;contig10734;contig36364;contig81070;contig06783;contig06784;contig07936	WHE0370_G06_N12ZS	WHE0370_G06_N12ZS;WHE1659-1662_B20_B20ZS	WHE1798_A11_B22ZS;WHE0370_G06_N12ZT;WHE1659-1662_B20_B20ZS;WHE0370_G06_N12ZS	-
-	-	Bradi1g72500.1	-	Sb01g045120.1	-	-	-	-	-	-	contig77124	contig190958;contig77124;contig37315;contig105772;contig190964;contig04674;contig15428	-	-	contig12596	contig190958;contig77124;contig12596;contig37315;contig105772;contig190964;contig04674;contig15428	-	-	-	-	-	-	-	-	contig12596;contig77124	contig77124;contig190964;contig105772;contig190958;contig12596;contig37315;contig04674;contig15428	-	-	-	-
-	-	Bradi1g72510.4	Os03g0181800	Sb01g045130.1	-	-	-	-	-	-	contig12557	contig12557;contig72789	contig12557	contig12557;contig72789	contig12557	contig12557;contig72789	-	-	-	-	-	-	-	-	contig12557	contig12557;contig72789	-	WHE4123_D08_H15ZS	WHE4123_D08_H15ZS	-
-	-	-	Os03g0181600	Sb01g045140.1	-	-	-	-	-	-	-	-	contig04504	contig04504;contig135950	contig04504	contig23386;contig04504;contig135950	-	-	-	-	-	-	-	-	contig04504	contig23386;contig04504;contig135950	-	-	-	-
-	-	Bradi1g72560.1	Os03g0181500	Sb01g045150.1	-	tplb0051b07	-	-	-	-	contig25915	contig25915	contig25915	contig25915	contig25915	contig25915	-	-	contig25915	contig25915	-	-	-	-	contig25915	contig25915	-	-	-	-
-	-	-	-	Sb01g045160.1	-	-	-	-	-	-	-	-	-	-	contig129300	contig129300	-	-	-	-	-	-	-	-	contig129300	contig129300	-	-	-	-
-	-	Bradi1g72580.1	-	-	-	-	-	-	-	-	contig01710	contig01710	-	-	-	-	-	-	-	-	-	-	-	-	contig01710	contig01710	-	-	-	-
-	-	Bradi1g72620.1	Os03g0180700	Sb01g045200.1	-	-	-	-	-	-	contig25722	contig01374;contig36130;contig02625	contig25722	contig01374;contig36130;contig02625	contig25722	contig01374;contig36130;contig02625	-	-	-	-	-	-	-	-	contig25722	contig01374;contig02625;contig36130	-	-	-	-
-	-	Bradi1g72650.1	Os03g0180300	Sb01g045220.1	-	RFL_Contig1862	-	-	-	-	contig00856	contig00855;contig42690;contig00856	contig00856	contig00855;contig42690;contig00856	contig42690	contig42690;contig00856	-	-	-	contig67893;contig00856	-	-	-	-	contig00856;contig42690	contig00856;contig67893;contig42690;contig00855	-	WHE3302_E07_I14ZS	WHE3302_E07_I14ZS	scaffold00348_FGENESH_3
-	-	Bradi1g72680.1	Os03g0180000	-	-	-	-	-	-	-	-	contig02118	-	contig02118	-	-	-	-	-	-	-	-	-	-	-	contig02118	-	-	-	-
-	-	Bradi1g72690.1	Os03g0179900	Sb01g045240.1	-	tplb0010o06	-	-	-	-	-	contig35248	contig96405	contig96405	contig96405	contig35248	-	-	-	-	-	-	-	-	contig96405	contig35248;contig96405	-	-	-	-
-	-	Bradi1g72720.1	-	-	-	-	-	-	-	-	-	contig18208;contig147588	-	-	-	-	-	-	-	-	-	-	-	-	-	contig147588;contig18208	-	-	-	-
-	-	Bradi1g72727.1	-	-	-	-	-	-	-	-	-	contig20980;contig36861	-	-	-	-	-	-	-	-	-	-	-	-	-	contig36861;contig20980	-	-	-	-
-	-	-	-	Sb01g045260.1	-	-	-	-	-	-	-	-	-	-	contig27400	contig27400	-	-	-	-	-	-	-	-	contig27400	contig27400	-	-	-	-
-	-	-	-	Sb01g045270.1	-	-	-	-	-	-	-	-	-	-	contig79621	contig79621	-	-	-	-	-	-	-	-	contig79621	contig79621	-	-	-	-
-	-	Bradi1g72750.1	Os03g0179000	Sb01g045280.1	-	-	-	-	-	-	contig20226	contig38512;contig49564;contig18072;contig40026;contig60418;contig20226	contig20226	contig38512;contig49564;contig18072;contig40026;contig60418;contig20226	contig20226	contig38512;contig49564;contig18072;contig40026;contig60418;contig20226	-	-	-	-	-	-	-	-	contig20226	contig40026;contig20226;contig18072;contig60418;contig38512;contig49564	-	WHE0872_D06_G12ZS	WHE0872_D06_G12ZS	-
-	-	Bradi1g72770.1	Os03g0178300	Sb01g045310.1	-	-	-	-	-	-	-	contig77633	-	contig77633	contig77633	contig77633	-	-	-	-	-	-	-	-	contig77633	contig77633	-	-	-	-
-	-	-	Os03g0177400	-	-	-	-	-	-	-	-	-	contig40350	contig85634;contig40350;contig72770;contig05991	-	-	-	-	-	-	-	-	-	-	contig40350	contig40350;contig05991;contig72770;contig85634	-	WHE2972_A06_A12ZS	WHE0603_D09_H17ZA;WHE3354_B01_D02ZS;WHE2972_A06_A12ZS	-
-	-	Bradi1g72790.1	-	Sb01g045340.1	-	-	-	-	-	-	contig21342	contig21342	-	-	-	contig21342	-	-	-	-	-	-	-	-	contig21342	contig21342	-	-	-	-
-	-	Bradi1g72800.1	Os03g0177300	-	-	-	-	-	-	-	contig01391	contig01391	contig01391	contig01391	-	-	-	-	-	-	-	-	-	-	contig01391	contig01391	-	WHE2969_H01_P01ZS	WHE2969_H01_P01ZS	-
-	-	Bradi1g72820.1	-	-	-	-	-	-	-	-	-	contig14895;contig05119	-	-	-	-	-	-	-	-	-	-	-	-	-	contig14895;contig05119	-	-	-	-
-	-	Bradi1g72830.1	Os03g0177000	Sb01g045380.1	-	-	-	-	-	-	contig68696	contig124673;contig68696	contig68696	contig124673;contig68696	contig68696	contig124673;contig68696	-	-	-	-	-	-	-	-	contig68696	contig68696;contig124673	-	WHE1457_H04_P07ZS	WHE0606_G07_M14ZA;WHE1457_H04_P07ZS	-
-	-	Bradi1g72927.2	Os03g0175600	Sb01g045480.1	-	-	-	-	-	-	contig29483	contig120853;contig36277;contig29483	contig29483	contig120853;contig36277;contig29483	contig29483	contig120853	-	-	-	-	-	-	-	-	contig29483	contig29483;contig36277;contig120853	-	BRY_3694	BRY_3694	-
-	-	Bradi1g72960.1	Os03g0174900	Sb01g045500.1	-	-	-	-	-	-	contig92492	contig29068;contig92492;contig169731;contig118779	contig92492	contig29068;contig92492;contig118779	contig92492	contig29068;contig118779	-	-	-	-	-	-	-	-	contig92492	contig92492;contig29068;contig118779;contig169731	-	-	-	-
-	-	Bradi1g72967.1	Os03g0174600	Sb01g045520.1	-	-	-	-	-	-	contig12462	contig12462;contig19391	contig12462	contig12462;contig19391	contig12462	contig12462;contig19391	-	-	-	-	-	-	-	-	contig12462	contig19391;contig12462	-	-	-	-
-	-	Bradi1g72980.1	Os03g0174500	Sb01g045540.1	-	-	-	-	-	-	contig55422	contig55422	contig55422	contig55422	contig55422	contig55422	-	-	-	-	-	-	-	-	contig55422	contig55422	-	-	-	-
-	-	-	-	Sb01g045550.1	-	-	-	-	-	-	-	-	-	-	contig00802	contig00802	-	-	-	-	-	-	-	-	contig00802	contig00802	-	-	-	scaffold00326_FGENESH_3
-	-	-	Os03g0174200	-	-	-	-	-	-	-	-	-	contig03677	contig03677	-	-	-	-	-	-	-	-	-	-	contig03677	contig03677	-	-	-	-
-	-	Bradi1g73030.1	Os03g0174100	Sb01g045570.1	-	RFL_Contig1162	-	-	-	-	contig94386	contig09209;contig35277	contig09209	contig09209;contig35277	contig09209	contig09209;contig35277	-	-	contig59973	contig94386;contig35277;contig59973;contig09209	-	-	-	-	contig09209;contig94386;contig59973	contig35277;contig09209;contig94386;contig59973	-	WHE2330_C05_E10ZS	WHE2330_C05_E10ZS	-
-	-	Bradi1g73040.1	Os03g0173900	Sb01g045580.1	-	-	-	-	-	-	contig08650	contig12361	contig08650	contig12361	contig08650	contig08650;contig12361	-	-	-	-	-	-	-	-	contig08650	contig08650;contig12361	-	-	-	-
-	-	-	-	Sb01g045610.1	-	-	-	-	-	-	-	-	-	-	contig00508	contig00508	-	-	-	-	-	-	-	-	contig00508	contig00508	-	-	-	-
-	-	Bradi1g73060.1	-	-	-	-	-	-	-	-	contig07681	contig07681	-	-	-	-	-	-	-	-	-	-	-	-	contig07681	contig07681	-	-	-	-
-	-	Bradi1g73090.1	-	-	-	-	-	-	-	-	-	contig25641	-	-	-	-	-	-	-	-	-	-	-	-	-	contig25641	-	-	-	-
-	-	Bradi1g73100.1	-	-	-	tplb0017h07	-	-	-	-	contig160265	contig160265	-	-	-	-	-	-	contig160265	contig98577;contig160265	-	-	-	-	contig160265	contig98577;contig160265	-	WHE0060_F08_K16ZS	WHE0060_F08_K16ZS	-
-	-	-	Os03g0172200	-	-	-	-	-	-	-	-	-	-	contig12387	-	-	-	-	-	-	-	-	-	-	-	contig12387	-	-	-	-
-	-	Bradi1g73110.1	Os03g0172000	Sb01g045670.1	-	-	-	-	-	-	contig40438	contig122419;contig99423;contig40438;contig11234	contig40438	contig122419;contig99423;contig40438;contig11234	contig40438	contig122419;contig99423;contig40438;contig11234	-	-	-	-	-	-	-	-	contig40438	contig99423;contig122419;contig11234;contig40438	-	-	-	-
-	-	Bradi1g73120.1	Os03g0171900	Sb01g045680.1	-	RFL_Contig2673	-	-	-	-	contig17190	contig87078	contig87078	contig87078	contig87078	contig87078	-	-	contig87078	contig17190;contig87078	-	-	-	-	contig17190;contig87078	contig17190;contig87078	-	WHE2106_D02_G04ZS	WHE2106_D02_G04ZS	-
-	-	-	Os03g0171600	Sb01g045700.1	-	-	tplb0019a04	-	-	-	-	-	contig09828	contig09828	contig09828	contig09828	-	-	-	-	contig09828	contig09828	-	-	contig09828	contig09828	-	WHE4119_D06_H11ZS	WHE4119_D06_H11ZS	-
-	-	Bradi1g73210.1	-	Sb01g045780.1	-	-	-	-	-	-	contig14069	contig38244;contig14069	-	-	contig11320	contig11320	-	-	-	-	-	-	-	-	contig11320;contig14069	contig11320;contig38244;contig14069	-	WHE2973_H06_P11ZS	WHE2973_H06_P11ZS;WHE2825_B07_C13ZS	-
-	-	-	Os03g0170500	Sb01g045750.1	-	-	-	-	-	-	-	-	contig48156	contig48156	contig48156	contig48156	-	-	-	-	-	-	-	-	contig48156	contig48156	-	-	-	-
-	-	Bradi1g73220.1	Os03g0170300	Sb01g045790.1	-	-	-	-	-	-	contig70466	contig70466;contig14069	contig14069	contig61510;contig70466;contig14069;contig117456	-	contig61510;contig70466;contig14069	-	-	-	-	-	-	-	-	contig70466;contig14069	contig70466;contig14069;contig61510;contig117456	-	-	-	-
-	-	-	Os03g0170100	Sb01g045800.1	-	-	-	-	-	-	-	-	contig13918	contig13918	contig13918	contig13918	-	-	-	-	-	-	-	-	contig13918	contig13918	-	WHE1413-1416_M23_M23ZS	WHE1413-1416_M23_M23ZS	-
wsnp_Ex_c34252_42593715_4D	68.01	-	-	-	tplb0030a10	-	-	-	-	-	-	-	-	-	-	-	-	-	-	-	-	-	-	-	-	-	WHE3513_C05_E09ZS	WHE3513_C05_E09ZS	WHE3513_C05_E09ZS	-
-	-	Bradi1g75530.1	-	-	-	-	-	-	-	-	contig94329	contig94329	-	-	-	-	-	-	-	-	-	-	-	-	contig94329	contig94329	-	-	-	-
-	-	Bradi1g75560.1	-	Sb01g047400.1	-	-	-	-	-	-	-	contig00408	-	-	-	contig00408	-	-	-	-	-	-	-	-	-	contig00408	-	-	WHE3454_H02_P04ZS	scaffold00153_FGENESH_3
-	-	Bradi1g75570.1	-	-	-	-	-	-	-	-	-	contig38535	-	-	-	-	-	-	-	-	-	-	-	-	-	contig38535	-	-	-	-
-	-	Bradi1g75580.1	Os03g0142900	Sb01g047420.1	-	tplb0015d03	-	-	-	-	-	contig35251;contig06215	-	contig35251;contig06215	-	contig06215	-	-	-	contig35251	-	-	-	-	-	contig06215;contig35251	-	-	-	-
-	-	Bradi1g75590.1	Os03g0142800	Sb01g047430.1	-	-	-	-	-	-	contig32260	contig06216;contig27548;contig32260;contig50471	contig32260	contig06216;contig27548;contig32260;contig50471	contig06216	contig06216;contig27548;contig32260;contig50471	-	-	-	-	-	-	-	-	contig06216;contig32260	contig32260;contig27548;contig06216;contig50471	-	-	WHE2988_G02_M04ZS	-
-	-	-	-	Sb01g047440.1	-	-	-	-	-	-	-	-	-	-	-	contig38535	-	-	-	-	-	-	-	-	-	contig38535	-	-	-	-
-	-	-	Os03g0142600	Sb01g047450.1	-	-	-	-	-	-	-	-	contig20184	contig20184;contig12502	contig20184	contig20184	-	-	-	-	-	-	-	-	contig20184	contig12502;contig20184	-	WHE1075_G04_M07ZS	WHE1075_G04_M07ZS	-
-	-	-	-	Sb01g047480.1	-	-	-	-	-	-	-	-	-	-	-	contig62427	-	-	-	-	-	-	-	-	-	contig62427	-	-	WHE3561_B05_D09ZS	-
-	-	Bradi1g75600.1	Os03g0142500	-	-	-	-	-	-	-	contig10566	contig62427	contig10566	contig62427;contig10566	-	-	-	-	-	-	-	-	-	-	contig10566	contig10566;contig62427	-	-	WHE3561_B05_D09ZS	-
-	-	Bradi1g75620.1	-	-	-	-	-	-	-	-	contig04846	contig04846	-	-	-	-	-	-	-	-	-	-	-	-	contig04846	contig04846	-	-	-	-
-	-	Bradi1g75630.1	-	-	-	-	-	-	-	-	-	contig00016	-	-	-	-	-	-	-	-	-	-	-	-	-	contig00016	-	-	-	-
-	-	Bradi1g75730.1	-	Sb01g047640.1	-	-	-	-	-	-	contig60380	contig60380	-	-	contig60380	contig60380	-	-	-	-	-	-	-	-	contig60380	contig60380	-	-	-	-
-	-	Bradi1g75750.1	-	-	-	-	-	-	-	-	contig01639	contig01640	-	-	-	-	-	-	-	-	-	-	-	-	contig01639	contig01640	-	-	WHE1787_B12_C23ZS	-
-	-	Bradi1g75760.1	-	Sb01g047650.1	-	-	-	-	-	-	contig22160	contig22160	-	-	contig22160	contig22160	-	-	-	-	-	-	-	-	contig22160	contig22160	-	-	-	-
-	-	-	-	Sb01g047680.1	-	-	-	-	-	-	-	-	-	-	contig09442	contig09442	-	-	-	-	-	-	-	-	contig09442	contig09442	-	WHE3570_B10_D20ZS	WHE3570_B10_D20ZS	-
-	-	Bradi1g75790.1	-	-	-	-	-	-	-	-	contig09442	contig05118	-	-	-	-	-	-	-	-	-	-	-	-	contig09442	contig05118	-	WHE3570_B10_D20ZS	WHE0806_F08_K16ZS	-
-	-	-	Os03g0139200	-	-	-	-	-	-	-	-	-	contig12515	contig12515	-	-	-	-	-	-	-	-	-	-	contig12515	contig12515	-	-	-	-
-	-	-	Os03g0139100	-	-	-	-	-	-	-	-	-	contig09442	contig05118;contig09442	-	-	-	-	-	-	-	-	-	-	contig09442	contig05118;contig09442	-	WHE3570_B10_D20ZS	WHE0806_F08_K16ZS;WHE3570_B10_D20ZS	-
-	-	-	Os03g0138200	-	-	-	-	-	-	-	-	-	-	contig60380	-	-	-	-	-	-	-	-	-	-	-	contig60380	-	-	-	-
-	-	Bradi1g75860.1	Os03g0138100	Sb01g047730.1	-	RFL_Contig3893	-	-	-	-	contig13199	contig03423	-	contig03423	contig13199	contig03423	-	-	contig13199	contig03422;contig180941;contig118831;contig13199;contig114750	-	-	-	-	contig13199	contig03423;contig118831;contig03422;contig114750;contig180941;contig13199	-	-	-	-
-	-	-	Os03g0138000	-	-	-	-	-	-	-	-	-	contig51201	contig133768;contig05643	-	-	-	-	-	-	-	-	-	-	contig51201	contig05643;contig133768	-	-	-	-
-	-	Bradi1g75870.1	-	-	-	-	-	-	-	-	contig51201	contig51201;contig05643;contig66714	-	-	-	-	-	-	-	-	-	-	-	-	contig51201	contig05643;contig66714;contig51201	-	-	-	-
-	-	-	-	Sb01g047740.1	-	-	-	-	-	-	-	-	-	-	contig51201	contig51201;contig133768;contig05643	-	-	-	-	-	-	-	-	contig51201	contig05643;contig133768;contig51201	-	-	-	-
-	-	Bradi1g75910.1	Os03g0137500	Sb01g047800.1	-	-	-	-	-	-	contig06722	contig06722	contig06722	contig06722	contig06722	contig06722	-	-	-	-	-	-	-	-	contig06722	contig06722	-	-	-	-
-	-	Bradi1g75920.1	Os03g0137400	Sb01g047810.1	-	-	-	-	-	-	contig02960	contig02960	contig02960	contig02960	contig02960	contig02960	-	-	-	-	-	-	-	-	contig02960	contig02960	-	-	-	-
-	-	-	Os03g0137300	Sb01g047820.1	-	-	tplb0004e21	-	-	-	-	-	contig12362	contig12362	contig12362	contig12362	-	-	-	-	contig12362	contig12362	-	-	contig12362	contig12362	-	-	-	-
-	-	Bradi1g75940.1	Os03g0137200	Sb01g047830.1	-	-	-	-	-	-	contig12916	contig17210;contig12916	contig12916	contig17210;contig12916	contig12916	contig12916	-	-	-	-	-	-	-	-	contig12916	contig12916;contig17210	-	-	-	-
-	-	Bradi1g75960.1	Os03g0136900	Sb01g047850.1	-	-	-	-	-	-	contig37428	contig37228;contig27088;contig202064;contig180788;contig109148	contig37428	contig37228;contig37428;contig27088;contig202064;contig180788	contig37428	contig37228;contig37428;contig202064	-	-	-	-	-	-	-	-	contig37428	contig109148;contig37428;contig202064;contig37228;contig180788;contig27088	-	WHE0842_C03_E06ZS	WHE0842_C03_E06ZS;WHE1798_C05_F10ZS;0985_B12_0985_093	-
-	-	Bradi1g75970.1	Os03g0136800	Sb01g047860.1	-	-	-	-	-	-	contig39880	contig39880	contig39880	contig39880	contig39880	contig39880	-	-	-	-	-	-	-	-	contig39880	contig39880	-	-	-	-
-	-	-	Os03g0136400	Sb01g047910.1	-	-	-	-	-	-	-	-	contig29383	contig29383	-	contig29383	-	-	-	-	-	-	-	-	contig29383	contig29383	-	-	-	-
-	-	Bradi1g75980.1	-	Sb01g047870.1	-	-	-	-	-	-	contig87072	contig87072	-	-	contig87072	contig87072	-	-	-	-	-	-	-	-	contig87072	contig87072	-	-	-	-
-	-	Bradi1g76030.1	Os03g0135700	Sb01g047940.1	-	-	-	-	-	-	contig48422	contig65556;contig34901;contig94311	contig48422	contig65556;contig34901;contig94311	contig94311	contig65556;contig34901;contig94311	-	-	-	-	-	-	-	-	contig48422;contig94311	contig65556;contig94311;contig34901	-	-	-	-
-	-	-	Os03g0135600	-	-	-	-	-	-	-	-	-	-	contig09532	-	-	-	-	-	-	-	-	-	-	-	contig09532	-	-	-	-
-	-	Bradi1g76050.1	Os03g0135400	Sb01g047960.1	-	RFL_Contig5208	-	-	-	-	contig105775	contig06812;contig176771;contig28178;contig105775	contig105775	contig06812;contig176771;contig28178;contig105775	contig105775	contig176771;contig28178;contig105775	-	-	contig28178	contig06812;contig28178;contig105775;contig176771	-	-	-	-	contig28178;contig105775	contig176771;contig06812;contig28178;contig105775	-	-	-	-
-	-	Bradi1g76060.1	Os03g0135300	Sb01g047970.1	-	-	-	-	-	-	contig38492	contig38492	contig38492	contig38492	contig38492	contig38492	-	-	-	-	-	-	-	-	contig38492	contig38492	-	-	-	-
-	-	-	Os03g0135200	-	-	-	-	-	-	-	-	-	contig13949	contig13949	-	-	-	-	-	-	-	-	-	-	contig13949	contig13949	-	WHE2118_G04_M08ZT	WHE2118_G04_M08ZT	-
-	-	Bradi1g76070.1	-	Sb01g047980.1	-	-	-	-	-	-	contig13949	contig13949	-	-	contig13949	contig13949	-	-	-	-	-	-	-	-	contig13949	contig13949	-	WHE2118_G04_M08ZT	WHE2118_G04_M08ZT	-
-	-	Bradi1g76080.1	Os03g0135100	-	-	-	-	-	-	-	contig74792	contig74792;contig149211	contig74792	contig74792;contig149211	-	-	-	-	-	-	-	-	-	-	contig74792	contig74792;contig149211	-	-	-	-
-	-	-	-	Sb01g048000.1	-	-	-	-	-	-	-	-	-	-	contig74792	contig74792;contig149211	-	-	-	-	-	-	-	-	contig74792	contig74792;contig149211	-	-	-	-
-	-	Bradi1g76090.1	Os03g0134900	Sb01g048010.1	-	-	-	-	-	-	contig35105	contig35105	contig35105	contig35105	contig35105	contig35105	-	-	-	-	-	-	-	-	contig35105	contig35105	-	0995-0998_H16_H16ZS5_062	0995-0998_H16_H16ZS5_062	-
-	-	Bradi1g76130.1	Os03g0134300	-	-	RFL_Contig4147	-	-	-	-	contig94994	contig94994	contig94994	contig94994	-	-	-	-	contig122366	contig122366;contig94994	-	-	-	-	contig94994;contig122366	contig94994;contig122366	-	WHE2165_C02_F03ZS	WHE2165_C02_F03ZS	-
-	-	Bradi1g76140.1	Os03g0133900	Sb01g048040.1	-	tplb0017f02	-	-	-	-	-	contig02161	-	contig02161	-	contig02161	-	-	contig65284	contig33779;contig65284	-	-	-	-	contig65284	contig33779;contig65284;contig02161	-	-	-	-
-	-	Bradi1g76147.1	-	-	-	-	-	-	-	-	-	contig93592	-	-	-	-	-	-	-	-	-	-	-	-	-	contig93592	-	-	-	-
-	-	Bradi1g76157.1	Os03g0133600	Sb01g048050.1	-	-	-	-	-	-	contig87942	contig121837	contig87942	contig93592	contig87942	contig93592	-	-	-	-	-	-	-	-	contig87942	contig121837;contig93592	-	-	-	-
-	-	Bradi1g76177.2	Os03g0133400	-	-	RFL_Contig2050	-	-	-	-	contig11356	contig11356;contig93342	contig11356	contig11356;contig93342	-	-	-	-	contig11356	contig11356;contig93342	-	-	-	-	contig11356	contig93342;contig11356	-	WHE4163_D11_G21ZS	WHE4163_D11_G21ZS	-
-	-	-	-	Sb01g048080.1	-	-	-	-	-	-	-	-	-	-	-	contig87942	-	-	-	-	-	-	-	-	-	contig87942	-	-	-	-
-	-	-	-	Sb01g048095.1	-	-	-	-	-	-	-	-	-	-	-	contig93342	-	-	-	-	-	-	-	-	-	contig93342	-	-	WHE4163_D11_G21ZS	-
-	-	Bradi1g76190.1	Os03g0133300	Sb01g048110.1	-	-	-	-	-	-	contig11236	contig41415	contig11236	contig41415;contig11236	contig11236	contig41415;contig11236	-	-	-	-	-	-	-	-	contig11236	contig41415;contig11236	-	-	-	-
-	-	-	Os03g0133100	Sb01g048120.1	-	-	-	-	-	-	-	-	contig17481	contig17481	-	contig17481	-	-	-	-	-	-	-	-	contig17481	contig17481	-	WHE3566_G04_N08ZS	WHE3566_G04_N08ZS	-
-	-	Bradi1g76207.1	Os03g0133000	Sb01g048130.1	-	-	-	-	-	-	contig175130	contig175130	contig175130	contig175130	contig175130	contig175130	-	-	-	-	-	-	-	-	contig175130	contig175130	-	-	-	-
-	-	-	Os03g0132800	Sb01g048160.1	-	-	-	-	-	-	-	-	-	contig04617	-	contig04617	-	-	-	-	-	-	-	-	-	contig04617	-	-	-	-
-	-	Bradi1g76260.1	Os03g0132200	Sb01g048190.1	-	-	-	-	-	-	-	contig22994;contig121784	-	contig22994;contig121784	-	contig22994;contig121784	-	-	-	-	-	-	-	-	-	contig121784;contig22994	-	-	-	-
-	-	Bradi1g76280.1	Os03g0132000	Sb01g048200.1	-	-	-	-	-	-	contig152961	contig152961	contig152961	contig152961	contig152961	contig152961	-	-	-	-	-	-	-	-	contig152961	contig152961	-	-	-	-
-	-	Bradi1g76300.1	Os03g0131500	Sb01g048220.1	-	-	-	-	-	-	contig75154	contig72284	contig75154	contig72284	contig75154	contig72284	-	-	-	-	-	-	-	-	contig75154	contig72284	-	-	-	-
-	-	-	-	Sb01g048230.1	-	-	-	-	-	-	-	-	-	-	-	contig18087	-	-	-	-	-	-	-	-	-	contig18087	-	-	-	-
-	-	Bradi1g76307.1	Os03g0131400	Sb01g048240.1	-	-	-	-	-	-	contig21402	contig21402	contig21402	contig21402	-	contig21402	-	-	-	-	-	-	-	-	contig21402	contig21402	-	-	-	-
-	-	Bradi1g76314.1	-	Sb01g048260.1	-	-	-	-	-	-	contig90107	contig99871	-	-	contig90107	contig90107	-	-	-	-	-	-	-	-	contig90107	contig90107;contig99871	-	WHE3582_D06_H12ZS	WHE3582_D06_H12ZS	-
-	-	Bradi1g76321.1	Os03g0131300	-	-	-	-	-	-	-	-	contig90107	contig90107	contig99871;contig90107	-	-	-	-	-	-	-	-	-	-	contig90107	contig90107;contig99871	-	WHE3582_D06_H12ZS	WHE3582_D06_H12ZS	-
-	-	-	-	Sb01g048270.1	-	-	-	-	-	-	-	-	-	-	-	contig89710	-	-	-	-	-	-	-	-	-	contig89710	-	-	-	-
-	-	Bradi1g76330.1	Os03g0131200	Sb01g048280.1	-	tplb0005k10	-	-	-	-	contig08067	contig08066;contig08067	contig08067	contig08066;contig08067	contig08067	contig08066;contig08067	-	-	contig08067	contig08067;contig08066	-	-	-	-	contig08067	contig08067;contig08066	-	-	WHE1659-1662_M23_M23ZS	-
-	-	Bradi1g76350.1	-	Sb01g048300.1	-	-	-	-	-	-	contig60606	contig60606	-	-	contig60606	contig60606	-	-	-	-	-	-	-	-	contig60606	contig60606	-	-	-	-
-	-	Bradi1g76362.1	Os03g0130900	Sb01g048310.1	-	-	-	-	-	-	contig02328	contig02328	contig02328	contig02328	contig02328	contig02328	-	-	-	-	-	-	-	-	contig02328	contig02328	-	-	-	-
-	-	Bradi1g76370.1	Os03g0130800	Sb01g048320.1	-	-	-	-	-	-	-	contig187022	-	contig187022	-	contig187022	-	-	-	-	-	-	-	-	-	contig187022	-	-	-	-
-	-	-	Os03g0130700	Sb01g048340.1	-	-	tplb0006f12	-	-	-	-	-	contig73262	contig135106;contig121569;contig81689;contig100476;contig73262	contig73262	contig100476	-	-	-	-	contig73262	contig100476;contig73262	-	-	contig73262	contig81689;contig121569;contig135106;contig100476;contig73262	-	-	-	-
-	-	Bradi1g76380.1	-	Sb01g048330.1	-	-	-	-	-	-	contig135106	contig135106;contig121569	-	-	-	contig135106	-	-	-	-	-	-	-	-	contig135106	contig121569;contig135106	-	-	-	-
-	-	Bradi1g76400.1	Os03g0130500	-	-	-	-	-	-	-	contig47167	contig58288	contig58288	contig58288	-	-	-	-	-	-	-	-	-	-	contig47167;contig58288	contig58288	-	-	-	-
-	-	Bradi1g76407.1	Os03g0130400	Sb01g048360.1	-	-	-	-	-	-	contig141183	contig141183;contig77783	contig141183	contig141183;contig77783	contig141183	contig141183;contig77783	-	-	-	-	-	-	-	-	contig141183	contig141183;contig77783	-	-	1405-1408_D02_J03ZS5_015	-
-	-	-	Os03g0130300	-	-	-	-	-	-	-	-	-	-	contig00286	-	-	-	-	-	-	-	-	-	-	-	contig00286	-	-	-	scaffold00107_FGENESH_3
-	-	Bradi1g76450.1	Os03g0129900	Sb01g048410.1	-	RFL_Contig3660	-	-	-	-	contig110814	contig110814	contig110814	contig110814	contig110814	contig110814	-	-	contig110814	contig110814	-	-	-	-	contig110814	contig110814	-	WHE1215_G12_N23ZS	WHE1215_G12_N23ZS	-
-	-	Bradi1g76470.1	Os03g0129300	Sb01g048470.1	-	RFL_Contig5326	-	-	-	-	contig71541	contig71541	contig71541	contig71541	contig71541	contig71541	-	-	contig71541	contig71541	-	-	-	-	contig71541	contig71541	-	WHE1651-1654_E07_E07ZS	WHE1651-1654_E07_E07ZS	-
-	-	Bradi1g76480.1	Os03g0129200	Sb01g048480.1	-	-	-	-	-	-	contig39895	contig39895	contig04166	contig39895;contig04166	contig04166	contig39895;contig04166	-	-	-	-	-	-	-	-	contig39895;contig04166	contig39895;contig04166	-	-	-	-
-	-	Bradi1g76500.1	Os03g0129100	Sb01g048500.1	-	-	-	-	-	-	contig23893	contig156235;contig196385;contig38116;contig153022	contig23893	contig156235;contig38116	contig38116	contig156235;contig38116	-	-	-	-	-	-	-	-	contig23893;contig38116	contig196385;contig38116;contig153022;contig156235	-	-	-	-
-	-	Bradi1g76510.1	-	Sb01g048510.1	-	-	-	-	-	-	contig41051	contig41051	-	-	contig41051	contig41051	-	-	-	-	-	-	-	-	contig41051	contig41051	-	-	-	-
-	-	Bradi1g76540.1	-	-	-	tplb0022b17	-	-	-	-	contig00359	contig00359	-	-	-	-	-	-	contig00359	contig00359	-	-	-	-	contig00359	contig00359	-	-	-	scaffold00137_FGENESH_3
-	-	Bradi1g76560.1	Os03g0128700	-	-	-	-	-	-	-	contig70256	contig70256	contig70256	contig70256	-	-	-	-	-	-	-	-	-	-	contig70256	contig70256	-	-	-	-
-	-	-	-	Sb01g048580.1	-	-	-	-	-	-	-	-	-	-	-	contig14669;contig03068;contig34113;contig24619;contig08139;contig10877;contig04772	-	-	-	-	-	-	-	-	-	contig24619;contig08139;contig10877;contig04772;contig34113;contig14669;contig03068	-	-	-	-
-	-	Bradi1g76590.1	Os03g0128500	Sb01g048590.1	-	-	-	-	-	-	contig26391	contig26391	-	contig26391	-	contig26391	-	-	-	-	-	-	-	-	contig26391	contig26391	-	-	-	-
-	-	-	-	Sb01g048620.1	-	-	-	-	-	-	-	-	-	-	contig121124	contig121124;contig122571;contig117225	-	-	-	-	-	-	-	-	contig121124	contig122571;contig117225;contig121124	-	-	-	-
-	-	Bradi1g76617.1	-	Sb01g048630.1	-	-	-	-	-	-	contig51999	contig121124;contig153216;contig00348;contig90132;contig10957;contig51999;contig60671	-	-	contig51999	contig00348;contig90132;contig10957;contig51999	-	-	-	-	-	-	-	-	contig51999	contig60671;contig121124;contig00348;contig10957;contig51999;contig90132;contig153216	-	-	-	-
-	-	-	Os03g0128100	-	-	-	-	-	-	-	-	-	contig51999	contig06726;contig90132;contig03093;contig51999	-	-	-	-	-	-	-	-	-	-	contig51999	contig06726;contig03093;contig51999;contig90132	-	-	-	-
-	-	Bradi1g76660.1	Os03g0127700	Sb01g048690.1	-	RFL_Contig1390	-	-	-	-	contig39643	contig39643;contig134050	contig39643	contig39643;contig134050	contig39643	contig39643;contig134050	-	-	-	contig134050	-	-	-	-	contig39643	contig39643;contig134050	-	-	-	-
-	-	Bradi1g76677.1	Os03g0127600	Sb01g048700.1	-	-	-	-	-	-	contig61500	contig44273	contig61500	contig44273;contig61500	contig61500	contig44273;contig61500	-	-	-	-	-	-	-	-	contig61500	contig61500;contig44273	-	-	-	-
-	-	-	Os03g0127200	Sb01g048730.1	-	-	-	-	-	-	-	-	contig45245	contig45245	contig45245	contig45245	-	-	-	-	-	-	-	-	contig45245	contig45245	-	WHE3513_F08_K15ZS	WHE3513_F08_K15ZS	-
-	-	Bradi1g76760.1	-	Sb01g048750.1	-	-	-	-	-	-	contig36963	contig87561;contig36963	-	-	contig80670	contig80670;contig87561;contig36963	-	-	-	-	-	-	-	-	contig36963;contig80670	contig87561;contig36963;contig80670	-	0852_F10_K20Z_079	0852_F10_K20Z_079	-
-	-	Bradi1g76770.1	-	Sb01g048760.1	-	RFL_Contig1721	-	-	-	-	contig10446	contig10446	-	-	-	contig10446	-	-	-	contig10446;contig114720	-	-	-	-	contig10446	contig10446;contig114720	-	WHE0858_D12_H24ZT	WHE0858_D12_H24ZS;WHE0858_D12_H24ZT	-
-	-	-	Os03g0126800	-	-	-	-	-	-	-	-	-	contig80670	contig80670	-	-	-	-	-	-	-	-	-	-	contig80670	contig80670	-	-	-	-
-	-	Bradi1g76786.1	Os03g0126300	Sb01g048777.1	-	tplb0025o15	-	-	-	-	contig33839	contig33839;contig20895	contig33839	contig33839	contig33839	contig33839	-	-	-	-	-	-	-	-	contig33839	contig33839;contig20895	-	-	-	-
-	-	Bradi1g76800.1	Os03g0126000	Sb01g048790.1	-	-	-	-	-	-	contig23994	contig23994	contig23994	contig23994	contig23994	contig23994	-	-	-	-	-	-	-	-	contig23994	contig23994	-	WHE0429_G03_M05ZS	WHE0429_G03_M05ZS	-
-	-	Bradi1g76830.1	Os03g0125800	Sb01g048800.1	-	-	-	-	-	-	contig10412	contig10412;contig18790	contig18790	contig108135;contig10412;contig18790	contig18790	contig108135;contig10412;contig18790	-	-	-	-	-	-	-	-	contig18790;contig10412	contig108135;contig10412;contig18790	-	-	-	-
-	-	Bradi1g76840.1	-	Sb01g048820.1	-	-	-	-	-	-	contig45309	contig22197;contig45309	-	-	contig45309	contig45309	-	-	-	-	-	-	-	-	contig45309	contig45309;contig22197	-	-	-	-
-	-	Bradi1g76880.1	Os03g0125000	Sb01g048870.1	-	tplb0012k05	-	-	-	-	contig131200	contig187467;contig131200	contig131200	contig187467;contig131200	contig131200	contig187467;contig131200	-	-	-	contig187467	-	-	-	-	contig131200	contig187467;contig131200	-	-	-	-
-	-	-	Os03g0124900	Sb01g048880.1	-	-	RFL_Contig4857	-	-	-	-	-	-	contig29539	-	contig29539	-	-	-	-	contig29539	contig29539	-	-	contig29539	contig29539	-	WHE1764_B11_C22ZS	WHE1764_B11_C22ZS	-
-	-	Bradi1g76940.1	-	-	-	-	-	-	-	-	contig45097	contig45097	-	-	-	-	-	-	-	-	-	-	-	-	contig45097	contig45097	-	-	-	-
-	-	Bradi1g76960.1	Os03g0123600	Sb01g048960.1	-	tplb0005h09	-	-	-	-	-	contig00314	-	contig00314	-	contig00314	-	-	-	contig02733	-	-	-	-	-	contig00314;contig02733	-	-	WHE0622_B04_C08ZA	scaffold00119_FGENESH_3
-	-	-	-	Sb01g048970.1	-	-	-	-	-	-	-	-	-	-	-	contig00315	-	-	-	-	-	-	-	-	-	contig00315	-	-	WHE4118_A05_A10ZS	scaffold00119_FGENESH_6
-	-	Bradi1g76970.1	Os03g0123500	-	-	-	-	-	-	-	-	contig00314;contig00315	-	contig00314;contig00315	-	-	-	-	-	-	-	-	-	-	-	contig00315;contig00314	-	-	WHE4118_A05_A10ZS;WHE0622_B04_C08ZA	-
-	-	Bradi1g77010.1	-	Sb01g049010.1	-	RFL_Contig2918	-	-	-	-	-	contig136635	-	-	-	contig136635	-	-	contig08988	contig136635;contig08988	-	-	-	-	contig08988	contig08988;contig136635	-	-	BRY_1318	-
-	-	Bradi1g77060.1	Os03g0122200	Sb01g049050.1	-	-	-	-	-	-	contig35228	contig26706	contig35228	contig26706	contig35228	contig26706	-	-	-	-	-	-	-	-	contig35228	contig26706	-	WHE4163_B06_C11ZS	-	-
-	-	Bradi1g77080.1	Os03g0122000	Sb01g049100.1	-	tplb0002j19	-	-	-	-	-	contig56066;contig15761;contig105594;contig15762	-	contig56066;contig105594;contig15762;contig05265	-	contig56066	-	-	contig15762	contig15761;contig105594;contig117966;contig15762	-	-	-	-	contig15762	contig117966;contig105594;contig05265;contig56066;contig15761;contig15762	-	-	WHE1713-1716_G12_G12ZT;WHE1713-1716_G12_G12ZS	-
-	-	-	Os03g0121800	Sb01g049110.1	-	-	-	-	-	-	-	-	-	contig00265	-	contig00265	-	-	-	-	-	-	-	-	-	contig00265	-	-	-	scaffold00098_NIAS_3
-	-	Bradi1g77087.1	-	-	-	-	-	-	-	-	-	contig31580;contig00265	-	-	-	-	-	-	-	-	-	-	-	-	-	contig31580;contig00265	-	-	-	-
-	-	Bradi1g77140.1	Os03g0121200	Sb01g049140.1	-	-	-	-	-	-	contig58920	contig56898;contig58920	contig58920	contig56898;contig58920	contig58920	contig56898;contig58920	-	-	-	-	-	-	-	-	contig58920	contig56898;contig58920	-	-	WHE313_D11_D11ZS	-
-	-	Bradi1g77177.1	-	Sb01g049190.1	-	-	-	-	-	-	contig89731	contig89731	-	-	contig89731	contig89731	-	-	-	-	-	-	-	-	contig89731	contig89731	-	-	-	-
-	-	Bradi1g77187.1	-	-	-	-	-	-	-	-	contig27971	contig39350	-	-	-	-	-	-	-	-	-	-	-	-	contig27971	contig39350	-	-	-	-
-	-	Bradi1g77200.1	Os03g0120100	Sb01g049200.1	-	-	-	-	-	-	contig79669	contig140972;contig79669	contig79669	contig140972	contig79669	contig140972	-	-	-	-	-	-	-	-	contig79669	contig140972;contig79669	-	WHE3564_A05_A10ZS	WHE3564_A05_A10ZS	-
-	-	Bradi1g77210.1	-	Sb01g049210.1	-	-	-	-	-	-	contig09367	contig09367	-	-	contig09367	contig09367	-	-	-	-	-	-	-	-	contig09367	contig09367	-	-	-	-
-	-	Bradi1g77217.1	Os03g0119966	Sb01g049240.1	-	-	-	-	-	-	contig63604	contig09077;contig165063	contig95445	contig09077;contig165063	contig95445	contig09077;contig165063	-	-	-	-	-	-	-	-	contig63604;contig95445	contig165063;contig09077	-	-	-	-
-	-	-	-	Sb01g049250.1	-	-	-	-	-	-	-	-	-	-	-	contig07053	-	-	-	-	-	-	-	-	-	contig07053	-	-	-	-
-	-	-	-	Sb01g049270.1	-	-	-	-	-	-	-	-	-	-	contig25354	contig03093;contig25354	-	-	-	-	-	-	-	-	contig25354	contig25354;contig03093	-	-	-	-
-	-	-	Os03g0119500	-	-	-	-	-	-	-	-	-	contig25354	contig03093;contig25354;contig12074	-	-	-	-	-	-	-	-	-	-	contig25354	contig12074;contig25354;contig03093	-	-	-	-
-	-	Bradi1g77247.1	-	-	-	-	-	-	-	-	contig25354	contig04234;contig03093;contig25354;contig12074	-	-	-	-	-	-	-	-	-	-	-	-	contig25354	contig12074;contig04234;contig25354;contig03093	-	-	-	-
-	-	Bradi1g77265.1	Os03g0119100	-	-	tplb0042o23	-	-	-	-	contig129058	contig129058	contig129058	contig129058	-	-	-	-	contig129058	contig129058	-	-	-	-	contig129058	contig129058	-	-	-	-
-	-	Bradi1g77270.1	Os03g0119000	Sb01g049300.1	-	-	-	-	-	-	-	contig00565	-	contig00565	-	contig00565	-	-	-	-	-	-	-	-	-	contig00565	-	-	BRY_5465	scaffold00217_FGENESH_6;scaffold00217_FGENESH_3
-	-	Bradi1g77280.2	Os03g0118900	Sb01g049305.1	-	-	-	-	-	-	contig00565	contig00565	contig00565	contig00565	contig00565	contig00565	-	-	-	-	-	-	-	-	contig00565	contig00565	-	BRY_5465	BRY_5465	-
-	-	Bradi1g77290.3	Os03g0118800	Sb01g049310.1	-	-	-	-	-	-	contig16199	contig102075	contig102075	contig102075	contig102075	contig102075	-	-	-	-	-	-	-	-	contig102075;contig16199	contig102075	-	-	-	-
-	-	Bradi1g77300.1	-	Sb01g049320.1	-	-	-	-	-	-	contig53639	contig53336;contig53639	-	-	contig53639	contig53639	-	-	-	-	-	-	-	-	contig53639	contig53639;contig53336	-	-	-	-
-	-	Bradi1g77320.1	-	Sb01g049340.1	-	-	-	-	-	-	contig17309	contig17309	-	-	contig17309	contig43117	-	-	-	-	-	-	-	-	contig17309	contig17309;contig43117	-	-	-	-
-	-	Bradi1g77325.1	Os03g0118400	-	-	-	-	-	-	-	contig22068	contig22068;contig25407	contig25407	contig22068;contig25407	-	-	-	-	-	-	-	-	-	-	contig25407;contig22068	contig22068;contig25407	-	WHE4114_A01_A02ZS;WHE0951_C03_E05ZS	WHE4114_A01_A02ZS;WHE0951_C03_E05ZS	-
-	-	Bradi1g77330.1	Os03g0118200	Sb01g049360.1	-	-	-	-	-	-	contig93424	contig29570;contig36004;contig93424	contig29570	contig29570;contig93424	contig29570	contig29570;contig93424	-	-	-	-	-	-	-	-	contig29570;contig93424	contig36004;contig93424;contig29570	-	-	WHE1659-1662_P12_P12ZT	-
-	-	Bradi1g77350.3	Os03g0117800	Sb01g049410.1	-	-	-	-	-	-	-	contig84932;contig66685	-	contig84932;contig75853;contig66685	-	contig84932;contig75853;contig66685	-	-	-	-	-	-	-	-	-	contig84932;contig66685;contig75853	-	-	-	-
-	-	Bradi1g77360.1	Os03g0117300	Sb01g049420.1	-	-	-	-	-	-	contig24039	contig122320;contig24039	contig24039	contig122320;contig24039	contig24039	contig122320;contig24039	-	-	-	-	-	-	-	-	contig24039	contig122320;contig24039	-	-	-	-
-	-	-	Os03g0117000	-	-	-	-	-	-	-	-	-	-	contig79231	-	-	-	-	-	-	-	-	-	-	-	contig79231	-	-	-	-
-	-	Bradi1g77380.1	Os03g0117100	Sb01g049450.1	-	RFL_Contig3376	-	-	-	-	contig28361	contig28361	-	contig28361	contig28361	contig28361	-	-	contig28361	contig28361	-	-	-	-	contig28361	contig28361	-	1663-1666_E09_E09ZS5_034	1663-1666_E09_E09ZS5_034	-
-	-	-	Os03g0118450	-	-	-	-	-	-	-	-	-	contig14495	contig14495	-	-	-	-	-	-	-	-	-	-	contig14495	contig14495	-	-	-	-
-	-	Bradi1g77400.1	Os03g0118600	-	-	-	-	-	-	-	-	contig79231	-	contig79231	-	-	-	-	-	-	-	-	-	-	-	contig79231	-	-	-	-
-	-	-	Os03g0116800	-	-	-	-	-	-	-	-	-	-	contig16413	-	-	-	-	-	-	-	-	-	-	-	contig16413	-	-	-	-
-	-	-	Os03g0116700	-	-	-	-	-	-	-	-	-	-	contig02264	-	-	-	-	-	-	-	-	-	-	-	contig02264	-	-	-	-
-	-	Bradi1g77440.1	Os03g0116500	Sb01g049510.1	-	-	-	-	-	-	contig04262	contig06491;contig04262	contig06491	contig06491;contig13290;contig04262	contig06491	contig06491;contig13290;contig04262	-	-	-	-	-	-	-	-	contig06491;contig04262	contig04262;contig06491;contig13290	-	WHE2301-2304_I08_I08ZS;WHE2473_C06_F11ZS	WHE2301-2304_I08_I08ZS;WHE2473_C06_F11ZS	-
-	-	Bradi1g77450.1	Os03g0116400	-	-	RFL_Contig5601	-	-	-	-	contig40864	contig40864	contig40864	contig40864	-	-	-	-	contig40864	contig40864	-	-	-	-	contig40864	contig40864	-	WHE2905_B05_C09ZS	WHE2905_B05_C09ZS	-
-	-	Bradi1g77470.1	-	-	-	-	-	-	-	-	contig06738	contig06738	-	-	-	-	-	-	-	-	-	-	-	-	contig06738	contig06738	-	-	-	-
-	-	Bradi1g77510.1	-	-	-	-	-	-	-	-	contig22725	contig118340	-	-	-	-	-	-	-	-	-	-	-	-	contig22725	contig118340	-	WHE1655-1658_G13_G13ZS	-	-
-	-	Bradi1g77520.1	-	Sb01g049590.1	-	-	-	-	-	-	contig02922	contig02922	-	-	contig02922	contig02922	-	-	-	-	-	-	-	-	contig02922	contig02922	-	WHE0407_H06_P11ZS	WHE0407_H06_P11ZS	-
-	-	Bradi1g77530.1	Os03g0115300	Sb01g049600.1	-	tplb0056b15	-	-	-	-	contig135975	contig190276;contig135975;contig13760	contig135975	contig190276;contig135975;contig13760	contig135975	contig135975	-	-	contig13760	contig135975;contig13760	-	-	-	-	contig135975;contig13760	contig190276;contig135975;contig13760	-	-	-	-
-	-	-	Os03g0115200	-	-	-	-	-	-	-	-	-	-	contig00381	-	-	-	-	-	-	-	-	-	-	-	contig00381	-	-	-	-
-	-	Bradi1g77537.1	-	-	-	-	-	-	-	-	-	contig29443;contig46427;contig127783;contig05486;contig97514	-	-	-	-	-	-	-	-	-	-	-	-	-	contig97514;contig29443;contig127783;contig05486;contig46427	-	-	-	-
-	-	Bradi1g77547.2	Os03g0115100	Sb01g049620.1	-	-	-	-	-	-	contig117147	contig85100;contig117147;contig114759	contig85100	contig85100;contig117147;contig114759	contig85100	contig85100;contig117147;contig114759	-	-	-	-	-	-	-	-	contig117147;contig85100	contig114759;contig117147;contig85100	-	-	-	-
-	-	Bradi1g77580.1	Os03g0114800	Sb01g049650.1	-	tplb0017i15	-	-	-	-	contig22920	contig22920;contig30864	contig22920	contig22920	contig22920	contig22920;contig30864	-	-	contig22920	contig22920;contig06418;contig30864	-	-	-	-	contig22920	contig06418;contig22920;contig30864	-	-	WHE0764_H02_O04ZS	-
-	-	-	Os03g0114600	-	-	-	-	-	-	-	-	-	-	contig04639	-	-	-	-	-	-	-	-	-	-	-	contig04639	-	-	-	-
-	-	Bradi1g77620.1	-	-	-	-	-	-	-	-	contig03931	contig03931	-	-	-	-	-	-	-	-	-	-	-	-	contig03931	contig03931	-	-	-	-
-	-	Bradi1g77637.1	Os03g0113700	-	-	-	-	-	-	-	contig81754	contig17566;contig07585	contig81754	contig129537;contig17566;contig102201;contig07585;contig177813	-	-	-	-	-	-	-	-	-	-	contig81754	contig129537;contig102201;contig17566;contig07585;contig177813	-	0916_H06_0916_048	0916_H06_0916_048	-
-	-	Bradi1g77650.1	Os03g0113800	-	-	tplb0012k04	-	-	-	-	contig111848	contig26877;contig02510	contig26877	contig169782;contig88093;contig02510	-	-	-	-	-	contig169782;contig109987;contig02511;contig26877;contig111848	-	-	-	-	contig26877;contig111848	contig88093;contig111848;contig109987;contig02510;contig26877;contig02511;contig169782	-	-	WHE4106_A06_A12ZS;0595-0598_I02_I02ZE5_003;WHE3366_G11_N22ZS;WHE1214_H09_O18ZS	-
-	-	-	Os03g0113900	Sb01g049730.1	-	-	-	-	-	-	-	-	-	contig154063	-	contig154063	-	-	-	-	-	-	-	-	-	contig154063	-	-	-	-
-	-	Bradi1g77667.1	Os03g0114000	Sb01g049720.1	-	-	-	-	-	-	contig17003	contig104880	contig17003	contig17003;contig104880	contig17003	contig74824;contig104880	-	-	-	-	-	-	-	-	contig17003	contig17003;contig74824;contig104880	-	-	-	-
-	-	Bradi1g77700.1	Os03g0114300	Sb01g049690.1	-	-	-	-	-	-	contig07567	contig38038;contig67783;contig07567;contig23406	contig07567	contig38038;contig07567;contig23406	contig07567	contig38038;contig07567	-	-	-	-	-	-	-	-	contig07567	contig38038;contig67783;contig07567;contig23406	-	-	-	-
-	-	Bradi1g77730.1	-	-	-	-	-	-	-	-	-	contig60599	-	-	-	-	-	-	-	-	-	-	-	-	-	contig60599	-	-	-	-
-	-	Bradi1g77760.1	-	-	-	-	-	-	-	-	contig03777	contig03777;contig69951;contig70129;contig144804	-	-	-	-	-	-	-	-	-	-	-	-	contig03777	contig03777;contig144804;contig69951;contig70129	-	-	-	-
-	-	-	-	Sb01g049770.1	-	-	-	-	-	-	-	-	-	-	contig03777	contig69951	-	-	-	-	-	-	-	-	contig03777	contig69951	-	-	-	-
-	-	Bradi1g77780.1	Os03g0111800	Sb01g049790.1	-	-	-	-	-	-	contig02673	contig02673;contig02674	contig02674	contig02673;contig02674	contig02674	contig02673;contig02674	-	-	-	-	-	-	-	-	contig02674;contig02673	contig02674;contig02673	-	-	-	-
-	-	-	-	Sb01g049810.1	-	-	-	-	-	-	-	-	-	-	contig09243	contig09243	-	-	-	-	-	-	-	-	contig09243	contig09243	-	WHE1126_B03_C06ZY	WHE1126_B03_C06ZY	-
-	-	Bradi1g77820.1	-	-	-	-	-	-	-	-	-	contig152646	-	-	-	-	-	-	-	-	-	-	-	-	-	contig152646	-	-	-	-
-	-	Bradi1g77850.1	Os03g0111100	-	-	RFL_Contig3284	-	-	-	-	contig16958	contig16957;contig16958;contig62510	contig16958	contig16957;contig16958;contig62510	-	-	-	-	-	contig16957;contig16958	-	-	-	-	contig16958	contig16957;contig62510;contig16958	-	-	-	-
-	-	-	Os03g0110800	Sb01g049860.1	-	-	-	-	-	-	-	-	contig03611	contig02991;contig02992;contig03611	-	contig02991;contig68553	-	-	-	-	-	-	-	-	contig03611	contig68553;contig03611;contig02992;contig02991	-	-	-	-
-	-	-	-	Sb01g049840.1	-	-	-	-	-	-	-	-	-	-	contig16958	contig16957;contig16958	-	-	-	-	-	-	-	-	contig16958	contig16957;contig16958	-	-	-	-
-	-	Bradi1g77867.2	-	Sb01g049850.1	-	-	-	-	-	-	-	contig02991	-	-	contig03612	contig02991	-	-	-	-	-	-	-	-	contig03612	contig02991	-	-	-	-
-	-	-	Os03g0110600	-	-	-	-	-	-	-	-	-	contig33765	contig33765	-	-	-	-	-	-	-	-	-	-	contig33765	contig33765	-	-	-	-
-	-	-	Os03g0110500	-	-	-	-	-	-	-	-	-	-	contig126270	-	-	-	-	-	-	-	-	-	-	-	contig126270	-	-	-	-
-	-	Bradi1g77887.1	Os03g0110400	Sb01g049910.1	-	-	-	-	-	-	contig10928	contig13422;contig11791;contig192981	contig10928	contig13422;contig192981	contig10928	contig13422;contig192981	-	-	-	-	-	-	-	-	contig10928	contig11791;contig192981;contig13422	-	-	0821-0824_C02_C02ZS5_010	-
-	-	-	Os03g0109400	Sb01g050000.1	-	-	-	-	-	-	-	-	contig07275	contig75143;contig182092;contig07275;contig122331	-	contig75143;contig07275;contig122331	-	-	-	-	-	-	-	-	contig07275	contig182092;contig07275;contig75143;contig122331	-	-	-	-
-	-	Bradi1g77920.1	-	Sb01g049890.1	-	tplb0010a14	-	-	-	-	contig33765	contig33765;contig24473	-	-	contig33765	contig33765;contig24473	-	-	contig33765	contig33765	-	-	-	-	contig33765	contig24473;contig33765	-	-	-	-
-	-	Bradi1g77957.1	-	Sb01g049990.1	-	-	-	-	-	-	-	contig05941	-	-	-	contig05941	-	-	-	-	-	-	-	-	-	contig05941	-	-	-	-
-	-	Bradi1g77990.1	-	Sb01g050070.1	-	-	-	-	-	-	contig79813	contig79813	-	-	contig79813	contig79813	-	-	-	-	-	-	-	-	contig79813	contig79813	-	-	-	-
-	-	Bradi1g77997.1	-	Sb01g050080.1	-	-	-	-	-	-	-	contig73090	-	-	-	contig73090	-	-	-	-	-	-	-	-	-	contig73090	-	-	-	-
-	-	-	Os03g0109300	-	-	-	-	-	-	-	-	-	-	contig194528;contig166177;contig08387	-	-	-	-	-	-	-	-	-	-	-	contig08387;contig194528;contig166177	-	-	-	-
-	-	-	Os03g0108800	-	-	-	-	-	-	-	-	-	-	contig25407	-	-	-	-	-	-	-	-	-	-	-	contig25407	-	-	WHE0951_C03_E05ZS	-
-	-	-	Os03g0108400	Sb01g050050.1	-	-	RFL_Contig4099	-	-	-	-	-	contig09885	contig09885;contig12700	contig09885	contig09885;contig148873	-	-	-	-	contig148873	contig09885;contig148873	-	-	contig148873;contig09885	contig12700;contig148873;contig09885	-	WHE1798_A02_B04ZS	WHE1147_G10_N19ZS;WHE1798_A02_B04ZS	-
-	-	Bradi1g78020.1	Os03g0108000	Sb01g050100.1	-	-	-	-	-	-	contig13491	contig13491	contig13491	contig13491	contig13491	contig13491	-	-	-	-	-	-	-	-	contig13491	contig13491	-	WHE1768_F06_K12ZT	WHE1768_F06_K12ZT	-
-	-	Bradi1g78027.1	Os03g0107900	Sb01g050110.1	-	RFL_Contig4111	-	-	-	-	-	contig107748	-	contig107748	-	contig107748	-	-	contig96530	contig96530	-	-	-	-	contig96530	contig96530;contig107748	-	-	-	-
-	-	-	Os03g0107800	-	-	-	-	-	-	-	-	-	contig02198	contig02198	-	-	-	-	-	-	-	-	-	-	contig02198	contig02198	-	-	-	-
-	-	Bradi1g78040.4	-	Sb01g050120.1	-	-	-	-	-	-	contig45235	contig45235;contig24630;contig02198	-	-	-	contig24630;contig02198	-	-	-	-	-	-	-	-	contig45235	contig45235;contig24630;contig02198	-	-	-	-
-	-	Bradi1g78076.1	-	-	-	-	-	-	-	-	-	contig62095;contig05629	-	-	-	-	-	-	-	-	-	-	-	-	-	contig05629;contig62095	-	-	-	-
-	-	Bradi1g78082.1	-	-	-	-	-	-	-	-	contig05629	contig05629	-	-	-	-	-	-	-	-	-	-	-	-	contig05629	contig05629	-	-	-	-
-	-	Bradi1g78090.1	Os03g0107400	Sb01g050140.1	-	-	-	-	-	-	contig03226	contig03226;contig17686;contig03227;contig23800;contig64077	contig03226	contig03226;contig23800	contig03226	contig03226;contig17686;contig23800;contig64077	-	-	-	-	-	-	-	-	contig03226	contig23800;contig03227;contig17686;contig03226;contig64077	-	WHE3307_B06_D11ZS	WHE0014_E08_E08ZS;WHE3307_B06_D11ZS	-
-	-	Bradi1g78100.1	Os03g0107300	Sb01g050150.1	-	RFL_Contig5846	-	-	-	-	-	contig83460;contig123203;contig34928	contig34928	contig83460	-	contig123203	-	-	contig83460	contig83460;contig123203;contig34928	-	-	-	-	contig83460;contig34928	contig123203;contig34928;contig83460	-	-	-	-
-	-	-	Os03g0107100	Sb01g050166.1	-	-	-	-	-	-	-	-	contig29754	contig29754	contig29754	contig04974;contig26955;contig29754	-	-	-	-	-	-	-	-	contig29754	contig29754;contig26955;contig04974	-	-	-	-
-	-	Bradi1g78110.1	Os03g0107000	Sb01g050170.1	-	-	-	-	-	-	contig65609	contig12188;contig65609	contig12188	contig12188	contig65609	contig12188;contig65609	-	-	-	-	-	-	-	-	contig12188;contig65609	contig65609;contig12188	-	WHE0981_C06_F11ZS	WHE0981_C06_F11ZS	-
-	-	-	-	Sb01g050180.1	-	-	-	-	-	-	-	-	-	-	-	contig05253	-	-	-	-	-	-	-	-	-	contig05253	-	-	-	-
-	-	-	Os03g0106500	-	-	-	-	-	-	-	-	-	-	contig05253	-	-	-	-	-	-	-	-	-	-	-	contig05253	-	-	-	-
-	-	Bradi1g78130.1	Os03g0106400	Sb01g050250.1	-	-	-	-	-	-	contig12157	contig89721	contig89721	contig89721	-	contig89721	-	-	-	-	-	-	-	-	contig12157;contig89721	contig89721	-	WHE3003_H10_P19ZS	-	-
-	-	Bradi1g78140.1	-	-	-	-	-	-	-	-	-	contig143299	-	-	-	-	-	-	-	-	-	-	-	-	-	contig143299	-	-	-	-
-	-	Bradi1g78150.1	Os03g0106300	Sb01g050260.1	-	-	-	-	-	-	contig85948	contig03418;contig85948	contig85948	contig03418;contig85948	-	contig03418;contig85948	-	-	-	-	-	-	-	-	contig85948	contig03418;contig85948	-	-	-	-
-	-	Bradi1g78160.1	Os03g0106200	Sb01g050270.1	-	-	-	-	-	-	contig51472	contig63884;contig93255	contig51472	contig63884;contig93255	contig51472	contig63884	-	-	-	-	-	-	-	-	contig51472	contig63884;contig93255	-	-	-	-
-	-	-	-	Sb01g050280.1	-	-	-	-	-	-	-	-	-	-	contig03854	contig07037;contig33960;contig41288;contig03854	-	-	-	-	-	-	-	-	contig03854	contig07037;contig03854;contig33960;contig41288	-	WHE3307_H09_P17ZS	WHE3307_H09_P17ZS	-
-	-	Bradi1g78180.1	Os03g0106000	Sb01g050290.1	-	-	-	-	-	-	-	contig51290	-	contig51290	-	contig51290	-	-	-	-	-	-	-	-	-	contig51290	-	-	-	-
-	-	Bradi1g78220.1	-	Sb01g050330.1	-	tplb0048d09	-	-	-	-	contig86115	contig07658;contig86115	-	-	contig86115	contig07658;contig86115	-	-	contig86115	contig07658;contig86115	-	-	-	-	contig86115	contig86115;contig07658	-	-	-	-
-	-	Bradi1g78250.1	Os03g0103300	-	-	-	-	-	-	-	contig15700	contig15700;contig49697	contig15700	contig168706	-	-	-	-	-	-	-	-	-	-	contig15700	contig49697;contig168706;contig15700	-	WHE2909_D11_G21ZS	WHE2909_D11_G21ZS	-
-	-	-	Os03g0103100	-	-	-	-	-	-	-	-	-	contig17885	contig02491;contig06772;contig03613;contig17885	-	-	-	-	-	-	-	-	-	-	contig17885	contig17885;contig06772;contig03613;contig02491	-	-	-	-
-	-	Bradi1g78260.1	-	-	-	-	-	-	-	-	-	contig02491;contig06772;contig03613;contig03614;contig17885	-	-	-	-	-	-	-	-	-	-	-	-	-	contig17885;contig06772;contig03613;contig02491;contig03614	-	-	-	-
-	-	Bradi1g78290.1	-	-	-	RFL_Contig4117	-	-	-	-	contig74582	contig01491;contig74582;contig15067;contig53059	-	-	-	-	-	-	contig74582	contig74582	-	-	-	-	contig74582	contig01491;contig15067;contig74582;contig53059	-	-	-	scaffold00679_FGENESH_3
-	-	-	-	Sb01g050390.1	-	-	-	-	-	-	-	-	-	-	-	contig74582;contig53059	-	-	-	-	-	-	-	-	-	contig74582;contig53059	-	-	-	-
-	-	Bradi1g78320.1	-	Sb01g050400.1	-	-	-	-	-	-	-	contig23569;contig09600	-	-	-	contig23569	-	-	-	-	-	-	-	-	-	contig09600;contig23569	-	-	-	scaffold00491_FGENESH_6
-	-	-	-	Sb01g050420.1	-	-	-	-	-	-	-	-	-	-	-	contig29748	-	-	-	-	-	-	-	-	-	contig29748	-	-	WHE4153_D12_H23ZS	-
-	-	Bradi1g78340.2	-	-	-	tplb0054f02	-	-	-	-	contig38647	contig38647	-	-	-	-	-	-	contig38647	contig38647	-	-	-	-	contig38647	contig38647	-	-	-	-
-	-	-	-	Sb01g050440.1	-	-	-	-	-	-	-	-	-	-	-	contig38647	-	-	-	-	-	-	-	-	-	contig38647	-	-	-	-
-	-	Bradi1g78370.1	Os03g0102400	Sb01g050450.1	-	-	-	-	-	-	-	contig00041;contig124451;contig00042;contig00043	-	contig00042	-	contig00041;contig124451;contig00042;contig00043	-	-	-	-	-	-	-	-	-	contig124451;contig00043;contig00042;contig00041	-	-	-	scaffold00012_FGENESH_3;scaffold00012_FGENESH_6
-	-	Bradi1g78380.2	-	-	-	-	-	-	-	-	contig61793	contig40394	-	-	-	-	-	-	-	-	-	-	-	-	contig61793	contig40394	-	-	-	-
-	-	Bradi1g78390.1	Os03g0101200	-	-	-	-	-	-	-	-	contig17510	contig40394	contig17510	-	-	-	-	-	-	-	-	-	-	contig40394	contig17510	-	-	-	-
-	-	Bradi1g78400.1	Os03g0101300	Sb01g050580.1	-	RFL_Contig5331	-	-	-	-	contig15151	contig32464	-	contig32464	contig15151	contig32464	-	-	contig15151	contig15151;contig32464	-	-	-	-	contig15151	contig32464;contig15151	-	-	-	-
-	-	Bradi1g78420.1	Os03g0101600	Sb01g050560.1	-	-	-	-	-	-	contig91328	contig91328	contig91328	contig91328	contig91328	contig91328	-	-	-	-	-	-	-	-	contig91328	contig91328	-	WHE2963_A09_A17ZS	WHE2963_A09_A17ZS	-
-	-	Bradi1g78440.1	Os03g0101700	-	-	-	-	-	-	-	contig02842	contig18379;contig30773;contig123415	contig30773	contig18379;contig30773;contig02842;contig123415	-	-	-	-	-	-	-	-	-	-	contig30773;contig02842	contig30773;contig123415;contig02842;contig18379	-	-	WHE2832_E11_J22ZS	-
-	-	Bradi1g78450.1	Os03g0101800	Sb01g050520.1	-	-	-	-	-	-	contig22069	contig22069	contig22069	contig22069	contig22069	contig22069	-	-	-	-	-	-	-	-	contig22069	contig22069	-	-	-	-
-	-	-	Os03g0102300	-	-	-	-	-	-	-	-	-	contig28169	contig43308;contig11655;contig28169;contig109106;contig137662	-	-	-	-	-	-	-	-	-	-	contig28169	contig11655;contig109106;contig28169;contig43308;contig137662	-	-	-	-
-	-	Bradi1g78470.1	-	-	-	-	-	-	-	-	-	contig10718	-	-	-	-	-	-	-	-	-	-	-	-	-	contig10718	-	-	WHE0285_F02_L03ZS	-
-	-	Bradi1g78487.1	-	-	-	-	-	-	-	-	contig03779	contig03779	-	-	-	-	-	-	-	-	-	-	-	-	contig03779	contig03779	-	-	-	-
-	-	Bradi1g78520.1	-	Sb01g050490.1	-	-	-	-	-	-	-	contig82047	-	-	-	contig82047	-	-	-	-	-	-	-	-	-	contig82047	-	-	-	-
-	-	-	-	Sb01g050480.1	-	-	-	-	-	-	-	-	-	-	-	contig03025;contig04234;contig00349	-	-	-	-	-	-	-	-	-	contig04234;contig00349;contig03025	-	-	-	scaffold00133_FGENESH_3
-	-	Bradi1g78550.1	-	Sb01g050460.1	-	-	-	-	-	-	contig43308	contig43308;contig00044;contig11655;contig28169;contig109106;contig06389;contig167936	-	-	contig43308	contig43308;contig00044;contig28169;contig109106;contig00043;contig167936	-	-	-	-	-	-	-	-	contig43308	contig11655;contig109106;contig00043;contig28169;contig43308;contig06389;contig00044;contig167936	-	-	-	-
-	-	-	-	Sb01g050470.1	-	-	-	-	-	-	-	-	-	-	-	contig00349	-	-	-	-	-	-	-	-	-	contig00349	-	-	-	-
-	-	-	-	Sb01g050590.1	-	-	-	-	-	-	-	-	-	-	contig17217	contig17217	-	-	-	-	-	-	-	-	contig17217	contig17217	-	-	-	-
-	-	Bradi1g78560.1	Os03g0101100	Sb01g050600.1	-	-	-	-	-	-	contig00700	contig12842;contig81187	contig00700	contig12842;contig00701;contig00699;contig00700;contig81187	contig00700	contig12842;contig00700;contig81187	-	-	-	-	-	-	-	-	contig00700	contig00701;contig00699;contig12842;contig81187;contig00700	-	-	WHE2108_F10_L20ZT	scaffold00281_FGENESH_3
-	-	Bradi1g78610.1	Os03g0100500	Sb01g050660.1	-	-	-	-	-	-	contig06543	contig16214;contig02779;contig37044;contig107541;contig02780;contig06543	contig06543	contig06543	-	contig02779;contig37044;contig107541;contig02780;contig06543	-	-	-	-	-	-	-	-	contig06543	contig02780;contig37044;contig16214;contig06543;contig02779;contig107541	-	-	-	-
-	-	Bradi1g78620.1	Os03g0100400	Sb01g050650.1	-	-	-	-	-	-	contig15483	contig67275;contig139963;contig141476;contig157551;contig15483	contig15483	contig67275;contig139963;contig141476;contig15483	contig15483	contig67275;contig139963;contig141476;contig15483	-	-	-	-	-	-	-	-	contig15483	contig139963;contig15483;contig157551;contig67275;contig141476	-	-	-	-
-	-	Bradi1g78640.1	-	-	-	-	-	-	-	-	contig06518	contig06518	-	-	-	-	-	-	-	-	-	-	-	-	contig06518	contig06518	-	-	-	-
-	-	Bradi1g78650.1	-	-	-	-	-	-	-	-	-	contig26318	-	-	-	-	-	-	-	-	-	-	-	-	-	contig26318	-	-	-	-
-	-	Bradi1g78660.1	Os03g0100200	-	-	-	-	-	-	-	contig53476	contig53476;contig140579	contig53476	contig53476;contig140579	-	-	-	-	-	-	-	-	-	-	contig53476	contig140579;contig53476	-	-	WHE2066_H04_P08ZT	-
-	-	Bradi1g78690.1	Os03g0100050	Sb01g050680.1	-	-	-	-	-	-	contig78653	contig78653	-	contig78653	-	contig78653	-	-	-	-	-	-	-	-	contig78653	contig78653	-	-	-	-
-	-	Bradi1g78710.1	-	-	-	-	-	-	-	-	contig110299	contig110299	-	-	-	-	-	-	-	-	-	-	-	-	contig110299	contig110299	-	-	-	-
wsnp_Ex_c193_379727_4D	98.81	-	-	-	-	-	-	-	-	contig08371	-	-	-	-	-	-	-	-	-	-	-	-	-	-	-	contig08371	-	-	-	-
