# Supplementary material for: New insights into the wheat chromosome 4D structure and virtual gene order, revealed by survey pyrosequencing
Source: Plant Sci. 2015 Apr;233:200–12. doi: 10.1016/j.plantsci.2014.12.004 (PMC4352925; doi:10.1016/j.plantsci.2014.12.004)
Supplement: Supplementary Table S5 — Gene density estimations per chromosome. [file mmc4.xlsx]

## Sheet: OrthoWTB_136
Supplementary Table 4. dn/ds ratios obtained from pairwise comparison of 136 orthologous genes considering wheat, Ae. tauschii and B. distachyon
Sequences			dn/ds ratio
Wheat CDS	Ae tauschii CDS	B distachyon CDS	T/W	B/W	B/T
4DL_scaffold00014_NIAS_3	AEGTA16626	Bradi3g00500.3	0	0.0062	0.0098
4DL_scaffold00022_FGENESH_6	AEGTA06191	Bradi1g64520.1	0	0.1914	0.1922
4DL_scaffold00027_FGENESH_6	AEGTA26320	Bradi1g64390.1	0	0.2572	0.2631
4DL_scaffold00429_FGENESH_6	AEGTA11611	Bradi1g71180.1	0	0.3411	0.3324
4DL_scaffold00461_FGENESH_6	AEGTA02251	Bradi1g67650.1	0	0.2507	0.2546
4DL_scaffold00531_AUGUSTUS_wheat_3	AEGTA29553	Bradi1g67100.1	0	0.0754	0.075
4DL_scaffold00538_FGENESH_3	AEGTA27775	Bradi1g21440.1	0	0.1894	0.186
4DS_scaffold00094_FGENESH_12	AEGTA43699	Bradi4g38570.1	0	0.0726	0.0617
4DS_scaffold00147_NIAS_3	AEGTA32091	Bradi1g10550.1	0	0.1385	0.1407
4DS_scaffold00181_FGENESH_3	AEGTA28398	Bradi4g22180.1	0	0.2169	0.2197
4DS_scaffold00184_FGENESH_9	AEGTA03023	Bradi1g14370.1	0	0.1952	0.1985
4DS_scaffold00313_FGENESH_3	AEGTA31333	Bradi4g26140.1	0	0.0133	0.0098
4DS_scaffold00393_FGENESH_3	AEGTA11341	Bradi4g25047.1	0	0.3031	0.305
4DS_scaffold00397_FGENESH_3	AEGTA09580	Bradi4g26830.1	0	0.1906	0.1924
4DS_scaffold00431_FGENESH_3	AEGTA12362	Bradi4g23280.1	0	0.0981	0.0964
4DS_scaffold00610_FGENESH_3	AEGTA06344	Bradi1g14510.1	0	0.6175	0.6124
4DS_scaffold00876_FGENESH_3	AEGTA13179	Bradi4g26380.1	0	0.3711	0.3344
4DS_scaffold00211_FGENESH_3	AEGTA32752	Bradi1g08860.1	0.0235	0.0138	0.0008
4DS_scaffold00265_FGENESH_3	AEGTA06092	Bradi1g12860.1	0.028	0.0632	0.0521
4DS_scaffold00664_FGENESH_3	AEGTA12574	Bradi1g12830.1	0.0339	0.0253	0.0343
4DS_scaffold00603_NIAS_3	AEGTA32119	Bradi4g24610.2	0.0429	0.0444	0.0522
4DS_scaffold00185_NIAS_3	AEGTA29649	Bradi4g02740.1	0.0569	0.0627	0.1099
4DL_scaffold00375_FGENESH_6	AEGTA26714	Bradi1g67040.1	0.0614	0.0351	0.0364
4DS_scaffold01180_FGENESH_3	AEGTA30578	Bradi4g25660.1	0.0616	0.0384	0.0626
4DS_scaffold00529_FGENESH_6	AEGTA25813	Bradi4g38550.1	0.0681	0.208	0.218
4DS_scaffold00287_AUGUSTUS_wheat_3	AEGTA11371	Bradi1g10170.1	0.1095	0.0541	0.0934
4DS_scaffold00802_FGENESH_6	AEGTA07933	Bradi3g03730.1	0.1178	0.1054	0.1284
4DS_scaffold00595_FGENESH_6	AEGTA07460	Bradi3g08110.1	0.1213	0.0559	0.1141
4DL_scaffold00218_FGENESH_3	AEGTA12213	Bradi1g66410.1	0.1285	0.1238	0.1256
4DS_scaffold02270_FGENESH_3	AEGTA25899	Bradi2g60400.1	0.1401	0.1352	0.1257
4DS_scaffold00905_NIAS_3	AEGTA10200	Bradi4g24320.1	0.1662	0.2639	0.1398
4DS_scaffold00022_AUGUSTUS_wheat_12	AEGTA02538	Bradi4g25710.1	0.1814	0.4972	0.4965
4DS_scaffold00377_FGENESH_6	AEGTA28448	Bradi1g11450.1	0.1921	0.0936	0.0869
4DS_scaffold00102_AUGUSTUS_wheat_3	AEGTA28269	Bradi1g11992.1	0.2022	0.0287	0.0284
4DL_scaffold00297_FGENESH_6	AEGTA14267	Bradi1g70340.2	0.2154	0.4891	0.4797
4DS_scaffold01528_FGENESH_3	AEGTA20348	Bradi1g65270.1	0.2155	0.1992	0.126
4DS_scaffold00011_FGENESH_6	AEGTA10228	Bradi2g43557.1	0.2281	0.2469	0.2273
4DS_scaffold00301_AUGUSTUS_wheat_3	AEGTA18661	Bradi3g20010.1	0.2485	0.1034	0.1539
4DS_scaffold00181_FGENESH_6	AEGTA29574	Bradi4g22190.1	0.2581	0.3454	0.2023
4DS_scaffold00347_FGENESH_3	AEGTA43148	Bradi3g37160.1	0.2789	0.1387	0.1565
4DS_scaffold00542_FGENESH_3	AEGTA30938	Bradi1g77047.1	0.2845	0.1865	0.1228
4DS_scaffold00043_FGENESH_3	AEGTA09814	Bradi1g10360.1	0.2881	0.1544	0.2426
4DL_scaffold00702_NIAS_3	AEGTA19968	Bradi1g64080.1	0.2905	0.1713	0.2452
4DS_scaffold00955_FGENESH_3	AEGTA05022	Bradi1g13450.1	0.3051	0.2101	0.1805
4DL_scaffold00247_FGENESH_3	AEGTA26656	Bradi1g73860.1	0.3142	0.2345	0.3389
4DS_scaffold01682_FGENESH_6	AEGTA29911	Bradi3g35050.1	0.3815	0.113	0.111
4DS_scaffold00075_FGENESH_3	AEGTA30565	Bradi4g26877.1	0.4162	0.0288	0.0273
4DS_scaffold00824_FGENESH_3	AEGTA10398	Bradi1g13440.1	0.4223	0.3381	0.337
4DS_scaffold00122_FGENESH_3	AEGTA00542	Bradi2g35767.1	0.4352	0.3718	0.3928
4DS_scaffold00219_FGENESH_3	AEGTA21443	Bradi4g25160.1	0.4737	0.0854	0.0705
4DS_scaffold00070_FGENESH_9	AEGTA18893	Bradi1g13850.1	0.4765	0.1239	0.1121
4DL_scaffold00065_FGENESH_6	AEGTA26634	Bradi3g01210.1	0.4857	0.0325	0.0275
4DS_scaffold00090_NIAS_3	AEGTA28589	Bradi4g09490.1	0.49	0.3815	0.3887
4DS_scaffold00454_FGENESH_3	AEGTA09688	Bradi4g09810.1	0.5103	0.2999	0.298
4DS_scaffold00630_FGENESH_3	AEGTA05433	Bradi4g22405.2	0.5114	0.7473	0.6875
4DS_scaffold00698_FGENESH_3	AEGTA00928	Bradi4g38690.1	0.5403	0.4925	0.3054
4DS_scaffold01536_FGENESH_3	AEGTA31572	Bradi4g26590.1	0.563	0.333	0.1823
4DS_scaffold00005_FGENESH_3	AEGTA07940	Bradi4g20940.1	0.581	0.3432	0.5704
4DS_scaffold01138_AUGUSTUS_wheat_3	AEGTA32025	Bradi1g11290.1	0.6128	0.2352	0.0209
4DS_scaffold00419_AUGUSTUS_wheat_3	AEGTA07131	Bradi4g10110.1	0.6144	0.2232	0.1657
4DS_scaffold00741_FGENESH_3	AEGTA26471	Bradi4g12200.1	0.63	0.1145	0.0634
4DS_scaffold00849_FGENESH_3	AEGTA08461	Bradi4g20930.1	0.6395	0.3625	0.2182
4DS_scaffold00135_FGENESH_3	AEGTA30654	Bradi2g17090.1	0.6397	0.0985	0.0826
4DS_scaffold00764_AUGUSTUS_wheat_3	AEGTA02500	Bradi4g25170.1	0.6501	0.0984	0.1002
4DS_scaffold00294_FGENESH_3	AEGTA26453	Bradi4g25490.1	0.6729	0.1977	0.1827
4DS_scaffold01295_FGENESH_3	AEGTA09370	Bradi4g25950.1	0.6857	0.2374	0.2572
4DS_scaffold00351_FGENESH_3	AEGTA05845	Bradi1g14700.2	0.6889	0.2272	0.2304
4DL_scaffold00707_FGENESH_3	AEGTA26546	Bradi4g14840.1	0.69	0.1152	0.2512
4DS_scaffold00018_FGENESH_3	AEGTA02631	Bradi4g20740.1	0.6974	0.2393	0.2594
4DS_scaffold00016_AUGUSTUS_wheat_3	AEGTA11124	Bradi4g23140.1	0.7023	0.5373	0.5161
4DS_scaffold01254_FGENESH_3	AEGTA27966	Bradi1g09900.1	0.7126	0.086	0.0744
4DS_scaffold00282_FGENESH_3	AEGTA16251	Bradi1g13350.1	0.7247	0.0615	0.2736
4DL_scaffold00326_FGENESH_3	AEGTA06977	Bradi1g73000.1	0.7317	0.25	0.247
4DS_scaffold00107_FGENESH_3	AEGTA18080	Bradi1g14970.1	0.7354	0.3612	0.4086
4DS_scaffold00006_NIAS_3	AEGTA01441	Bradi1g10447.1	0.7644	0.1543	0.1439
4DS_scaffold00042_NIAS_3	AEGTA28488	Bradi1g09340.1	0.78	0.1485	0.1609
4DL_scaffold00103_FGENESH_3	AEGTA30710	Bradi1g62360.1	0.7947	0.3124	0.0815
4DS_scaffold00831_FGENESH_3	AEGTA27703	Bradi1g09680.1	0.798	0.1493	0.1976
4DS_scaffold00062_AUGUSTUS_wheat_3	AEGTA10201	Bradi4g26070.1	0.8228	0.499	0.3997
4DS_scaffold00979_NIAS_6	AEGTA11636	Bradi1g12750.1	0.8243	0.104	0.231
4DL_scaffold00708_FGENESH_3	AEGTA27666	Bradi1g68950.1	0.8353	0.1824	0.2261
4DS_scaffold00068_FGENESH_3	AEGTA28757	Bradi2g51657.1	0.8521	0.1394	0.1461
4DS_scaffold00116_FGENESH_3	AEGTA13957	Bradi4g38520.1	0.8685	0.3655	0.3545
4DS_scaffold00275_FGENESH_6	AEGTA29032	Bradi1g11000.1	0.9054	0.1595	0.3661
4DS_scaffold00371_FGENESH_3	AEGTA27639	Bradi3g45600.1	0.9482	0.0566	0.0981
4DS_scaffold01101_FGENESH_3	AEGTA32334	Bradi1g09550.1	0.9509	0.5841	0.5225
4DL_scaffold00299_FGENESH_3	AEGTA29847	Bradi4g13580.1	1.0533	0.2512	0.2587
4DL_scaffold00061_NIAS_3	AEGTA03007	Bradi1g68510.2	1.1674	0.4085	0.4428
4DS_scaffold00399_FGENESH_6	AEGTA02181	Bradi4g23340.1	≠0/0	0.1355	0.1379
4DL_scaffold00091_FGENESH_3	AEGTA06385	Bradi1g68560.1	≠0/0	0.2301	0.2382
4DL_scaffold00297_FGENESH_3	AEGTA06816	Bradi1g70350.1	≠0/0	0.6121	0.6153
4DS_scaffold00888_FGENESH_3	AEGTA02343	Bradi4g14170.1	≠0/0	0.3254	0.3462
4DS_scaffold00008_FGENESH_3	AEGTA25969	Bradi4g09210.1	≠0/0	0.1943	0.1793
4DS_scaffold00038_FGENESH_3	AEGTA18765	Bradi3g19390.1	≠0/0	0.2244	0.2294
4DS_scaffold00118_FGENESH_6	AEGTA14558	Bradi1g14400.1	≠0/0	0.1878	0.1848
4DS_scaffold00350_FGENESH_3	AEGTA27157	Bradi1g09730.1	≠0/0	0.2578	0.2541
4DS_scaffold00514_FGENESH_3	AEGTA13328	Bradi1g12640.1	≠0/0	0.2148	0.2215
4DS_scaffold00597_FGENESH_3	AEGTA10514	Bradi2g60690.1	≠0/0	0.0157	0.0096
4DS_scaffold01038_FGENESH_3	AEGTA14723	Bradi4g09410.1	≠0/0	0.1778	0.1771
4DS_scaffold01364_FGENESH_3	AEGTA11757	Bradi1g22700.1	≠0/0	0.1517	0.153
4DS_scaffold00209_FGENESH_3	AEGTA30613	Bradi4g24170.1	≠0/0	0.0923	0.0865
4DS_scaffold00225_NIAS_6	AEGTA14819	Bradi4g26860.1	≠0/0	0.313	0.3227
4DL_scaffold00042_FGENESH_3	AEGTA21751	Bradi1g70850.1	≠0/0	0.4092	0.4098
4DL_scaffold00008_FGENESH_3	AEGTA31335	Bradi1g64130.1	≠0/0	0.0685	0.0837
4DS_scaffold00221_NIAS_3	AEGTA27627	Bradi1g14590.1	≠0/0	0.1584	0.1644
4DS_scaffold01924_FGENESH_6	AEGTA15622	Bradi4g39000.1	≠0/0	0.0655	0.0697
4DS_scaffold00359_AUGUSTUS_wheat_3	AEGTA08901	Bradi1g09710.1	≠0/0	0.1013	0.1002
4DS_scaffold00686_NIAS_3	AEGTA02204	Bradi4g26330.1	≠0/0	0.4208	0.4497
4DL_scaffold00003_EUGENE_6	AEGTA03370	Bradi1g69190.2	0/0	0.1025	0.1025
4DL_scaffold00022_FGENESH_3	AEGTA06190	Bradi3g43430.1	0/0	0.7484	0.7484
4DL_scaffold00060_FGENESH_3	AEGTA02545	Bradi1g64100.1	0/0	0.4809	0.4632
4DL_scaffold00065_AUGUSTUS_wheat_3	AEGTA11610	Bradi1g71190.1	0/0	0.2149	0.2077
4DL_scaffold00109_FGENESH_6	AEGTA08903	Bradi1g64460.1	0/0	0.3931	0.337
4DL_scaffold00128_FGENESH_3	AEGTA08573	Bradi1g63920.1	0/0	0.2219	0.2219
4DL_scaffold00155_EUGENE_3	AEGTA09556	Bradi1g69910.2	0/0	0.1266	0.1411
4DL_scaffold00287_FGENESH_3	AEGTA07660	Bradi4g13720.1	0/0	0.3183	0.3183
4DL_scaffold00454_FGENESH_3	AEGTA06547	Bradi1g64610.4	0/0	0.2553	0.2553
4DL_scaffold00561_FGENESH_3	AEGTA32325	Bradi4g18910.1	0/0	0.0428	0.0428
4DS_scaffold00022_NIAS_3	AEGTA28949	Bradi4g25680.1	0/0	0.1473	0.1473
4DS_scaffold00029_FGENESH_3	AEGTA05758	Bradi1g10040.1	0/0	0.233	0.233
4DS_scaffold00086_FGENESH_3	AEGTA10867	Bradi1g47510.1	0/0	0.2388	0.2388
4DS_scaffold00092_FGENESH_3	AEGTA26258	Bradi4g21070.1	0/0	0.1107	0.1107
4DS_scaffold00167_FGENESH_3	AEGTA10952	Bradi1g28800.1	0/0	0.0606	0.0606
4DS_scaffold00167_FGENESH_6	AEGTA26257	Bradi4g21057.1	0/0	0.2329	0.2329
4DS_scaffold00175_FGENESH_6	AEGTA27278	Bradi1g12880.2	0/0	0.1236	0.1236
4DS_scaffold00223_FGENESH_3	AEGTA01180	Bradi1g12720.1	0/0	0.1765	0.1765
4DS_scaffold00256_FGENESH_9	AEGTA12012	Bradi4g09100.1	0/0	0.1027	0.1027
4DS_scaffold00277_FGENESH_3	AEGTA31500	Bradi4g25430.1	0/0	0.1917	0.1917
4DS_scaffold00295_FGENESH_6	AEGTA10112	Bradi4g16320.1	0/0	0.3176	0.3176
4DS_scaffold00392_FGENESH_6	AEGTA05323	Bradi1g10120.1	0/0	0.2671	0.2671
4DS_scaffold00626_FGENESH_3	AEGTA32329	Bradi1g09600.1	0/0	0.122	0.122
4DS_scaffold00692_FGENESH_3	AEGTA32267	Bradi4g22130.1	0/0	0.1629	0.1616
4DS_scaffold01074_FGENESH_3	AEGTA02363	Bradi4g24640.1	0/0	0.3714	0.3714
4DS_scaffold01085_FGENESH_3	AEGTA28592	Bradi3g21150.1	0/0	0.3727	0.3727
4DS_scaffold01572_FGENESH_3	AEGTA12223	Bradi1g09630.1	0/0	0.5331	0.5331
4DS_scaffold01622_FGENESH_3	AEGTA31720	Bradi4g25580.1	0/0	0.2728	0.2728
		Averages	0.387986	0.21916	0.218117

## Sheet: ALLorthoWT+GO terms
Supplementary Table 4. dn/ds ratios from pairwise comparison wheat / Ae. tauschii genes and associated gene ontology (GO) terms (extremes)
Wheat gene	Ae tauschii gene	dn/ds ratio	GO Term
4DL_scaffold00014_NIAS_3	AEGTA16626	0	structural constituent of ribosome
4DL_scaffold00022_FGENESH_6	AEGTA06191	0	cytoplasmic membrane-bounded vesicle
4DL_scaffold00027_FGENESH_6	AEGTA26320	0	RNA processing
4DL_scaffold00105_FGENESH_3	AEGTA26232	0	nuclear body
4DL_scaffold00291_FGENESH_3	AEGTA13809	0	regulation of transcription, DNA-dependent
4DL_scaffold00429_FGENESH_6	AEGTA11611	0	mitochondrion
4DL_scaffold00450_FGENESH_3	AEGTA29683	0	Ca+ transport
4DL_scaffold00461_FGENESH_6	AEGTA02251	0	mitochondrion
4DL_scaffold00531_AUGUSTUS_wheat_3	AEGTA29553	0	actin filament binding
4DL_scaffold00538_FGENESH_3	AEGTA27775	0	systemic acquired resistance
4DS_scaffold00023_FGENESH_9	AEGTA28224	0	protein binding
4DS_scaffold00039_FGENESH_6	AEGTA13478	0	ligase activity
4DS_scaffold00043_FGENESH_3	AEGTA26491	0	cromatin modelling
4DS_scaffold00094_FGENESH_12	AEGTA43699	0	apoplast
4DS_scaffold00147_NIAS_3	AEGTA32091	0	glycerol metabolic process (ATP binding)
4DS_scaffold00181_FGENESH_3	AEGTA28398	0	plastoglobule		Biological processes GO terms
4DS_scaffold00184_FGENESH_9	AEGTA03023	0	response to jasmonic acid stimulus		Molecular function GO terms
4DS_scaffold00225_FGENESH_3	AEGTA22372	0	double-stranded RNA binding		Cellular components GO terms
4DS_scaffold00249_FGENESH_9	AEGTA09066	0	amino-terminal vacuolar sorting propeptide binding
4DS_scaffold00313_FGENESH_3	AEGTA31333	0	nucleolus
4DS_scaffold00393_FGENESH_3	AEGTA11341	0	cell communication
4DS_scaffold00397_FGENESH_3	AEGTA09580	0	no GO term
4DS_scaffold00431_FGENESH_3	AEGTA12362	0	no GO term
4DS_scaffold00609_FGENESH_3	AEGTA26716	0	proteolysis
4DS_scaffold00610_FGENESH_3	AEGTA06344	0	DNA binding
4DS_scaffold00632_FGENESH_3	AEGTA13440	0	no GO term
4DS_scaffold00876_FGENESH_3	AEGTA13179	0	response to stimulus
4DS_scaffold01387_EUGENE_3	AEGTA00346	0	no GO term
4DS_scaffold00211_FGENESH_3	AEGTA32752	0.0235	nucleosome assembly
4DS_scaffold00075_FGENESH_3	AEGTA32796	0.0255	vesicle-mediated transport
4DS_scaffold00265_FGENESH_3	AEGTA06092	0.028	response to bacterium
4DS_scaffold00664_FGENESH_3	AEGTA12574	0.0339	hydrolase activity
4DS_scaffold01604_FGENESH_3	AEGTA07974	0.0353	response to salt stress
4DS_scaffold00249_FGENESH_9	AEGTA07631	0.0357	Golgi to vacuole transport
4DS_scaffold00218_FGENESH_3	AEGTA12101	0.0366	auxin influx transmembrane transporter activity
4DS_scaffold00529_FGENESH_9	AEGTA21031	0.0367
4DS_scaffold00231_NIAS_3	AEGTA32111	0.0371
4DS_scaffold01336_FGENESH_3	AEGTA31236	0.0396
4DS_scaffold00603_NIAS_3	AEGTA32119	0.0429
4DS_scaffold00883_FGENESH_3	AEGTA12177	0.0468
4DS_scaffold01604_FGENESH_3	AEGTA19015	0.0491
4DL_scaffold00491_FGENESH_3	AEGTA14035	0.0497
4DS_scaffold00883_FGENESH_3	AEGTA28209	0.0561
4DS_scaffold00883_FGENESH_3	AEGTA29303	0.0563
4DS_scaffold00185_NIAS_3	AEGTA29649	0.0569
4DS_scaffold00094_FGENESH_3	AEGTA17686	0.059
4DL_scaffold00375_FGENESH_6	AEGTA26714	0.0614
4DS_scaffold01180_FGENESH_3	AEGTA30578	0.0616
4DL_scaffold00301_FGENESH_3	AEGTA09569	0.0621
4DS_scaffold00529_FGENESH_6	AEGTA25813	0.0681
4DL_scaffold00239_FGENESH_3	AEGTA10555	0.0683
4DS_scaffold01604_FGENESH_3	AEGTA30568	0.0752
4DS_scaffold01034_FGENESH_3	AEGTA24518	0.0781
4DS_scaffold00529_FGENESH_3	AEGTA21030	0.0797
4DS_scaffold01604_FGENESH_3	AEGTA30846	0.0806
4DS_scaffold00153_FGENESH_3	AEGTA05789	0.0847
4DS_scaffold00249_FGENESH_9	AEGTA09587	0.0866
4DS_scaffold01604_FGENESH_3	AEGTA11940	0.0875
4DS_scaffold01388_FGENESH_3	AEGTA30868	0.0913
4DL_scaffold00247_FGENESH_3	AEGTA31347	0.092
4DS_scaffold00371_FGENESH_3	AEGTA30127	0.0935
4DL_scaffold00675_FGENESH_3	AEGTA31997	0.0969
4DS_scaffold00249_FGENESH_9	AEGTA06648	0.0992
4DS_scaffold00572_EUGENE_3	AEGTA23994	0.1023
4DS_scaffold01776_FGENESH_3	AEGTA18253	0.1058
4DS_scaffold00287_AUGUSTUS_wheat_3	AEGTA11371	0.1095
4DL_scaffold00161_FGENESH_3	AEGTA25369	0.1122
4DS_scaffold00134_FGENESH_3	AEGTA13441	0.1126
4DS_scaffold01179_FGENESH_3	AEGTA09923	0.1135
4DS_scaffold00802_FGENESH_6	AEGTA07933	0.1178
4DL_scaffold00266_FGENESH_3	AEGTA22083	0.1184
4DS_scaffold00079_FGENESH_3	AEGTA12905	0.1184
4DS_scaffold01366_FGENESH_3	AEGTA21453	0.1196
4DS_scaffold00595_FGENESH_6	AEGTA07460	0.1213
4DS_scaffold00079_FGENESH_3	AEGTA20505	0.1271
4DS_scaffold00079_FGENESH_3	AEGTA19452	0.1282
4DS_scaffold00762_FGENESH_3	AEGTA13171	0.1282
4DL_scaffold00218_FGENESH_3	AEGTA12213	0.1285
4DS_scaffold00079_FGENESH_3	AEGTA19832	0.1307
4DS_scaffold01207_FGENESH_3	AEGTA29586	0.1336
4DS_scaffold00079_FGENESH_3	AEGTA14000	0.1337
4DS_scaffold01412_EUGENE_6	AEGTA08407	0.1347
4DS_scaffold00387_AUGUSTUS_wheat_3	AEGTA13925	0.1362
4DS_scaffold00162_FGENESH_3	AEGTA15808	0.1392
4DS_scaffold02270_FGENESH_3	AEGTA25899	0.1401
4DS_scaffold01441_FGENESH_3	AEGTA27294	0.1422
4DS_scaffold01366_FGENESH_3	AEGTA21621	0.1454
4DS_scaffold00079_FGENESH_3	AEGTA16733	0.1459
4DS_scaffold01366_FGENESH_3	AEGTA19632	0.1475
4DS_scaffold00079_FGENESH_3	AEGTA25484	0.1541
4DS_scaffold01366_FGENESH_3	AEGTA13523	0.1599
4DS_scaffold00802_FGENESH_6	AEGTA18019	0.1641
4DS_scaffold00905_NIAS_3	AEGTA10200	0.1662
4DS_scaffold00070_FGENESH_9	AEGTA28220	0.1738
4DS_scaffold00382_FGENESH_3	AEGTA03227	0.1774
4DS_scaffold00079_FGENESH_3	AEGTA25485	0.1787
4DS_scaffold01179_FGENESH_3	AEGTA01752	0.179
4DS_scaffold00079_FGENESH_3	AEGTA13102	0.1793
4DS_scaffold00022_AUGUSTUS_wheat_12	AEGTA02538	0.1814
4DS_scaffold00557_FGENESH_3	AEGTA14368	0.1822
4DL_scaffold00137_FGENESH_3	AEGTA05902	0.1862
4DS_scaffold00079_FGENESH_3	AEGTA14001	0.1866
4DS_scaffold00011_FGENESH_6	AEGTA28070	0.1869
4DL_scaffold00504_FGENESH_3	AEGTA20743	0.1889
4DS_scaffold00377_FGENESH_6	AEGTA28448	0.1921
4DS_scaffold01179_FGENESH_3	AEGTA00793	0.1932
4DL_scaffold00137_FGENESH_3	AEGTA05024	0.2
4DS_scaffold00118_FGENESH_6	AEGTA15474	0.2
4DS_scaffold00079_FGENESH_3	AEGTA11192	0.2003
4DS_scaffold01366_FGENESH_3	AEGTA09306	0.2007
4DS_scaffold00102_AUGUSTUS_wheat_3	AEGTA28269	0.2022
4DS_scaffold00079_FGENESH_3	AEGTA42753	0.2055
4DS_scaffold01366_FGENESH_3	AEGTA06986	0.2062
4DL_scaffold00504_FGENESH_3	AEGTA14298	0.2087
4DS_scaffold01366_FGENESH_3	AEGTA06358	0.212
4DS_scaffold00471_FGENESH_3	AEGTA03393	0.2121
4DS_scaffold00043_FGENESH_3	AEGTA19161	0.213
4DS_scaffold01089_EUGENE_3	AEGTA43209	0.214
4DL_scaffold00297_FGENESH_6	AEGTA14267	0.2154
4DS_scaffold01528_FGENESH_3	AEGTA20348	0.2155
4DS_scaffold00486_NIAS_3	AEGTA29794	0.2171
4DS_scaffold00134_FGENESH_3	AEGTA21203	0.2213
4DS_scaffold00011_FGENESH_6	AEGTA10228	0.2281
4DS_scaffold00139_EUGENE_3	AEGTA17239	0.2349
4DL_scaffold00019_FGENESH_3	AEGTA13629	0.235
4DS_scaffold00139_EUGENE_3	AEGTA12585	0.2354
4DS_scaffold01178_FGENESH_6	AEGTA27984	0.2427
4DS_scaffold00658_FGENESH_3	AEGTA20809	0.2442
4DL_scaffold00180_FGENESH_3	AEGTA13494	0.2485
4DS_scaffold00301_AUGUSTUS_wheat_3	AEGTA18661	0.2485
4DS_scaffold00079_FGENESH_3	AEGTA29059	0.2488
4DS_scaffold01366_FGENESH_3	AEGTA09699	0.2512
4DS_scaffold00234_FGENESH_6	AEGTA16033	0.2569
4DS_scaffold01179_FGENESH_3	AEGTA02395	0.2574
4DS_scaffold00536_EUGENE_3	AEGTA02222	0.2579
4DS_scaffold00181_FGENESH_6	AEGTA29574	0.2581
4DL_scaffold00161_FGENESH_3	AEGTA14838	0.2607
4DS_scaffold00509_FGENESH_3	AEGTA31108	0.2694
4DL_scaffold00504_FGENESH_3	AEGTA28383	0.2696
4DS_scaffold00079_FGENESH_3	AEGTA13022	0.2753
4DS_scaffold00347_FGENESH_3	AEGTA43148	0.2789
4DS_scaffold00079_FGENESH_3	AEGTA20785	0.2807
4DS_scaffold00079_FGENESH_3	AEGTA14878	0.2844
4DS_scaffold00542_FGENESH_3	AEGTA30938	0.2845
4DS_scaffold00043_FGENESH_3	AEGTA09814	0.2881
4DS_scaffold00079_FGENESH_3	AEGTA07430	0.2883
4DS_scaffold01179_FGENESH_3	AEGTA12818	0.2885
4DS_scaffold00557_FGENESH_3	AEGTA17274	0.289
4DL_scaffold00702_NIAS_3	AEGTA19968	0.2905
4DS_scaffold01179_FGENESH_3	AEGTA01695	0.2932
4DS_scaffold01027_AUGUSTUS_wheat_3	AEGTA24214	0.2953
4DS_scaffold00234_FGENESH_6	AEGTA19174	0.2966
4DS_scaffold01179_FGENESH_3	AEGTA15066	0.2979
4DS_scaffold01179_FGENESH_3	AEGTA21777	0.3013
4DS_scaffold00955_FGENESH_3	AEGTA05022	0.3051
4DS_scaffold00122_FGENESH_3	AEGTA20916	0.3074
4DL_scaffold00247_FGENESH_3	AEGTA26656	0.3142
4DS_scaffold00011_FGENESH_6	AEGTA28173	0.3151
4DS_scaffold00570_FGENESH_3	AEGTA17626	0.3174
4DS_scaffold00008_FGENESH_9	AEGTA07287	0.3209
4DS_scaffold00002_FGENESH_3	AEGTA31998	0.3274
4DL_scaffold00053_FGENESH_9	AEGTA11725	0.3352
4DS_scaffold01179_FGENESH_3	AEGTA04748	0.3388
4DL_scaffold00518_FGENESH_3	AEGTA01664	0.3422
4DS_scaffold00536_EUGENE_3	AEGTA01814	0.3545
4DL_scaffold00339_AUGUSTUS_wheat_3	AEGTA01797	0.3548
4DL_scaffold00700_FGENESH_3	AEGTA22072	0.3572
4DS_scaffold00027_FGENESH_3	AEGTA29870	0.3613
4DS_scaffold01295_FGENESH_3	AEGTA11987	0.3638
4DS_scaffold01682_FGENESH_6	AEGTA29911	0.3815
4DS_scaffold00079_FGENESH_3	AEGTA11961	0.3899
4DS_scaffold00509_FGENESH_3	AEGTA17891	0.395
4DS_scaffold00556_FGENESH_3	AEGTA32835	0.4006
4DS_scaffold01371_FGENESH_3	AEGTA42422	0.403
4DS_scaffold00509_FGENESH_3	AEGTA13593	0.4083
4DS_scaffold01557_EUGENE_3	AEGTA01902	0.4118
4DS_scaffold00075_FGENESH_3	AEGTA30565	0.4162
4DS_scaffold01513_FGENESH_3	AEGTA26175	0.4202
4DS_scaffold00824_FGENESH_3	AEGTA10398	0.4223
4DS_scaffold00509_FGENESH_3	AEGTA09578	0.4343
4DS_scaffold00122_FGENESH_3	AEGTA00542	0.4352
4DS_scaffold00122_FGENESH_3	AEGTA10943	0.4488
4DS_scaffold01007_FGENESH_3	AEGTA03010	0.4528
4DL_scaffold00102_EUGENE_3	AEGTA07198	0.4541
4DS_scaffold00115_NIAS_3	AEGTA06926	0.4553
4DS_scaffold00509_FGENESH_3	AEGTA22682	0.4563
4DS_scaffold00509_FGENESH_3	AEGTA06511	0.4582
4DS_scaffold00122_FGENESH_3	AEGTA25666	0.4675
4DS_scaffold00122_FGENESH_3	AEGTA12570	0.4678
4DL_scaffold00249_FGENESH_6	AEGTA11669	0.4717
4DS_scaffold00219_FGENESH_3	AEGTA21443	0.4737
4DS_scaffold00070_FGENESH_9	AEGTA18893	0.4765
4DS_scaffold00122_FGENESH_3	AEGTA17388	0.4811
4DL_scaffold00065_FGENESH_6	AEGTA26634	0.4857
4DS_scaffold00122_FGENESH_3	AEGTA06146	0.4875
4DS_scaffold00090_NIAS_3	AEGTA28589	0.49
4DS_scaffold00041_FGENESH_3	AEGTA01461	0.5036
4DS_scaffold00454_FGENESH_3	AEGTA09688	0.5103
4DS_scaffold00630_FGENESH_3	AEGTA05433	0.5114
4DL_scaffold00143_AUGUSTUS_wheat_3	AEGTA28111	0.5159
4DS_scaffold01007_FGENESH_3	AEGTA03319	0.5201
4DS_scaffold00361_AUGUSTUS_wheat_6	AEGTA18423	0.5221
4DL_scaffold00498_FGENESH_3	AEGTA19750	0.5262
4DS_scaffold00824_FGENESH_6	AEGTA10397	0.5262
4DS_scaffold00057_FGENESH_3	AEGTA16754	0.5295
4DS_scaffold00915_FGENESH_3	AEGTA22968	0.5307
4DS_scaffold00122_FGENESH_3	AEGTA17389	0.5334
4DS_scaffold00698_FGENESH_3	AEGTA00928	0.5403
4DS_scaffold00122_FGENESH_3	AEGTA15890	0.5575
4DS_scaffold00039_FGENESH_3	AEGTA13479	0.5604
4DS_scaffold00413_FGENESH_3	AEGTA45726	0.5608
4DS_scaffold01536_FGENESH_3	AEGTA31572	0.563
4DS_scaffold00096_FGENESH_3	AEGTA07748	0.5668
4DS_scaffold01604_FGENESH_3	AEGTA14999	0.5691
4DS_scaffold00524_FGENESH_3	AEGTA13403	0.5704
4DS_scaffold00041_FGENESH_3	AEGTA09704	0.5741
4DS_scaffold00005_FGENESH_3	AEGTA07940	0.581
4DS_scaffold00255_FGENESH_3	AEGTA20029	0.5841
4DL_scaffold00224_FGENESH_3	AEGTA18730	0.5934
4DL_scaffold00281_FGENESH_3	AEGTA14050	0.5948
4DL_scaffold00267_FGENESH_3	AEGTA18777	0.6045
4DS_scaffold00184_AUGUSTUS_wheat_12	AEGTA16817	0.6083
4DS_scaffold00027_FGENESH_6	AEGTA29869	0.6092
4DS_scaffold01138_AUGUSTUS_wheat_3	AEGTA32025	0.6128
4DS_scaffold00419_AUGUSTUS_wheat_3	AEGTA07131	0.6144	nucleic acid binding
4DS_scaffold00023_NIAS_6	AEGTA24219	0.6224	peroxisome
4DS_scaffold00741_FGENESH_3	AEGTA26471	0.63	nucleic acid binding
4DL_scaffold00223_FGENESH_3	AEGTA29011	0.6373	cytoplasm
4DS_scaffold00849_FGENESH_3	AEGTA08461	0.6395	methylation
4DS_scaffold00135_FGENESH_3	AEGTA30654	0.6397	pollen maturation
4DS_scaffold00094_FGENESH_9	AEGTA11442	0.64	protein binding
4DS_scaffold00451_FGENESH_3	AEGTA12854	0.6446	leaf vascular tissue pattern formation
4DS_scaffold00764_AUGUSTUS_wheat_3	AEGTA02500	0.6501	regulation of transcription, DNA-dependent
4DS_scaffold00139_EUGENE_3	AEGTA19286	0.6538	intramolecular transferase activity
4DS_scaffold00283_FGENESH_3	AEGTA09125	0.6675	SCF ubiquitin ligase complex
4DS_scaffold00103_EUGENE_3	AEGTA32710	0.668	RNA binding
4DL_scaffold00413_FGENESH_3	AEGTA04765	0.6705	chloroplast
4DS_scaffold00294_FGENESH_3	AEGTA26453	0.6729	GTPase activity
4DS_scaffold00718_AUGUSTUS_wheat_6	AEGTA02193	0.6754	protein binding
4DS_scaffold01295_FGENESH_3	AEGTA09370	0.6857	electron carrier activity
4DS_scaffold00590_FGENESH_3	AEGTA16135	0.6861	response to water deprivation
4DS_scaffold00351_FGENESH_3	AEGTA05845	0.6889	oxidoreductase activity
4DL_scaffold00707_FGENESH_3	AEGTA26546	0.69	tRNA modification
4DL_scaffold00137_FGENESH_3	AEGTA14821	0.6944	carbohydrate transport
4DS_scaffold00018_FGENESH_3	AEGTA02631	0.6974	no GO term
4DS_scaffold00239_FGENESH_6	AEGTA19373	0.6995	ATP binding
4DS_scaffold00016_AUGUSTUS_wheat_3	AEGTA11124	0.7023	protein binding
4DL_scaffold00488_AUGUSTUS_wheat_3	AEGTA04544	0.7063	protein binding
4DS_scaffold01254_FGENESH_3	AEGTA27966	0.7126	regulation of transcription, DNA-dependent
4DS_scaffold00698_FGENESH_3	AEGTA03759	0.7166	protein phosphorylation
4DS_scaffold00282_FGENESH_3	AEGTA16251	0.7247	Golgi stack
4DL_scaffold00498_FGENESH_3	AEGTA13836	0.7249	defense response
4DS_scaffold00397_NIAS_6	AEGTA32067	0.7299	nuclear pore
4DL_scaffold00692_EUGENE_3	AEGTA26391	0.7313	no GO term
4DL_scaffold00326_FGENESH_3	AEGTA06977	0.7317	ligase activity
4DL_scaffold00098_NIAS_3	AEGTA07968	0.7344	ribonuclease III activity
4DS_scaffold00107_FGENESH_3	AEGTA18080	0.7354	no GO term
4DL_scaffold00044_FGENESH_3	AEGTA09526	0.7373	no GO term
4DS_scaffold00455_FGENESH_3	AEGTA09466	0.7475	response to wounding
4DS_scaffold00014_FGENESH_3	AEGTA14966	0.7519	hydrolase activity
4DL_scaffold00702_NIAS_3	AEGTA20645	0.7538	protein binding
4DL_scaffold00413_FGENESH_3	AEGTA26044	0.7541	chloroplast component
4DS_scaffold00006_NIAS_3	AEGTA01441	0.7644	vesicle-mediated transport
4DS_scaffold01207_FGENESH_3	AEGTA26454	0.7735	cellulase activity
4DS_scaffold00134_FGENESH_3	AEGTA04646	0.7757	calcium-transporting ATPase activity
4DS_scaffold00042_NIAS_3	AEGTA28488	0.78	no GO term
4DS_scaffold00117_FGENESH_3	AEGTA08712	0.781	catalytic activity
4DL_scaffold00103_FGENESH_3	AEGTA30710	0.7947	response to salt stress
4DS_scaffold00831_FGENESH_3	AEGTA27703	0.798	endoplasmic reticulum membrane
4DS_scaffold00833_FGENESH_3	AEGTA19510	0.8133	no GO term
4DS_scaffold00005_AUGUSTUS_wheat_6	AEGTA19178	0.8137	no GO term
4DL_scaffold00060_FGENESH_9	AEGTA01039	0.8139	no GO term
4DL_scaffold00437_FGENESH_3	AEGTA23748	0.8165	no GO term
4DS_scaffold00062_AUGUSTUS_wheat_3	AEGTA10201	0.8228	no GO term
4DS_scaffold00979_NIAS_6	AEGTA11636	0.8243	pyruvate kinase activity
4DS_scaffold00004_FGENESH_3	AEGTA05232	0.8262	copper ion binding
4DL_scaffold00708_FGENESH_3	AEGTA27666	0.8353	cation transmembrane transporter activity
4DS_scaffold00068_FGENESH_3	AEGTA28757	0.8521	plasma membrane
4DS_scaffold00116_FGENESH_3	AEGTA13957	0.8685	mitochondrion
4DS_scaffold00276_FGENESH_3	AEGTA27705	0.8871	cytosol
4DS_scaffold00005_AUGUSTUS_wheat_6	AEGTA29756	0.8902	no GO term
4DS_scaffold00563_FGENESH_3	AEGTA05299	0.8985	DNA binding
4DL_scaffold00675_FGENESH_3	AEGTA30114	0.9006	intracellular transport
4DS_scaffold00275_FGENESH_6	AEGTA29032	0.9054	chloroplast thylakoid membrane
4DS_scaffold00883_FGENESH_3	AEGTA27988	0.9088	transferase activity, transferring acyl groups other than amino-acyl groups
4DS_scaffold00634_FGENESH_3	AEGTA12407	0.9203	root epidermal cell differentiation
4DS_scaffold00371_FGENESH_3	AEGTA27639	0.9482	cytoplasmic membrane-bounded vesicle
4DS_scaffold01101_FGENESH_3	AEGTA32334	0.9509	Zn ion binding
4DS_scaffold00059_FGENESH_3	AEGTA15875	0.979	response to cold
4DS_scaffold00367_FGENESH_3	AEGTA00304	1.028	proteolysis
4DL_scaffold00299_FGENESH_3	AEGTA29847	1.0533	pathogenesis
4DS_scaffold00011_FGENESH_6	AEGTA11438	1.0916	gene silencing by RNA
4DL_scaffold00107_FGENESH_3	AEGTA43918	1.122	cytoplasmic membrane-bounded vesicle
4DS_scaffold00995_FGENESH_3	AEGTA09208	1.1482	chloroplast
4DL_scaffold00061_NIAS_3	AEGTA03007	1.1674	ribosome
4DS_scaffold00498_FGENESH_3	AEGTA30163	1.2069	flower development
4DL_scaffold00455_AUGUSTUS_wheat_3	AEGTA17305	1.4073	metal ion binding
4DS_scaffold00162_FGENESH_3	AEGTA14551	1.4711	no GO term
4DS_scaffold00245_FGENESH_3	AEGTA30755	1.6563	box H/ACA snoRNP complex
4DS_scaffold00047_FGENESH_9	AEGTA27960	1.8641	serine-type endopeptidase activity
4DS_scaffold00223_FGENESH_6	AEGTA11634	3.7781	transferase activity
4DL_scaffold00498_FGENESH_3	AEGTA14051	3.9897	defense response
4DS_scaffold00034_FGENESH_6	AEGTA26620	5.1767	structural constituent of ribosome
